# Supplementary material for: Liver Transcriptome Profiling Identifies Key Genes Related to Lipid Metabolism in Yili Geese
Source: Animals (Basel). 2023 Nov 10;13(22):3473. doi: 10.3390/ani13223473 (PMC10668734; doi:10.3390/ani13223473)
Supplement: Supplementary file 1 [file animals-13-03473-s001.zip]

Archive with 5 entries (5 files):
- Table S1 Primers for RT-qPCR.xlsx
- Table S2 The details of differentially expressed genes between Yili geese and hybrid geese.xlsx
- Table S3 Significantly enriched GO terms and KEGG pathways of DEGs.xlsx
- Table S4 The genes of significantly enriched GO terms associated with lipid and glucose metabolism in up-regulated and down-regulated genes.xlsx
- Table S5 The fat and glucose metabolism related DEGs in the livers of Yili geese vs. hybrid geese.xlsx
