# Supplementary material for: Liver Transcriptome Profiling Identifies Key Genes Related to Lipid Metabolism in Yili Geese
Source: Animals (Basel). 2023 Nov 10;13(22):3473. doi: 10.3390/ani13223473 (PMC10668734; doi:10.3390/ani13223473)
Supplement: Supplementary file 1 [file animals-13-03473-s001.zip › Table S1 Primers for RT-qPCR.xlsx]

## Sheet: Sheet1
Table S1. Primers for RT-qPCR
Gene name	Primer sequences (5′ to 3′)	Primer length(bp)	Product length（bp）
GAPDH	F:CTGATGCTCCCATGTTCGTG	20	138
	R:CCACGATGCCAAAGTTGTCA	20
DHCR24	F:GTGGCTCGATTTTGGGGCTC	20	123
	R:TTTTTCCACTCCCGCACAAGC	21
FOS	F:AGATGTAGCAAACCGCATGGA	21	115
	R:TGTGGGACATGCTACAGACT	20
ELOVL6	F:GCACCCGAACTAGGAGATACA	21	98
	R:AGCCACCATGTCCTTGTAGG	20
CDK6	F:TGTGGTATAGAGCGCCTGAAG	21	113
	R:ACGGAAGAGTGGTTTTCGAC	20
CSF1R	F:GTGGTAGAAGCCACCGCTTT	20	86
	R:GTGTCCGCCGATGACTTTAG	20
CKB	F:ACTGAGAGACAGAGTCACGC	20	83
	R:TGAAGGGATGGCCAGGATTA	20
ASAH2	F:CCCGGAGAGTTTACGACCAT	20	107
	R:CACAGCCCTGCAATTACGAC	20
FDFT1	F:GCTACCGCTACCTCAACCAG	20	87
	R:AGATACAGACGGCATGTCGCA	21
