# Supplementary material for: Liver Transcriptome Profiling Identifies Key Genes Related to Lipid Metabolism in Yili Geese
Source: Animals (Basel). 2023 Nov 10;13(22):3473. doi: 10.3390/ani13223473 (PMC10668734; doi:10.3390/ani13223473)
Supplement: Supplementary file 1 [file animals-13-03473-s001.zip › Table S2 The details of differentially expressed genes between Yili geese and hybrid geese.xlsx]

## Sheet: Sheet1
Table S2. The details of differentially expressed genes between Yili geese and hybrid geese
gene_name	gene_name after homology query	baseMean	log2FoldChange	lfcSE	stat	pvalue	padj	Yili goose1	Yili goose2	Yili goose3	Hybrid goose1	Hybrid goose2	Hybrid goose3
LOC106030918	LOC106030918	1881.6	1.88511	0.384326	4.90498	9.34373e-07	0.000153619	3770.66	2856.34	2257.03	497.34	924.422	983.831
CUNH11orf96	CUNH11orf96	373.86	-2.19511	0.447358	-4.90684	9.25573e-07	0.000153619	138.443	120.891	142.811	1005.75	403.839	431.425
USP18	USP18	686.733	2.34093	0.660263	3.54544	0.000391951	0.0193256	715.106	2364.48	361.166	186.601	326.407	166.635
LOC106031058	NUP37	141.019	-1.64019	0.46982	-3.49111	0.000481021	0.0227	43.604	69.927	92.1026	309.157	144.143	187.179
ALDH1L2	ALDH1L2	1028.11	2.12885	0.554203	3.84127	0.000122398	0.00810155	3053.37	1079.72	887.91	265.67	320.45	561.537
MTERF2	MTERF2	74.9845	-1.58642	0.362356	-4.37808	1.19727e-05	0.00127127	42.5139	37.9265	32.0807	122.556	106.023	108.807
LOC125182539	DNAAF8	22.9954	2.80162	0.691131	4.05368	5.04192e-05	0.00412251	42.5139	21.3337	56.9173	7.11615	4.76506	5.32623
LOC106033478	ACSM4	835.694	2.46988	0.53146	4.64734	3.36238e-06	0.000440494	1835.73	1368.91	1042.1	91.7193	372.866	302.834
ANKS4B	ANKS4B	129.462	-3.45558	0.781184	-4.42351	9.71084e-06	0.00107593	41.4238	13.0372	10.3486	58.5106	422.899	230.55
LOC125182893	SMIM10L1	616.492	1.41034	0.347094	4.06327	4.83903e-05	0.00402113	792.503	736.012	1160.08	381.9	244.209	384.25
GPER1	GPER1	49.4075	-2.91421	0.809934	-3.59808	0.000320571	0.0169603	19.6218	4.74082	10.3486	163.672	25.0166	73.0455
LOC125182748	ARPC1B	354.7	-3.62707	0.594226	-6.10385	1.03544e-09	5.2773e-07	51.2347	53.3342	54.8476	1281.7	263.27	423.816
DNAAF8	DNAAF8	181.511	1.71272	0.398787	4.29483	1.74826e-05	0.00177025	257.264	210.966	365.306	62.464	113.17	79.8935
ERCC4	ERCC4	51.4708	-1.68934	0.494115	-3.41891	0.000628721	0.0277837	25.0723	29.6301	18.6275	111.486	63.1371	60.8712
LOC125182836	LOC125182836	6.74562	6.35413	1.63292	3.89127	9.9719e-05	0.00687387	13.0812	20.1485	7.24402	0	0	0
LOC106033525	LOC106033525	24.2021	-2.82763	0.75608	-3.73985	0.000184129	0.0109934	2.1802	11.852	4.13944	48.2317	28.5904	50.2188
LOC125182975	LOC125182975	81.0926	-2.21497	0.528971	-4.18731	2.82279e-05	0.00267959	43.604	17.7781	24.8367	99.6262	103.64	197.071
LOC125182979	FAM20C	49.6724	-2.80176	0.6263	-4.47351	7.69457e-06	0.000884586	22.8921	8.29643	6.20916	64.8361	78.6235	117.177
CUNH7orf50	CUNH7orf50	182.403	1.10867	0.273994	4.04632	5.20296e-05	0.00416509	226.741	247.708	273.203	118.603	115.553	112.612
LOC125183298	SNORD60	16.3762	-7.33982	1.47605	-4.97261	6.60581e-07	0.000117815	0	0	0	16.6044	23.8253	57.8277
LOC106046022	HS3ST2	63.3439	-2.8973	0.865249	-3.34851	0.000812474	0.033001	25.0723	10.6668	9.31374	131.254	14.2952	189.462
PRICKLE2	PRICKLE2	42.9261	-1.52944	0.479156	-3.19195	0.00141315	0.0468419	22.8921	15.4076	27.9412	74.3243	50.0332	66.9584
LOC125183487	ZMYND10	19.9748	-2.55971	0.790467	-3.23822	0.00120277	0.042669	10.901	1.1852	5.1743	26.0926	36.9292	39.5663
LOC106042848	PFKFB4	543.403	-2.0504	0.589355	-3.47906	0.000503178	0.0235278	316.129	145.78	171.787	461.759	1666.58	498.383
LOC125183985	LOC125183985	10.7704	-5.7362	1.52331	-3.76561	0.000166141	0.0103686	0	0	1.03486	9.48821	38.1205	15.9787
LAMB2	LAMB2	220.799	-2.19481	0.575637	-3.81283	0.000137384	0.00897691	73.0367	39.1117	125.218	581.153	188.22	318.052
OGG1	OGG1	232.421	-1.4004	0.318011	-4.40362	1.06459e-05	0.00117105	151.524	94.8163	136.602	315.483	324.024	372.075
LOC106042804	OASL	631.839	2.79507	0.757267	3.691	0.000223373	0.0127439	854.639	2274.41	184.205	154.183	232.297	91.3069
NAA80	NAA80	34.5478	-4.3266	0.701417	-6.16837	6.89971e-10	3.76773e-07	4.3604	1.1852	4.13944	67.9988	78.6235	50.9797
LOC125183926	CYB561D2	647.506	-2.96528	0.466199	-6.36054	2.0105e-10	1.33655e-07	212.57	68.7418	159.369	845.241	1196.03	1403.08
SHROOM4	SHROOM4	148.238	-1.7707	0.512519	-3.45489	0.000550526	0.0250522	61.0456	56.8898	83.8237	319.436	98.875	269.355
LOC125184386	F8A3	91.7268	-4.26628	0.556227	-7.67005	1.71933e-14	2.0222e-11	15.2614	2.37041	9.31374	188.973	182.264	152.178
LOC125184525	HEPH	12.3273	-6.93295	1.7191	-4.03291	5.50915e-05	0.00431973	0	0	0	41.9062	2.38253	29.6747
APLN	APLN	27.2531	-2.84364	0.851187	-3.3408	0.000835373	0.0337015	6.5406	9.48163	4.13944	30.046	16.6777	96.6331
DACH2	DACH2	47.1915	-1.93732	0.479546	-4.0399	5.34729e-05	0.00421444	15.2614	22.5189	20.6972	67.2081	98.875	58.5886
KIF4A	KIF4A	436.784	1.62781	0.405249	4.01683	5.8987e-05	0.00457823	680.223	874.68	424.293	174.741	289.478	177.287
LOC106033328	NELFA	77.5449	-2.4125	0.683397	-3.53015	0.000415321	0.0200324	20.7119	35.5561	17.5926	181.857	34.5467	175.005
LOC106038483	COL14A1	765.186	-2.11596	0.653758	-3.23661	0.0012096	0.0427829	452.392	266.671	141.776	1019.98	408.604	2301.69
CDC26	CDC26	61.5878	-4.77722	0.754007	-6.33579	2.36135e-10	1.50437e-07	7.6307	0	5.1743	65.6268	146.526	144.569
LOC106037044	GSL	222.491	-2.81722	0.889971	-3.16551	0.00154809	0.0497276	25.0723	82.9643	57.9522	955.937	153.673	59.3495
AK1	AK1	104.504	-1.45976	0.348749	-4.18571	2.84271e-05	0.00267959	44.6941	68.7418	53.8127	154.183	165.586	140.004
NCS1	NCS1	49.6407	-2.67626	0.609526	-4.39073	1.12973e-05	0.00123018	10.901	9.48163	19.6624	97.2541	117.935	42.6099
CARD9	CARD9	140.295	-2.70501	0.798944	-3.38574	0.000709878	0.0303185	32.703	46.2229	33.1155	570.874	104.831	54.0232
OLFML2A	OLFML2A	729.597	-1.1624	0.298895	-3.88899	0.000100664	0.00690204	393.526	449.192	509.151	812.032	958.969	1254.71
LOC106037140	POUF3	58.2629	-3.01212	0.892953	-3.37321	0.000742973	0.0308697	5.4505	16.5929	16.5578	233.252	57.1808	20.544
DNM1	DNM1	119.771	-1.31847	0.413224	-3.1907	0.00141929	0.0468702	61.0456	88.8903	55.8825	115.44	185.837	211.528
IER5L	IER5L	263.33	-1.59173	0.472945	-3.36557	0.000763864	0.0315662	111.19	88.8903	193.519	558.223	237.062	391.098
LOC125180728	PBX3	27.166	-4.33791	0.794589	-5.45931	4.77981e-08	1.37893e-05	3.2703	2.37041	2.06972	74.3243	34.5467	46.4143
LOC125181976	LOC125181976	40.335	4.16441	0.919694	4.52804	5.95328e-06	0.000717899	112.28	53.3342	64.1614	1.58137	0	10.6525
LOC106032856	HAVCR1	121.189	-2.74664	0.630716	-4.35481	1.33185e-05	0.00137595	27.2525	40.2969	26.9064	409.574	131.039	92.0677
LOC106032682	LOC106032682	4032.04	3.27488	0.686412	4.771	1.83309e-06	0.000264415	7752.79	5542.01	8630.74	193.718	1649.9	423.055
GLRA1	GLRA1	76.5068	4.38901	0.713972	6.14731	7.88079e-10	4.15508e-07	195.128	188.447	53.8127	4.7441	13.1039	3.80445
CSF1R	CSF1R	342.651	-3.1332	0.829194	-3.77861	0.000157707	0.0100055	47.9644	114.965	47.6036	1467.51	256.122	121.742
LOC106032697	mim-1	686.422	-4.96617	0.986227	-5.03553	4.76539e-07	9.22314e-05	31.6129	90.0755	6.20916	2489.07	116.744	1384.82
FSTL4	FSTL4	53.1437	-3.09543	0.797959	-3.87918	0.000104809	0.00712234	18.5317	2.37041	12.4183	158.927	34.5467	92.0677
LOC125181998	BBX	9.90316	-3.00428	0.939498	-3.19775	0.00138505	0.0463369	1.0901	2.37041	3.10458	19.7671	17.869	15.2178
LOC106032840	LOC106032840	16.8013	5.25516	1.11918	4.69556	2.65873e-06	0.000369563	35.9733	35.5561	26.9064	2.37205	0	0
TGFBI	TGFBI	241.249	-1.82158	0.490201	-3.71599	0.000202413	0.0118578	93.7486	132.743	93.1374	544.781	169.16	413.924
CPLANE1	CPLANE1	152.775	1.80827	0.391598	4.61766	3.88085e-06	0.00049864	248.543	283.264	182.135	87.7659	46.4594	68.4801
HLX	HLX	43.7136	-3.33051	0.840213	-3.96389	7.37387e-05	0.00534344	14.1713	1.1852	8.27888	131.254	29.7816	77.6108
TRNAD-GUC	TRNAD-GUC	5.77434	-5.82031	1.73461	-3.35539	0.000792534	0.0324314	0	0	0	7.11615	21.4428	6.08712
IQCA1	IQCA1	24.7179	-2.22587	0.635273	-3.5038	0.000458672	0.0219159	8.7208	7.11122	10.3486	44.2783	23.8253	54.0232
CUNH2orf88	CUNH2orf88	108.187	-2.49715	0.664498	-3.75795	0.000171308	0.0104917	22.8921	17.7781	56.9173	166.044	75.0497	310.443
FAM171B	FAM171B	542.907	1.65788	0.404056	4.1031	4.07647e-05	0.00350164	1193.66	611.565	667.485	199.252	344.276	241.202
LOC106044483	APIP	571.39	1.61108	0.340105	4.73701	2.16889e-06	0.000304242	968.009	850.976	763.727	189.764	299.008	356.858
AKAP6	AKAP6	22.7678	-4.5933	0.92588	-4.96101	7.01258e-07	0.000121844	0	1.1852	4.13944	55.3479	41.6943	34.2401
ACTC1	ACTC1	6.44678	-6.00089	1.79962	-3.33453	0.000854446	0.0342002	0	0	0	14.2323	2.38253	22.0658
LOC106031783	LOC106031783	18.5925	5.41884	1.23527	4.38676	1.15053e-05	0.00123018	35.9733	14.2224	58.9871	2.37205	0	0
LOC106031703	LOC106031703	17.3659	-7.41653	1.40695	-5.27135	1.35422e-07	3.45099e-05	0	0	0	37.9528	46.4594	19.7832
DDAH1	DDAH1	2203.14	1.44951	0.397579	3.64584	0.000266525	0.0148188	3198.35	3443.02	3033.18	764.591	1836.93	942.743
LOC106032958	HECTD3	198.609	-1.5552	0.356072	-4.36767	1.25579e-05	0.00131514	113.37	78.2234	110.73	222.182	304.964	362.184
AHSG	AHSG	26159.6	2.73985	0.715306	3.83032	0.000127977	0.00839813	39716.7	83108.9	13694.3	2034.43	10552.2	7850.87
HRG	HRG	103944	1.89566	0.531249	3.56831	0.000359292	0.0183732	172429	216609	102523	19906.3	36825.6	75374.6
SERP1	SERP1	939.012	-3.89282	0.324599	-11.9927	3.88104e-33	2.96705e-29	87.208	131.558	136.602	1401.09	1872.67	2004.95
TM4SF4	TM4SF4	5104.64	1.4007	0.33651	4.16243	3.14877e-05	0.00288292	5687.05	10342.1	6185.36	2495.4	2770.88	3147.04
FOS	FOS	513.093	-3.5144	0.626257	-5.61175	2.00295e-08	7.12986e-06	62.1357	109.039	76.5797	1021.56	1566.51	242.724
PLEKHS1	PLEKHS1	79.8082	-1.91601	0.517833	-3.70006	0.00021555	0.0123757	22.8921	32.0005	45.5339	172.369	69.0934	136.96
MARVELD1	MARVELD1	161.634	-2.29343	0.62458	-3.67196	0.000240694	0.0135302	50.1446	43.8525	70.3705	510.782	95.3013	199.353
LZTS2	LZTS2	88.1992	-1.54511	0.428629	-3.60477	0.000312424	0.0167027	37.0634	39.1117	58.9871	158.927	90.5362	144.569
BBIP1	BBIP1	220.839	-1.89894	0.370986	-5.11862	3.07776e-07	6.82013e-05	74.1268	71.1122	134.532	324.971	365.719	354.575
LOC106031890	TECTB	6.72832	-5.04607	1.54092	-3.27472	0.00105767	0.039374	1.0901	0	0	14.2323	16.6777	8.3698
PDK1	PDK1	7005.6	1.22133	0.261451	4.67134	2.99237e-06	0.000404897	10462.8	9321.63	9632.48	3363.57	4319.53	4933.61
RRS1	RRS1	200.395	-2.83662	0.545433	-5.20068	1.98562e-07	4.60001e-05	63.2258	17.7781	66.2311	290.972	495.567	268.594
KANK4	KANK4	123.199	-1.38062	0.329318	-4.19237	2.76054e-05	0.00263804	61.0456	68.7418	75.5448	180.276	148.908	204.68
DHCR24	DHCR24	7542.8	1.57554	0.312851	5.03605	4.75226e-07	9.22314e-05	13109.5	9051.4	11725	2931.86	4747.19	3691.84
LOC106036790	LOC106036790	134.817	1.79344	0.321625	5.57617	2.45866e-08	7.99848e-06	197.308	199.114	231.809	71.9522	52.4157	56.3059
WNT9A	WNT9A	94.5385	-2.16327	0.499028	-4.33496	1.45788e-05	0.00148607	42.5139	23.7041	37.255	100.417	127.465	235.876
ITM2C	ITM2C	65.5154	-2.26081	0.652049	-3.46725	0.000525822	0.0242895	26.1624	16.5929	24.8367	98.0448	189.411	38.0445
FAM124B	FAM124B	425.23	2.71809	0.496204	5.47777	4.30721e-08	1.29132e-05	600.645	673.196	941.723	68.7895	71.4759	195.549
PKNOX2	PKNOX2	57.9155	-1.81486	0.536301	-3.38403	0.000714295	0.0303584	20.7119	37.9265	18.6275	72.7429	64.3283	133.156
LOC106040547	TMEM45B	13.6328	-7.07212	1.67567	-4.22047	2.43796e-05	0.0023743	0	0	0	52.9758	25.0166	3.80445
NTM	NTM	18.5097	-3.99797	1.12034	-3.56854	0.000358971	0.0183732	4.3604	0	2.06972	22.9298	70.2847	11.4134
LOC106039708	LOC106039708	83.3355	1.5808	0.408406	3.87066	0.000108539	0.00734318	125.362	104.298	144.88	28.4646	45.2681	51.7406
THY1	THY1	122.467	-1.91825	0.540972	-3.54592	0.000391243	0.0193256	20.7119	43.8525	88.998	197.671	183.455	200.114
CCDC153	CCDC153	6.60242	-5.03313	1.54341	-3.26105	0.00111001	0.0407005	0	0	1.03486	15.023	8.33886	15.2178
SCN2B	SCN2B	14.8718	-5.2904	1.49078	-3.54874	0.000387074	0.0193256	0	1.1852	1.03486	11.0696	69.0934	6.84801
PCSK7	PCSK7	1071.2	1.05213	0.329911	3.18914	0.00142697	0.0470059	1235.08	1531.28	1568.85	481.526	881.537	728.933
GRIK4	GRIK4	29.1052	3.31762	0.916222	3.62098	0.000293491	0.0159769	101.379	46.2229	11.3835	8.69752	2.38253	4.56534
GAS2L1	GAS2L1	129.084	-2.7419	0.612056	-4.47981	7.47094e-06	0.00087199	68.6763	15.4076	16.5578	203.206	237.062	233.593
CCDC137	CCDC137	130.756	-1.20854	0.320638	-3.76917	0.00016379	0.0102637	92.6585	66.3714	77.6145	182.648	200.133	165.113
LOC106034664	LOC106034664	61.6129	-2.95813	0.876889	-3.37343	0.000742373	0.0308697	6.5406	20.1485	15.5229	223.764	86.9624	16.7396
SPHK1	SPHK1	320.518	-1.98395	0.426946	-4.64683	3.37069e-06	0.000440494	117.731	81.7791	188.345	666.546	384.779	483.926
DNAI2	DNAI2	18.3013	-2.36549	0.732233	-3.23052	0.00123567	0.043183	8.7208	7.11122	2.06972	25.3019	36.9292	29.6747
LOC125182825	LOC125182825	25.516	2.21894	0.692593	3.20381	0.0013562	0.0460806	29.4327	24.8893	71.4054	6.32547	11.9127	9.13069
ANKFN1	ANKFN1	16.8091	-4.10043	1.05206	-3.89752	9.71816e-05	0.0068475	3.2703	2.37041	0	16.6044	23.8253	54.7841
LOC125182833	LOC125182833	225.723	2.76717	0.571638	4.84078	1.2933e-06	0.000201782	628.988	333.042	219.39	98.0448	34.5467	40.3272
RSAD1	RSAD1	35.6038	-2.89577	0.555333	-5.21446	1.84352e-07	4.47419e-05	11.9911	7.11122	6.20916	73.5336	60.7545	54.0232
CYGB	CYGB	1759.7	-1.49973	0.293897	-5.10291	3.34466e-07	7.20279e-05	1008.34	816.605	933.444	3313.76	2120.45	2365.61
LOC106034424	LOC106034424	273.63	-11.3989	2.92388	-3.89855	9.677e-05	0.0068475	0	0	0	2.37205	1372.34	267.073
IL12B	IL12B	133.922	-2.88492	0.578472	-4.98713	6.12822e-07	0.000112892	30.5228	32.0005	33.1155	97.2541	418.134	192.505
LOC106034377	LOC106034377	182.714	-1.2294	0.378287	-3.24991	0.0011544	0.0413958	150.434	85.3347	92.1026	313.111	215.619	239.681
LOC106034324	GABRP	76.2893	-8.58857	1.57743	-5.44467	5.19028e-08	1.4429e-05	1.0901	0	0	21.3485	391.926	43.3708
KCNIP1	KCNIP1	139.398	-5.38182	0.938988	-5.73152	9.95365e-09	3.90234e-06	5.4505	4.74082	9.31374	22.1391	544.408	250.333
GABRA1	GABRA1	14.6966	-4.22818	1.05441	-4.00999	6.07211e-05	0.00468902	0	3.55561	1.03486	19.7671	25.0166	38.8054
INAFM2	INAFM2	237.814	-1.39727	0.352387	-3.96515	7.33484e-05	0.00534344	103.56	125.632	163.508	438.829	289.478	305.878
LOC125182927	PGGHG	36.5286	3.6713	0.906097	4.05177	5.08315e-05	0.00413412	107.92	8.29643	86.9283	4.7441	5.95633	5.32623
SOGA3	SOGA3	34.0062	-6.53967	1.36559	-4.7889	1.67694e-06	0.000246586	0	0	2.06972	15.8137	129.848	56.3059
SLC13A1	SLC13A1	36.6591	3.16354	0.710556	4.45221	8.49925e-06	0.000962619	23.9822	92.4459	81.754	7.11615	4.76506	9.89158
GCFC2	GCFC2	283.399	-1.12315	0.346235	-3.24388	0.00117913	0.0419275	224.561	161.188	149.02	431.713	445.533	288.377
LOC125183006	LOC125183006	11.4086	-6.82085	1.46639	-4.65145	3.29615e-06	0.00043831	0	0	0	23.7205	14.2952	30.4356
LOC106036047	MAOA	1943.29	1.36008	0.415439	3.27384	0.00106096	0.039374	2990.15	3702.58	1698.21	721.894	1175.78	1371.12
LOC106036098	CDK6	52.6034	-2.63613	0.63881	-4.12663	3.68123e-05	0.00325353	10.901	24.8893	8.27888	135.207	48.8419	87.5024
SLC38A2	SLC38A2	23342.8	1.00787	0.310128	3.24986	0.00115463	0.0413958	25705.7	34187.2	33648.5	11885.6	14834.8	19795.3
LOC106029685	LOC106029685	5062.73	1.92598	0.319211	6.03357	1.60376e-09	7.91016e-07	7958.82	7479.82	8609	1431.14	2263.4	2634.2
LOC125183088	NPNT	118.411	1.61109	0.430892	3.73896	0.000184781	0.0109934	190.768	114.965	228.704	52.1851	77.4323	46.4143
ELOVL6	ELOVL6	30893.4	1.58984	0.441984	3.59704	0.000321859	0.0169697	46074.2	51389.3	41674.9	8816.91	11905.5	25499.7
ANOS1	ANOS1	489.416	1.36113	0.378587	3.5953	0.000324014	0.0170246	795.773	786.975	529.849	201.624	387.161	235.115
PALMD	PALMD	238.257	1.48181	0.368735	4.01863	5.85387e-05	0.00456661	426.229	400.599	225.6	109.905	139.378	127.83
PTBP2	PTBP2	1296.85	1.00759	0.285358	3.53096	0.000414049	0.0200324	1441.11	1623.73	2131.81	778.824	817.208	988.397
LOC125183181	INTS11	26.8393	-1.96813	0.569359	-3.45675	0.00054673	0.0249537	7.6307	10.6668	14.488	52.1851	35.738	40.3272
C1QA	C1QA	241.009	-2.2099	0.689951	-3.20298	0.00136014	0.0461121	44.6941	150.521	62.0916	791.474	210.854	186.418
EFHD2	EFHD2	79.3396	-2.914	0.48925	-5.95605	2.58407e-09	1.2347e-06	18.5317	16.5929	20.6972	186.601	82.1973	151.417
TNFRSF1B	TNFRSF1B	216.55	-1.19902	0.368049	-3.25777	0.00112292	0.0407826	105.74	173.04	115.904	385.854	250.166	268.594
RBP7	RBP7	40.098	-4.36969	1.33463	-3.27408	0.00106006	0.039374	6.5406	3.55561	1.03486	185.811	42.8856	0.76089
ACOT7	ACOT7	401.701	-1.26239	0.312197	-4.04356	5.26454e-05	0.00417071	200.578	238.226	270.099	431.713	618.267	651.322
MRPS16	MRPS16	666.813	-2.53316	0.331128	-7.65009	2.00839e-14	2.19345e-11	253.993	144.595	190.414	962.262	1323.5	1126.12
PRR18	PRR18	24.4729	-7.91492	1.34847	-5.86956	4.36959e-09	1.96503e-06	0	0	0	62.464	52.4157	31.9574
SF3B5	SF3B5	241.725	-1.37156	0.293365	-4.67527	2.93567e-06	0.000404381	111.19	149.336	143.846	390.598	341.893	313.487
CAMKK1	CAMKK1	117.087	-1.28753	0.371813	-3.46284	0.000534512	0.0245426	61.0456	55.7046	86.9283	164.462	198.941	135.439
LOC106041408	LOC106041408	43.8581	5.18283	0.751046	6.90082	5.17042e-12	3.95279e-09	119.911	61.6306	74.51	3.95342	2.38253	0.76089
LOC106041493	SLFN13	344.257	1.86057	0.458415	4.05871	4.9345e-05	0.00405637	466.563	738.382	414.979	86.9752	133.422	225.224
HIC1	HIC1	200.99	-2.79673	0.587685	-4.7589	1.94654e-06	0.000278155	67.5862	26.0745	57.9522	189.764	240.636	623.93
GALNT17	GALNT17	17.8828	-3.25981	0.963368	-3.38376	0.000715002	0.0303584	3.2703	5.92602	1.03486	41.9062	45.2681	9.89158
LOC106041492	CCL4	44.0369	-4.61552	1.27151	-3.62995	0.00028348	0.0156477	0	9.48163	1.03486	200.043	9.53013	44.1316
ALDOC	ALDOC	260.196	-1.68941	0.405024	-4.17114	3.03081e-05	0.00281564	125.362	111.409	132.462	500.503	466.976	224.463
LOC106030656	A-FABP	106.75	-2.79413	0.873312	-3.19947	0.00137681	0.046267	22.8921	49.7786	8.27888	426.179	59.5633	73.8064
CCDC71L	CCDC71L	62.5051	-3.65889	0.514641	-7.1096	1.16382e-12	9.88603e-10	13.0812	8.29643	6.20916	105.952	97.6838	143.808
ASAH2	ASAH2	53.8631	2.07621	0.509867	4.07205	4.66008e-05	0.00391498	115.551	97.1867	48.6384	23.7205	19.0603	19.0223
ERCC6	ERCC6	351.664	1.07603	0.27109	3.96926	7.20964e-05	0.00534344	552.681	404.154	473.966	211.903	238.253	229.028
SLC35G1	SLC35G1	311.584	1.4908	0.273406	5.45269	4.96141e-08	1.40481e-05	502.536	408.895	466.722	143.114	184.646	163.591
SPOCK2	SPOCK2	72.7947	-1.70116	0.406527	-4.18461	2.85659e-05	0.00267959	25.0723	40.2969	37.255	108.324	132.23	93.5895
PBLD	PBLD	1185.38	2.38598	0.702518	3.39633	0.000682957	0.0296659	3191.81	2205.66	572.278	115.44	551.556	475.557
RHOBTB1	RHOBTB1	101.481	3.04616	0.880495	3.45961	0.000540967	0.0247646	260.534	241.782	41.3944	30.8367	2.38253	31.9574
TYSND1	TYSND1	61.6037	-1.6918	0.467855	-3.61608	0.000299102	0.0162173	29.4327	30.8153	26.9064	60.8827	131.039	90.546
LOC106030713	MTTPL	81.2127	-2.95769	0.59487	-4.972	6.62661e-07	0.000117815	21.802	13.0372	20.6972	81.4404	97.6838	252.616
CABCOCO1	CABCOCO1	70.453	2.25452	0.613212	3.67658	0.000236383	0.0133863	146.073	74.6678	129.358	15.8137	11.9127	44.8925
CKB	CKB	200.509	-3.7059	0.639015	-5.7994	6.65535e-09	2.75028e-06	17.4416	30.8153	37.255	306.785	681.404	129.351
ADM	ADM	131.736	-1.50414	0.470921	-3.19404	0.00140295	0.0466581	95.9288	71.1122	39.3247	249.856	131.039	203.158
LOC125183483	stk33	21.6603	5.04989	1.5823	3.1915	0.00141537	0.0468419	50.1446	75.853	0	1.58137	2.38253	0
RAPGEF5	RAPGEF5	543.392	-1.24893	0.31241	-3.99773	6.39521e-05	0.00486482	308.498	278.523	378.759	848.404	574.19	871.981
LOC106036370	SPIA3	14715.9	1.6085	0.480463	3.34781	0.000814517	0.033001	28520.3	24444.8	13525.6	3717	7174.99	10912.7
LOC106033766	SPIA4	8826.91	1.806	0.568501	3.17677	0.00148927	0.0482436	12298.5	22652.8	6231.93	1819.36	5417.88	4540.99
LOC125183576	GAB3	32.4354	2.63979	0.646755	4.08159	4.47285e-05	0.00379944	42.5139	85.3347	39.3247	5.53479	14.2952	7.6089
IRF6	IRF6	285.628	1.41532	0.375987	3.76427	0.000167034	0.0103819	528.699	314.079	403.596	110.696	159.63	197.071
SYCP1	SYCP1	251.857	-2.10495	0.397094	-5.30088	1.15244e-07	3.03806e-05	115.551	88.8903	80.7191	588.269	328.789	308.922
PCP4	PCP4	22.931	-4.58409	1.3919	-3.29341	0.000989817	0.0374611	0	2.37041	3.10458	3.95342	116.744	11.4134
TLR2	TLR2	339.332	-2.08651	0.654886	-3.18607	0.00144219	0.0471176	112.28	101.928	173.857	1148.86	197.75	301.313
ADAMTSL3	ADAMTSL3	18.3107	-3.19248	0.942009	-3.38902	0.000701434	0.0300674	3.2703	2.37041	5.1743	16.6044	15.4865	66.9584
LY86	LY86	288.016	-3.02432	0.893953	-3.38308	0.000716767	0.0303584	62.1357	113.78	13.4532	1167.84	262.078	108.807
PPP1R3G	PPP1R3G	29.4591	-3.79769	0.788432	-4.81677	1.45904e-06	0.000220878	5.4505	0	6.20916	39.5342	54.7982	70.7628
ASIC4	ASIC4	92.0182	2.993	0.588581	5.0851	3.67429e-07	7.80275e-05	238.732	61.6306	190.414	25.3019	15.4865	20.544
PENK	PENK	8.16184	-6.31966	1.73723	-3.63779	0.000274992	0.0152342	0	0	0	7.90684	35.738	5.32623
LOC125183810	EYA2	136.452	2.69824	0.499643	5.40032	6.6521e-08	1.81626e-05	221.29	200.299	288.726	28.4646	19.0603	60.8712
ATP8A2	ATP8A2	34.636	3.50892	0.76743	4.5723	4.82392e-06	0.000610103	99.1991	67.5566	23.8018	3.16274	9.53013	4.56534
WASF3	WASF3	94.5336	-3.46395	0.922338	-3.75561	0.000172917	0.0104917	21.802	21.3337	4.13944	415.109	50.0332	54.7841
UCHL1	UCHL1	84.1399	-2.09637	0.64224	-3.26414	0.00109795	0.040355	39.2436	27.2597	28.9761	148.649	220.384	40.3272
THEMIS2	THEMIS2	50.8505	-2.8432	0.746349	-3.80948	0.000139261	0.00906083	14.1713	11.852	11.3835	177.904	27.3991	62.393
LOC125183911	SERINC2	40.7588	3.67791	0.761173	4.8319	1.3524e-06	0.00020887	55.5951	91.2607	80.7191	6.32547	0	10.6525
SESN2	SESN2	199.015	1.30318	0.320641	4.06429	4.81787e-05	0.00402113	223.471	299.857	327.016	120.184	96.4925	127.069
MYLK3	MYLK3	183.218	1.54051	0.431869	3.56708	0.000360987	0.0183983	297.597	292.745	226.634	86.9752	140.569	54.7841
LOC125183936	LOC125183936	9.98141	6.92488	1.57808	4.38818	1.14306e-05	0.00123018	17.4416	8.29643	34.1504	0	0	0
FXN	FXN	588.86	1.2437	0.328608	3.78476	0.000153859	0.00982082	802.314	1077.35	604.359	302.041	378.822	368.271
LOC106036023	LOC106036023	1040.14	8.98886	2.70532	3.32266	0.000891624	0.035084	4140.2	2081.22	7.24402	0	0	12.1742
NR4A3	NR4A3	125.728	-2.82673	0.73071	-3.86846	0.000109524	0.00737718	30.5228	28.4449	34.1504	343.157	282.33	35.7619
PHETA1	PHETA1	62.8394	-1.7319	0.538704	-3.21495	0.00130468	0.0451324	34.8832	22.5189	30.011	132.835	46.4594	110.329
LOC125184018	LOC125184018	34.5393	4.40086	0.985224	4.46686	7.93769e-06	0.000905726	107.92	24.8893	65.1962	0	2.38253	6.84801
NDNF	NDNF	19.638	-2.74322	0.763598	-3.59249	0.000327531	0.0171505	6.5406	2.37041	6.20916	22.1391	52.4157	28.1529
TNIP3	TNIP3	105.463	-3.3542	0.814667	-4.11726	3.83397e-05	0.00336905	41.4238	2.37041	12.4183	198.462	279.947	98.1549
LOC125184068	TNFRSF6B	38.2101	2.59679	0.595734	4.35898	1.3067e-05	0.00135915	53.4149	99.5571	43.4641	7.11615	14.2952	11.4134
STMN3	STMN3	23.7868	-7.86973	1.81536	-4.33508	1.45708e-05	0.00148607	0	0	0	7.11615	131.039	4.56534
EEF1A2	EEF1A2	39.6373	-4.38366	1.16708	-3.75608	0.000172597	0.0104917	5.4505	1.1852	4.13944	18.9764	198.941	9.13069
GPRIN2	GPRIN2	39.1034	-1.51981	0.475849	-3.19389	0.00140371	0.0466581	25.0723	18.9633	16.5578	64.0454	64.3283	45.6534
BCO1	BCO1	3154.83	1.80093	0.357508	5.03744	4.71801e-07	9.22314e-05	4995.93	5950.91	3760.68	929.053	1634.42	1657.98
ZFPM1	ZFPM1	103.578	-1.94383	0.500594	-3.88304	0.000103157	0.0070414	37.0634	23.7041	67.2659	154.974	123.892	214.571
SLC7A5	SLC7A5	643.402	-1.2981	0.30679	-4.23123	2.32416e-05	0.00227798	376.085	427.859	312.528	1153.61	800.531	789.804
SPATA2L	SPATA2L	100.716	-3.22693	0.553852	-5.82635	5.66517e-09	2.47487e-06	14.1713	11.852	32.0807	268.832	127.465	149.895
LOC125184160	LOC125184160	192.603	3.52103	0.777663	4.5277	5.96292e-06	0.000717899	63.2258	625.788	373.585	12.6509	47.6506	32.7183
TAAR1	TAAR1	13.9801	4.44705	1.13119	3.9313	8.44895e-05	0.006065	16.3515	11.852	51.743	0.790684	2.38253	0.76089
LOC106048984	MENT	728.951	-1.08793	0.341621	-3.18461	0.00144951	0.047256	430.59	559.416	409.805	1342.58	770.749	860.567
MSMO1	MSMO1	5440.08	1.91511	0.516661	3.70671	0.000209972	0.012115	9622.32	4675.63	11501.4	1027.1	2679.16	3134.87
DDX60	DDX60	452.472	2.33418	0.415959	5.61156	2.00513e-08	7.12986e-06	573.393	1178.09	514.326	137.579	141.761	169.679
ANKDD1A	ANKDD1A	150.86	1.67301	0.428189	3.90717	9.3384e-05	0.00667215	204.939	161.188	322.876	52.1851	72.6672	91.3069
KBTBD13	KBTBD13	19.3096	-4.65435	1.46345	-3.18041	0.00147069	0.0478443	2.1802	1.1852	1.03486	5.53479	103.64	2.28267
UPP1	UPP1	84.8502	-1.38087	0.404165	-3.41661	0.000634062	0.0278586	39.2436	47.4082	54.8476	126.509	88.1537	152.939
FIGNL1	FIGNL1	23.7274	-2.70488	0.780967	-3.4635	0.000533193	0.0245426	5.4505	8.29643	5.1743	48.2317	60.7545	14.4569
LOC106034162	FOLH1	269.481	-1.96915	0.543835	-3.62086	0.000293623	0.0159769	129.722	111.409	87.9631	187.392	339.511	760.89
FAM43A	FAM43A	151.81	-1.65207	0.321814	-5.13363	2.84208e-07	6.48588e-05	75.2169	82.9643	62.0916	259.344	195.368	235.876
HES1	HES1	135.203	-1.99402	0.413321	-4.82438	1.40443e-06	0.000214737	52.3248	43.8525	66.2311	239.577	269.226	140.004
LRP11	LRP11	149.738	-2.01177	0.568814	-3.53679	0.000405028	0.0197856	89.3882	39.1117	49.6733	179.485	412.178	128.59
XKR9	XKR9	6.5097	5.29713	1.60722	3.29583	0.00098133	0.0373921	5.4505	18.9633	13.4532	0	1.19127	0
APCDD1	APCDD1	619.943	2.77843	0.86014	3.2302	0.00123703	0.043183	2485.43	144.595	616.777	279.111	75.0497	118.699
LOC106039159	PTTG1IP	180.644	-1.40228	0.390671	-3.58942	0.000331417	0.0172359	88.2981	124.446	84.8586	328.924	282.33	175.005
RIMS1	RIMS1	595.033	4.08891	0.969704	4.21666	2.47945e-05	0.00239942	45.7842	1552.62	1773.75	22.9298	57.1808	117.938
LOC106039661	CYP51	5049.14	1.94425	0.548103	3.54724	0.000389294	0.0193256	6986.45	5185.27	11874	779.614	2991.27	2478.22
PEAK3	PEAK3	119.446	-1.98726	0.621539	-3.19733	0.00138706	0.0463369	54.505	66.3714	23.8018	338.413	90.5362	143.047
DOHH	DOHH	820.855	-1.18982	0.361266	-3.29346	0.000989619	0.0374611	570.123	391.117	539.162	770.126	1503.38	1151.23
LOC125184486	LOC125184486	171.783	5.49464	1.66741	3.29532	0.000983101	0.0373921	97.0189	120.891	790.633	2.37205	0	19.7832
SEMA6B	SEMA6B	36.388	-2.97666	0.928245	-3.20676	0.00134238	0.0457127	11.9911	10.6668	2.06972	136.788	39.3118	17.5005
LOC125184509	LRRC25	119.794	-3.05785	0.728674	-4.19646	2.7112e-05	0.00260718	17.4416	39.1117	20.6972	456.225	100.066	85.2197
CHAMP1	CHAMP1	416.408	2.26044	0.45114	5.01051	5.4287e-07	0.000101225	553.771	399.414	1113.51	122.556	160.821	148.374
LOC106030437	GST	19473.7	1.02429	0.31772	3.22387	0.00126472	0.044049	27864.1	18882.7	31582.9	10762	15273.2	12477.1
LOC106030435	GST3	4006.92	1.86492	0.408834	4.56156	5.07748e-06	0.000631176	4901.09	7445.45	6515.48	955.146	2367.04	1857.33
RAB39A	RAB39A	35.7792	-5.62274	1.50559	-3.73457	0.000188033	0.0111435	1.0901	0	3.10458	166.834	42.8856	0.76089
LOC106035235	CYP4V2	1620.89	1.55885	0.41644	3.74327	0.000181638	0.0108912	2412.39	2535.15	2311.88	498.131	1310.39	657.409
MLKL	MLKL	79.3081	-2.68834	0.513866	-5.23159	1.68055e-07	4.14446e-05	15.2614	14.2224	34.1504	173.16	139.378	99.6767
RFWD3	RFWD3	148.802	1.75838	0.439599	3.99996	6.33525e-05	0.0048433	262.714	224.004	202.833	105.952	52.4157	44.8925
FHOD1	FHOD1	542.762	-1.13072	0.22116	-5.11269	3.17598e-07	6.93726e-05	347.742	330.672	342.539	747.987	737.393	750.238
FMC1	FMC1	171.673	-2.18114	0.43023	-5.0697	3.98442e-07	8.34545e-05	54.505	55.7046	75.5448	168.416	385.97	289.899
PLBD1	PLBD1	179.474	2.09202	0.653756	3.2	0.00137429	0.046267	335.751	393.488	143.846	86.9752	17.869	98.9158
ANKRD34A	ANKRD34A	6.65662	-6.02974	1.80134	-3.34736	0.000815853	0.033001	0	0	0	15.023	22.634	2.28267
PEX11B	PEX11B	283.858	-1.40748	0.351521	-4.00398	6.22859e-05	0.00478569	182.047	101.928	182.135	437.248	356.188	443.599
BOLA1	BOLA1	86.0236	-3.31203	0.405789	-8.16193	3.2971e-16	6.30158e-13	14.1713	15.4076	17.5926	137.579	154.865	176.527
LOC106038093	GAL4	23.98	-5.35092	1.57901	-3.38878	0.000702032	0.0300674	0	3.55561	0	98.0448	1.19127	41.0881
LOC125184749	LOC125184749	69.2585	-6.17141	1.23998	-4.97701	6.45744e-07	0.000117541	1.0901	4.74082	0	223.764	7.14759	178.809
LOC106038139	BD2	320.293	-6.58018	1.89104	-3.47967	0.000502036	0.0235278	2.1802	17.7781	0	1225.56	22.634	653.605
LOC125184756	BD7	87.8942	-7.29459	1.2724	-5.73293	9.87097e-09	3.90234e-06	0	2.37041	1.03486	302.041	11.9127	210.006
FDFT1	FDFT1	5333.39	2.18568	0.598016	3.65488	0.000257302	0.0143904	11574.7	2803.01	11856.4	1112.49	1628.46	3025.3
LOC106035649	RGS7BP	481.497	1.98566	0.405061	4.90213	9.48024e-07	0.000154205	692.214	699.27	913.782	117.812	287.095	178.809
CMYA5	CMYA5	57.6465	-3.03874	0.93236	-3.25919	0.00111732	0.0407697	20.7119	10.6668	6.20916	249.065	33.3554	25.8703
LOC106042084	LOC106042084	31755.3	2.33146	0.510546	4.56661	4.95682e-06	0.000621228	71541.1	46819.1	40590.3	4114.72	15162.4	12304.4
CNPPD1	CNPPD1	652.654	-1.43387	0.386143	-3.71332	0.000204554	0.0119233	451.302	244.152	362.201	657.058	979.22	1221.99
PLD5	PLD5	7.06503	-6.13056	1.74746	-3.50826	0.000451045	0.0216191	0	0	0	29.2553	4.76506	8.3698
SAYSD1	SAYSD1	82.8607	-4.86342	0.561054	-8.66837	4.38364e-18	1.1171e-14	4.3604	5.92602	6.20916	110.696	185.837	184.135
ALDH9A1	ALDH9A1	5784.03	1.17823	0.332136	3.54744	0.000388991	0.0193256	7371.26	8823.84	7873.22	2328.56	3837.07	4470.23
CDHR2	CDHR2	224.912	2.73632	0.65912	4.15147	3.30347e-05	0.00300655	596.285	392.302	185.24	23.7205	39.3118	112.612
RGS14	RGS14	171.449	-2.4628	0.691757	-3.56021	0.000370561	0.0187612	65.406	45.0377	47.6036	619.896	91.7275	159.026
SLC35D2	SLC35D2	1045.23	1.66619	0.324866	5.12886	2.91495e-07	6.55434e-05	1252.53	1943.73	1571.95	377.156	587.294	538.71
LOC125184982	LOC125184982	169.789	2.39214	0.664711	3.59877	0.000319727	0.0169603	427.319	84.1495	344.609	90.9286	32.1642	39.5663
LOC106040206	GPATCH2L	17.3133	-7.41014	1.8683	-3.96624	7.30151e-05	0.00534344	0	0	0	5.53479	95.3013	3.04356
LOC106043867	LOC106043867	149.914	2.26237	0.680919	3.32253	0.000892048	0.035084	119.911	244.152	380.829	26.0926	25.0166	103.481
LOC106043903	LOC106043903	64.519	-2.509	0.763648	-3.28554	0.00101787	0.0383332	23.9822	14.2224	19.6624	238.786	52.4157	38.0445
NBEA	NBEA	21.2317	-2.97827	0.896531	-3.32199	0.000893775	0.035084	9.8109	2.37041	2.06972	20.5578	66.7109	25.8703
LOC106033752	LOC106033752	90.916	1.71476	0.457553	3.74768	0.000178475	0.0107514	203.849	129.187	84.8586	41.9062	47.6506	38.0445
LOC106033807	C2CD4A	632.12	1.5739	0.424421	3.70834	0.000208625	0.0120829	1522.87	628.158	688.182	309.157	296.625	347.727
MYO9A	MYO9A	90.0566	-1.26211	0.383437	-3.29157	0.00099629	0.037613	46.8743	50.9638	61.0568	157.346	127.465	96.6331
CELF6	CELF6	15.6435	-2.47869	0.735211	-3.37139	0.000747888	0.0309897	5.4505	3.55561	5.1743	29.2553	32.1642	18.2614
CPLX3	CPLX3	79.0311	-3.61216	0.476153	-7.58613	3.29604e-14	3.35976e-11	13.0812	5.92602	16.5578	154.974	132.23	151.417
LOC125179699	LOC125179699	135.16	-4.51487	0.823763	-5.48078	4.23451e-08	1.29132e-05	11.9911	20.1485	2.06972	515.526	169.16	92.0677
LOC125179698	LOC125179698	78.0044	-2.96029	0.752416	-3.93438	8.34116e-05	0.00601587	11.9911	24.8893	16.5578	297.297	57.1808	60.1103
RPS23	RPS23	4441.27	1.45151	0.352849	4.11369	3.89386e-05	0.00340212	4462.87	8832.14	6217.44	1979.08	2820.92	2335.17
CCDC158	CCDC158	362.952	-2.35788	0.609893	-3.86606	0.000110609	0.00741758	111.19	149.336	95.2072	302.041	291.86	1228.08
STC1	STC1	75.6141	-3.8184	1.11377	-3.42835	0.000607256	0.0272286	16.3515	1.1852	12.4183	365.296	41.6943	16.7396
RBIS	RBIS	111.532	-1.82457	0.370859	-4.91984	8.66151e-07	0.000147149	46.8743	37.9265	62.0916	164.462	204.898	152.939
LOC106044595	SULT	6092.44	1.95749	0.58877	3.3247	0.000885125	0.035061	11162.6	12265.7	5641.02	744.033	3607.15	3134.11
SMS	SMS	1143.66	1.20393	0.371117	3.24409	0.00117827	0.0419275	1761.6	1763.58	1259.43	426.969	789.809	860.567
GDPGP1	GDPGP1	31.8585	-8.29602	1.32421	-6.26486	3.73157e-10	2.28223e-07	0	0	0	83.0218	65.5196	42.6099
SERF2	SERF2	1636.77	-2.24445	0.33734	-6.65337	2.8645e-11	1.99083e-08	468.743	599.713	642.648	1854.94	3386.77	2867.8
GHRH	GHRH	16.9319	2.54876	0.718886	3.54543	0.000391969	0.0193256	32.703	30.8153	22.7669	3.16274	8.33886	3.80445
RHOBTB3	RHOBTB3	7.44225	-6.20528	1.64278	-3.7773	0.000158536	0.0100166	0	0	0	26.0926	7.14759	11.4134
KCNA4	KCNA4	5.82144	-5.84223	1.81542	-3.21811	0.00129038	0.0447838	0	0	0	2.37205	14.2952	18.2614
EPSTI1	EPSTI1	322.326	3.18914	0.764681	4.17054	3.03873e-05	0.00281564	505.807	1161.5	75.5448	70.3709	66.7109	54.0232
LOC106040406	GJB6	436.214	-1.00069	0.300933	-3.32529	0.000883263	0.035061	222.38	328.301	321.842	618.315	497.949	628.496
DOK2	DOK2	97.7228	-2.39794	0.720152	-3.32978	0.000869161	0.0346579	40.3337	28.4449	24.8367	355.017	63.1371	74.5673
LOC106044435	LETM2	83.9745	-1.65918	0.478486	-3.46756	0.000525208	0.0242895	33.7931	27.2597	60.0219	114.649	97.6838	170.439
LOC125179932	LOC125179932	14.4049	7.4504	1.40996	5.28411	1.26319e-07	3.2736e-05	20.7119	36.7413	28.9761	0	0	0
PHLDA1	PHLDA1	15.3062	-2.71916	0.777255	-3.49842	0.000468023	0.0222238	6.5406	3.55561	2.06972	30.8367	21.4428	27.3921
SYT1	SYT1	127.066	-3.48156	1.08814	-3.19955	0.00137645	0.046267	15.2614	30.8153	16.5578	60.8827	628.988	9.89158
TKT	TKT	5702.96	1.01523	0.316431	3.20838	0.00133484	0.0455574	7161.96	9034.81	6694.51	2714.42	4609.01	4003.04
ARAP2	ARAP2	27.9057	-2.14639	0.627782	-3.41901	0.00062849	0.0277837	17.4416	8.29643	5.1743	44.2783	40.503	51.7406
LOC125180009	LOC125180009	13.9117	7.39846	1.59058	4.65142	3.29664e-06	0.00043831	22.8921	53.3342	7.24402	0	0	0
CDK5R1	CDK5R1	36.7246	-1.92385	0.507544	-3.79051	0.00015034	0.0096584	20.7119	11.852	13.4532	61.6733	46.4594	66.1975
LOC106048783	LOC106048783	390.221	1.5347	0.312612	4.90926	9.14194e-07	0.000153605	572.303	663.714	503.977	150.23	233.488	217.615
RELT	RELT	27.4311	-3.4144	0.860732	-3.96686	7.28267e-05	0.00534344	3.2703	3.55561	7.24402	19.7671	33.3554	97.394
KCNE3	KCNE3	80.6133	-1.64458	0.444552	-3.6994	0.000216109	0.0123757	49.0545	40.2969	27.9412	158.137	121.509	86.7415
LOC125180056	LOC125180056	19.9509	-2.86183	0.761061	-3.76032	0.000169698	0.0104624	4.3604	5.92602	4.13944	24.5112	57.1808	23.5876
ARHGAP18	ARHGAP18	143.395	-1.49145	0.430022	-3.46831	0.000523752	0.0242895	70.8565	49.7786	104.521	168.416	281.139	185.657
LOC106035746	LYG2	437.474	-1.45377	0.427246	-3.40266	0.000667341	0.0291533	166.785	297.486	238.018	965.425	488.419	468.709
TSGA10	TSGA10	35.8887	-3.07921	0.630902	-4.88064	1.05741e-06	0.000168414	4.3604	5.92602	12.4183	76.6963	42.8856	73.0455
LOC125180086	LOC125180086	10.2093	-6.6613	1.83924	-3.62176	0.000292604	0.0159769	0	0	0	18.9764	1.19127	41.0881
IL2RB	IL2RB	92.7177	-1.40922	0.41731	-3.37691	0.000733053	0.0307079	68.6763	45.0377	38.2898	143.904	158.438	101.959
CROCC	CROCC	70.2286	-1.53711	0.47508	-3.23548	0.00121437	0.0427829	51.2347	23.7041	33.1155	101.208	77.4323	134.678
PIGU	PIGU	303.299	1.01949	0.321331	3.17272	0.00151016	0.0488169	381.535	323.561	513.291	169.997	208.471	222.941
LOC106041632	IL1R2	154.07	-2.20367	0.565882	-3.89423	9.85118e-05	0.00687387	37.0634	61.6306	66.2311	436.457	209.663	113.373
CREG2	CREG2	32.1008	-6.43344	1.37684	-4.6726	2.97412e-06	0.000404897	2.1802	0	0	15.023	127.465	47.9361
DPM3	DPM3	225.807	-3.19609	0.660001	-4.84255	1.28181e-06	0.000201782	65.406	10.6668	56.9173	203.996	584.911	432.947
PYGO2	PYGO2	98.694	-1.36391	0.380502	-3.58451	0.000337713	0.0174447	63.2258	41.4821	61.0568	157.346	110.788	158.265
JTB	JTB	895.226	-1.2644	0.329402	-3.83847	0.000123801	0.00815914	606.096	346.079	626.091	1184.44	1350.9	1257.75
SLC39A1	SLC39A1	221.359	-2.3307	0.293402	-7.94369	1.96257e-15	3.33419e-12	62.1357	80.5939	77.6145	343.157	362.145	402.511
DENND4B	DENND4B	142.704	-1.20875	0.338186	-3.5742	0.000351295	0.0180852	80.6674	100.742	77.6145	241.159	162.012	194.027
LOC106049124	126 MRP	1879.67	-1.52557	0.368049	-4.14503	3.39774e-05	0.00305597	1104.27	885.347	917.921	4060.95	2383.72	1925.81
IL6R	IL6R	1825.77	-1.36351	0.341556	-3.99206	6.55021e-05	0.00495805	956.018	1120.02	989.327	2197.31	3714.37	1977.55
LOC106036272	LOC106036272	20.9186	3.84923	0.903197	4.26178	2.02801e-05	0.00201352	34.8832	53.3342	28.9761	4.7441	3.5738	0
SETD9	SETD9	209.292	1.24905	0.367233	3.40124	0.000670804	0.0292211	206.029	352.006	325.981	152.602	117.935	101.198
ANKRD6	ANKRD6	181.084	-1.90673	0.43054	-4.42869	9.48051e-06	0.00105808	52.3248	105.483	71.4054	306.785	190.603	359.901
CCDC28B	CCDC28B	406.639	-1.24453	0.319142	-3.8996	9.63519e-05	0.0068475	228.921	283.264	212.146	435.667	581.338	698.497
LYPLA2	LYPLA2	289.781	-1.0054	0.280001	-3.59069	0.000329798	0.0172103	231.101	165.929	181.101	404.83	366.91	388.815
TMEM171	TMEM171	32.6093	-1.95487	0.613197	-3.188	0.00143262	0.0470059	18.5317	5.92602	15.5229	37.1621	50.0332	68.4801
HMGCR	HMGCR	1704.54	1.85322	0.504516	3.67327	0.000239467	0.0135109	2996.69	1197.06	3816.57	485.48	681.404	1050.03
ENC1	ENC1	975.583	1.39388	0.388515	3.58772	0.000333584	0.0172898	1302.67	1184.02	1753.05	321.018	589.676	703.063
LOC106041089	LOC106041089	21.5677	-2.11765	0.634333	-3.33839	0.000842663	0.0338201	8.7208	8.29643	7.24402	47.441	33.3554	24.3485
LOC106043748	LOC106043748	120.931	-2.41071	0.606178	-3.9769	6.98206e-05	0.0052589	33.7931	50.9638	30.011	90.1379	377.631	143.047
AATK	AATK	24.7498	-2.24064	0.687622	-3.25853	0.0011199	0.0407697	5.4505	4.74082	15.5229	46.6503	46.4594	29.6747
COG8	COG8	161.519	-1.30399	0.351229	-3.71266	0.00020509	0.0119233	126.452	79.4087	73.4751	218.229	231.106	240.441
LOC106046624	PMFBP1	354.339	1.91523	0.468582	4.08728	4.36459e-05	0.00372819	382.625	586.676	709.914	100.417	240.636	105.764
LOC125180432	LOC125180432	301.769	-1.28786	0.389289	-3.30823	0.000938889	0.036126	125.362	165.929	234.913	388.226	332.363	563.82
LOC106047166	WFDC3	104.499	-1.42587	0.435257	-3.27593	0.00105314	0.0393704	43.604	60.4454	66.2311	217.438	108.405	130.873
LOC125180448	BCL2L1	77.7321	-1.29371	0.384992	-3.36035	0.000778424	0.0320811	49.0545	32.0005	53.8127	100.417	113.17	117.938
ERMP1	ERMP1	1093.44	1.29857	0.399621	3.24951	0.00115605	0.0413958	2265.23	1294.24	1104.2	483.108	819.591	594.255
PCGF2	PCGF2	348.085	-1.99147	0.445065	-4.47456	7.65677e-06	0.000884586	103.56	148.15	167.647	324.18	837.46	507.514
CARM1	CARM1	95.6779	-2.29781	0.673926	-3.40958	0.00065062	0.0285042	45.7842	11.852	39.3247	275.949	70.2847	130.873
TES	TES	190.03	-1.44878	0.422827	-3.42641	0.000611612	0.027264	88.2981	78.2234	138.671	294.134	359.762	181.092
EMB	EMB	180.157	-1.76491	0.507721	-3.47614	0.000508688	0.0237129	116.641	65.1862	64.1614	383.482	133.422	318.052
TRIM14	TRIM14	237.656	-1.14793	0.357778	-3.20849	0.00133433	0.0455574	175.506	151.706	115.904	245.112	418.134	319.574
RIMBP2	RIMBP2	41.1413	-2.91184	0.559745	-5.20208	1.97071e-07	4.60001e-05	7.6307	14.2224	7.24402	83.8125	82.1973	51.7406
LOC125180529	LOC125180529	11.5471	-4.95716	1.50205	-3.30025	0.00096598	0.0370171	0	0	2.06972	4.7441	38.1205	24.3485
MARCHF3	MARCHF3	74.261	-2.93951	0.56413	-5.21069	1.88144e-07	4.49487e-05	16.3515	15.4076	19.6624	91.7193	81.0061	221.419
SCARF2	SCARF2	51.9671	-1.788	0.53319	-3.35341	0.000798223	0.0325462	28.3426	20.1485	21.7321	94.8821	41.6943	105.003
SMC2	SMC2	562.025	1.75033	0.382827	4.57212	4.82816e-06	0.000610103	719.466	1016.9	864.109	369.249	170.351	232.072
LOC125180566	ST8SIA5	22.743	6.16707	1.22335	5.04113	4.62799e-07	9.22314e-05	46.8743	59.2602	27.9412	0	2.38253	0
SLC14A2	SLC14A2	20.2247	4.80498	1.16941	4.10889	3.97574e-05	0.00345392	20.7119	68.7418	27.9412	3.95342	0	0
ENO2	ENO2	56.0656	-2.79243	0.862902	-3.2361	0.00121177	0.0427829	4.3604	13.0372	24.8367	38.7435	212.045	43.3708
LRRC23	LRRC23	209.273	1.93271	0.463571	4.16919	3.05688e-05	0.00281564	347.742	400.599	246.297	42.6969	107.214	111.09
LOC106040527	PUDU	171.689	1.26086	0.387417	3.25452	0.00113583	0.0410563	261.624	303.412	161.438	79.8591	120.318	103.481
LOC106040215	LOC106040215	139.982	-2.00251	0.360468	-5.55531	2.77114e-08	8.64709e-06	58.8654	52.149	56.9173	218.229	169.16	284.573
LOC125180626	COA3	236.618	-4.9761	0.404589	-12.2992	9.15313e-35	1.39951e-30	10.901	11.852	20.6972	395.342	493.184	487.731
LOC106047992	stk17al	160.673	-2.54014	0.529704	-4.7954	1.62351e-06	0.000243367	23.9822	62.8158	54.8476	407.202	157.247	257.942
CCDC142	CCDC142	116.772	-1.70491	0.530974	-3.21091	0.00132314	0.0453607	68.6763	47.4082	48.6384	256.182	75.0497	204.68
RTKN	RTKN	124.78	-1.25368	0.309945	-4.04484	5.23595e-05	0.00416967	68.6763	75.853	76.5797	152.602	187.029	187.94
CUNH2orf81	CUNH2orf81	155.783	-1.40031	0.37574	-3.72682	0.000193911	0.0114475	83.9377	75.853	97.2769	277.53	151.291	248.811
WBP1	WBP1	302.856	-1.84724	0.259084	-7.12991	1.00433e-12	9.03306e-10	116.641	141.039	137.636	470.457	459.829	491.535
LOC125180661	LOC125180661	113.549	-2.19548	0.394802	-5.56097	2.68276e-08	8.5457e-06	44.6941	30.8153	46.5687	200.043	136.996	222.18
LOC125180669	NAT8	116.299	-1.99733	0.595126	-3.35614	0.000790385	0.0324314	50.1446	29.6301	60.0219	323.39	78.6235	155.983
LOC125180668	LOC125180668	143.16	-2.74075	0.545774	-5.02178	5.11961e-07	9.78485e-05	29.4327	28.4449	53.8127	421.434	158.438	167.396
LOC106036393	AVD	439.337	-2.2444	0.656404	-3.41924	0.00062797	0.0277837	112.28	208.596	138.671	1499.93	438.386	238.159
GTPBP3	GTPBP3	51.6103	-2.61328	0.577874	-4.52224	6.11897e-06	0.00073093	21.802	5.92602	15.5229	62.464	109.596	94.3504
USHBP1	USHBP1	87.2206	-1.68808	0.508205	-3.32165	0.000894882	0.035084	31.6129	43.8525	48.6384	89.3473	95.3013	214.571
TMEM59L	TMEM59L	13.0309	-6.01515	1.65897	-3.62584	0.000288027	0.0158415	0	0	1.03486	11.0696	60.7545	5.32623
DGAT1	DGAT1	286.942	-1.3925	0.419684	-3.31797	0.000906748	0.0352393	200.578	175.41	99.3466	381.11	301.39	563.82
LOC125180746	LOC125180746	5.23702	-5.68518	1.68473	-3.37453	0.000739414	0.0308697	0	0	0	10.2789	14.2952	6.84801
LOC125180748	LOC125180748	96.4249	-1.28194	0.388967	-3.29576	0.000981574	0.0373921	66.4961	65.1862	37.255	145.486	120.318	143.808
ARF5	ARF5	15.8527	-2.9407	0.755182	-3.89403	9.85921e-05	0.00687387	4.3604	2.37041	4.13944	29.2553	32.1642	22.8267
ADM2	ADM2	52.6001	-3.53013	0.66558	-5.30385	1.13387e-07	3.03806e-05	6.5406	8.29643	10.3486	101.208	39.3118	149.895
LOC106037961	LOC106037961	64.4187	-1.6368	0.492937	-3.3205	0.000898574	0.0351386	18.5317	33.1857	42.4293	127.3	71.4759	93.5895
LOC125180776	CCSER2	636.013	1.11191	0.327467	3.39548	0.000685095	0.0296745	897.153	624.602	1087.64	431.713	335.937	439.034
NR4A1	NR4A1	64.4905	-3.19245	0.704083	-4.5342	5.78215e-06	0.000707273	10.901	9.48163	17.5926	134.416	181.072	33.4792
TAMALIN	TAMALIN	102.096	-2.53496	0.435528	-5.82043	5.86975e-09	2.49302e-06	32.703	28.4449	28.9761	237.205	170.351	114.894
LOC106048089	SLC2A3	431.185	-1.43978	0.370021	-3.89107	9.98037e-05	0.00687387	166.785	238.226	291.831	833.381	553.939	502.949
LOC106048064	CLEC4A	63.6498	-2.61964	0.696242	-3.76254	0.000168194	0.0104117	21.802	13.0372	18.6275	219.81	50.0332	58.5886
LOC106042330	LOC106042330	6.9843	-6.1152	1.91817	-3.18803	0.00143245	0.0470059	0	0	0	10.2789	1.19127	30.4356
LOC106038377	CCR8L	33.4649	-2.18784	0.671842	-3.25648	0.00112802	0.0408705	9.8109	13.0372	13.4532	71.9522	20.2515	72.2846
SYT7	SYT7	211.878	-2.68361	0.821488	-3.26677	0.00108781	0.0400785	20.7119	9.48163	140.741	298.088	396.691	405.555
LOC125180836	PTPRCAP	62.7599	-2.89212	0.769873	-3.75661	0.000172228	0.0104917	16.3515	21.3337	7.24402	181.067	25.0166	125.547
LOC106048290	LOC106048290	72.2909	-3.07719	0.870485	-3.53502	0.00040774	0.0198546	8.7208	7.11122	30.011	285.437	39.3118	63.1539
SMYD3	SMYD3	344.729	1.76345	0.50114	3.51888	0.000433378	0.0208376	618.087	617.491	361.166	76.6963	254.931	140.004
LOC106049566	XVIII	14.9265	-4.74193	1.37684	-3.44407	0.000573017	0.0258449	1.0901	0	2.06972	67.2081	13.1039	6.08712
FHIP1B	FHIP1B	429.935	-1.22662	0.264318	-4.64071	3.47215e-06	0.000449908	297.597	215.707	258.715	575.618	619.458	612.517
CDK5	CDK5	101.075	-1.47083	0.412488	-3.56576	0.0003628	0.0184293	40.3337	42.6673	77.6145	139.16	136.996	169.679
LRRC61	LRRC61	21.1981	-2.87955	0.70704	-4.07269	4.6474e-05	0.00391498	6.5406	2.37041	6.20916	29.2553	33.3554	49.4579
LOC125180908	LOC125180908	123.131	-1.38037	0.38942	-3.54468	0.000393084	0.0193256	64.3159	47.4082	93.1374	173.95	156.056	203.919
LOC125180909	LOC125180909	1757.06	-1.95035	0.60018	-3.24961	0.00115564	0.0413958	1078.11	530.971	557.79	865.799	4704.31	2805.4
HTR1B	HTR1B	303.287	-1.38179	0.364485	-3.79107	0.00015	0.0096584	180.957	214.522	109.695	502.084	368.101	444.36
PSRC1	PSRC1	12.0048	-4.99589	1.26027	-3.96413	7.36654e-05	0.00534344	1.0901	0	1.03486	17.395	27.3991	25.1094
BRK1	BRK1	253.565	-2.05657	0.429739	-4.78563	1.7045e-06	0.000248208	101.379	61.6306	131.427	268.042	476.506	482.405
LOC125180956	LOC125180956	167.533	3.29677	0.91356	3.6087	0.000307729	0.0165094	45.7842	103.113	763.727	46.6503	15.4865	30.4356
LOC125180955	TNFRSF14	29.5281	-3.38475	0.798973	-4.23638	2.27154e-05	0.00224076	1.0901	8.29643	6.20916	41.9062	32.1642	87.5024
RFX2	RFX2	109.82	-2.7802	0.813601	-3.41715	0.000632801	0.0278586	21.802	32.0005	30.011	456.225	67.9021	50.9797
LOC106049715	IL1B	12.7352	-3.3881	1.00233	-3.38021	0.000724307	0.0305834	2.1802	2.37041	2.06972	21.3485	39.3118	9.13069
NPC1L1	NPC1L1	486.715	1.43404	0.424332	3.37954	0.000726082	0.0305834	862.269	722.974	546.406	152.602	252.548	383.489
IER5	IER5	164.325	-2.82873	0.477574	-5.92313	3.15868e-09	1.46352e-06	20.7119	35.5561	65.1962	345.529	254.931	264.029
RHBG	RHBG	13.9611	-2.74834	0.862488	-3.18653	0.0014399	0.0471176	3.2703	2.37041	5.1743	39.5342	16.6777	16.7396
SEMA4A	SEMA4A	173.507	-2.44996	0.722458	-3.39114	0.000696015	0.0299777	79.5773	39.1117	42.4293	642.826	110.788	126.308
ECM1	ECM1	82.5157	-9.66971	1.38508	-6.98132	2.92423e-12	2.35323e-09	0	0	0	290.972	150.099	54.0232
INKA1	INKA1	36.5905	-6.64251	1.17326	-5.66161	1.49962e-08	5.59248e-06	0	0	2.06972	84.6032	47.6506	85.2197
LOC106048455	KCNA3	29.8823	-2.30563	0.682576	-3.37783	0.00073059	0.0306888	8.7208	15.4076	6.20916	77.487	44.0768	27.3921
PI16	PI16	153.872	1.1678	0.352208	3.31564	0.000914338	0.035393	252.903	237.041	149.02	87.7659	95.3013	101.198
LYSMD1	LYSMD1	189.206	-7.00761	0.632352	-11.0818	1.53703e-28	7.83371e-25	5.4505	0	3.10458	368.459	426.473	331.748
LOC125181067	EEF1AKMT3	274.632	-1.29459	0.407395	-3.17773	0.00148434	0.048186	143.893	104.298	228.704	305.995	384.779	480.122
FAM189A2	FAM189A2	537.519	-2.2032	0.598634	-3.68037	0.000232893	0.0132376	171.146	260.745	143.846	565.339	362.145	1721.9
MRPL4	MRPL4	453.401	-1.11304	0.292359	-3.80712	0.000140596	0.00910892	248.543	305.783	305.284	527.386	761.219	572.19
AMIGO1	AMIGO1	97.8801	-3.62033	0.464642	-7.79166	6.61325e-15	8.42638e-12	20.7119	14.2224	9.31374	141.532	184.646	216.854
CUNH19orf25	CUNH19orf25	329.223	-2.57419	0.285779	-9.00764	2.10534e-19	8.04766e-16	107.92	81.7791	94.1723	509.991	549.173	632.3
LOC125181193	LOC125181193	16.4549	7.64433	1.53903	4.96698	6.80047e-07	0.000119516	63.2258	10.6668	24.8367	0	0	0
LOC125181225	NADB-LER3	1436.02	4.86684	0.576938	8.43563	3.29409e-17	7.19524e-14	2912.75	3825.84	1591.62	139.16	115.553	31.1965
IGSF9	IGSF9	117.644	-1.54214	0.436576	-3.53235	0.00041188	0.0199925	55.5951	46.2229	78.6494	241.159	119.127	165.113
CADM3	CADM3	210.598	-1.9212	0.474345	-4.0502	5.11732e-05	0.00413988	50.1446	130.372	83.8237	451.48	225.149	322.618
FBXO46	FBXO46	81.3862	-1.95016	0.439437	-4.43786	9.08585e-06	0.00102149	21.802	32.0005	46.5687	151.811	106.023	130.112
ORMDL2	ORMDL2	353.689	-1.28751	0.263363	-4.88872	1.01491e-06	0.000163347	189.677	193.188	233.878	541.618	456.255	507.514
SUOX	SUOX	223.451	-3.45466	0.683441	-5.0548	4.30844e-07	8.90217e-05	40.3337	8.29643	63.1265	194.508	481.271	553.167
DNAJC14	DNAJC14	558.761	-1.52538	0.318525	-4.78887	1.67724e-06	0.000246586	250.723	288.005	325.981	972.541	599.207	916.112
LOC106048923	IRF5	278.882	-1.57819	0.408618	-3.86227	0.000112336	0.00750052	103.56	162.373	154.194	595.385	281.139	376.641
LOC106048920	FLNC	732.525	-1.26371	0.333935	-3.78428	0.000154153	0.00982082	366.274	493.045	432.572	773.289	1373.53	956.439
LOC125181305	PURB	200.999	-1.25632	0.353187	-3.55711	0.000374963	0.0189214	111.19	93.6311	151.09	291.762	222.767	335.553
GGCX	GGCX	382.916	-2.51252	0.587839	-4.27417	1.91849e-05	0.00191724	107.92	110.224	124.183	258.554	1275.85	420.772
LOC125181315	TAPBP	196.912	-3.99658	0.645498	-6.19146	5.96087e-10	3.37562e-07	46.8743	7.11122	15.5229	230.88	416.943	464.143
RGL2	RGL2	167.491	-1.91663	0.382035	-5.01689	5.25142e-07	9.91286e-05	78.4872	53.3342	78.6494	336.041	190.603	267.833
TIMM10B	TIMM10B	155.269	-2.96321	0.379595	-7.80622	5.89284e-15	8.19105e-12	29.4327	30.8153	45.5339	322.599	215.619	287.617
APOF	APOF	439.634	-3.64857	0.652773	-5.58935	2.27925e-08	7.57602e-06	88.2981	47.4082	58.9871	181.857	1231.77	1029.48
LOC125181348	LOC125181348	122.312	-2.31967	0.371644	-6.24165	4.32991e-10	2.54632e-07	43.604	34.3709	44.499	254.6	162.012	194.788
MPP2	MPP2	12.0838	-6.90504	1.52112	-4.53943	5.64066e-06	0.00069553	0	0	0	35.5808	9.53013	27.3921
LOC125181415	ZFP36L	108.534	-2.00046	0.455879	-4.38814	1.14322e-05	0.00123018	25.0723	43.8525	61.0568	185.02	206.089	130.112
ITGB7	ITGB7	84.6213	-1.81654	0.568176	-3.19714	0.00138799	0.0463369	66.4961	27.2597	18.6275	122.556	100.066	172.722
LOC125181432	ZNF22	91.4328	-1.5424	0.435754	-3.5396	0.000400733	0.0196385	38.1535	37.9265	64.1614	135.998	98.875	173.483
LOC106040505	LOC106040505	12.7606	-5.06454	1.54325	-3.28173	0.00103172	0.0387591	1.0901	1.1852	0	59.3013	3.5738	11.4134
LOC125181488	LRFN1	32.3033	-2.22506	0.559773	-3.97493	7.04006e-05	0.0052766	7.6307	14.2224	12.4183	44.2783	45.2681	70.0019
LOC106029347	LOC106029347	182.713	-2.10711	0.558073	-3.77568	0.000159569	0.0100404	42.5139	34.3709	129.358	367.668	245.401	276.964
GPKOW	GPKOW	94.5854	-1.19641	0.377655	-3.16799	0.00153499	0.0494106	54.505	49.7786	68.3008	143.114	98.875	152.939
LOC125181515	WDR45	161.999	-1.36363	0.411805	-3.31135	0.000928479	0.0358496	124.271	87.7051	60.0219	172.369	262.078	265.551
LOC125181527	RABGGTA	65.7134	-4.07738	0.514843	-7.91965	2.38187e-15	3.64188e-12	4.3604	9.48163	8.27888	106.742	123.892	141.526
LAMTOR4	LAMTOR4	188.648	-3.40039	0.648731	-5.2416	1.59186e-07	3.9901e-05	54.505	5.92602	37.255	270.414	332.363	431.425
GAL3ST4	GAL3ST4	13.4111	-3.23215	0.952943	-3.39175	0.000694466	0.0299777	3.2703	3.55561	1.03486	26.8832	10.7214	35.001
TIMM29	TIMM29	117.025	-2.92824	0.432897	-6.76428	1.33976e-11	9.7547e-09	29.4327	17.7781	34.1504	192.136	160.821	267.833
ADCY10	ADCY10	439.31	11.4199	1.304	8.75762	1.99422e-18	6.09832e-15	1026.87	359.117	1249.08	0.790684	0	0
LOC125181574	LOC125181574	20.4438	3.9549	0.956374	4.13531	3.54474e-05	0.00316953	47.9644	52.149	15.5229	4.7441	0	2.28267
LOC125181579	SH3BP5L	420.059	-1.60213	0.286559	-5.59094	2.25841e-08	7.57602e-06	220.2	194.373	210.077	567.711	550.365	777.63
TUT1	TUT1	165.063	-1.31048	0.374502	-3.49926	0.000466558	0.0222233	110.1	60.4454	113.835	222.973	214.428	268.594
NCKAP5L	NCKAP5L	45.4491	-1.82069	0.512585	-3.55197	0.000382355	0.019231	17.4416	20.1485	22.7669	86.1845	41.6943	84.4588
LOC125181605	LOC125181605	38.6034	-4.45924	0.987653	-4.51499	6.33205e-06	0.00075052	5.4505	4.74082	0	151.021	36.9292	33.4792
LOC125181608	LOC125181608	184.267	-1.41772	0.387958	-3.65431	0.000257879	0.0143904	91.5684	73.4826	135.567	203.996	324.024	276.964
ADAMTS4	ADAMTS4	152.178	-4.04284	0.978112	-4.13331	3.57582e-05	0.00317873	18.5317	3.55561	30.011	712.406	95.3013	53.2623
LOC125181609	FCGR2A	29.6895	-2.31911	0.623121	-3.72176	0.00019784	0.0116345	6.5406	13.0372	10.3486	64.8361	28.5904	54.7841
LOC125181624	PNP	50.5268	-4.04299	0.897031	-4.50708	6.57253e-06	0.000773031	6.5406	2.37041	8.27888	16.6044	172.734	96.6331
LRRC14	LRRC14	70.9484	-2.56933	0.459078	-5.59672	2.1845e-08	7.57602e-06	22.8921	18.9633	19.6624	147.067	78.6235	138.482
LOC125181656	FAR1	86.8112	10.043	1.34854	7.44733	9.52505e-14	9.10237e-11	300.868	78.2234	141.776	0	0	0
LOC106029551	CACNA1F	8.39401	-5.38533	1.4955	-3.60103	0.000316955	0.0168859	0	0	1.03486	23.7205	11.9127	13.696
LOC125181659	LOC125181659	37.3339	2.28951	0.563833	4.06063	4.89412e-05	0.00404493	94.8387	42.6673	48.6384	13.4416	10.7214	13.696
NAA40	NAA40	867.629	-1.59523	0.413543	-3.85748	0.000114563	0.00761593	319.399	348.45	626.091	954.355	1785.71	1171.77
LOC125181714	CDC6	50.6841	-2.68144	0.49069	-5.46464	4.63849e-08	1.36389e-05	11.9911	18.9633	10.3486	92.51	69.0934	101.198
MON1B	MON1B	227.458	-1.30326	0.321971	-4.04776	5.17102e-05	0.00416131	162.425	135.113	96.242	335.25	308.538	327.183
LOC125181775	LOC125181775	27.8184	-2.8335	0.690364	-4.10436	4.05427e-05	0.00350164	8.7208	2.37041	9.31374	37.9528	39.3118	69.241
MCM7	MCM7	41.1932	-1.48737	0.456447	-3.25858	0.0011197	0.0407697	26.1624	21.3337	17.5926	54.5572	55.9895	71.5237
LOC125181781	LOC125181781	229.366	-2.30097	0.405441	-5.67524	1.38495e-08	5.29399e-06	55.5951	60.4454	115.904	416.69	312.112	415.446
LOC125181787	STXBP2	37.6512	-3.24167	0.641869	-5.05036	4.40986e-07	8.99023e-05	6.5406	2.37041	12.4183	76.6963	73.8585	54.0232
LOC125181803	LOC125181803	385.06	-1.21318	0.292453	-4.14828	3.34977e-05	0.00303065	209.299	235.856	251.471	609.617	420.517	583.603
LOC125181817	PPP1R16A	59.9801	-3.56765	0.753015	-4.73782	2.1603e-06	0.000304242	13.0812	11.852	3.10458	77.487	204.898	49.4579
LOC125181820	LOC125181820	26.0407	-1.9899	0.619457	-3.21234	0.0013166	0.0453539	6.5406	7.11122	17.5926	38.7435	42.8856	43.3708
LOC125181839	ACAP1	42.9186	-2.44891	0.733565	-3.33836	0.000842738	0.0338201	19.6218	14.2224	6.20916	110.696	23.8253	82.9371
LOC125181858	LOC125181858	42.3108	-3.27227	0.664191	-4.92671	8.36276e-07	0.00014367	9.8109	3.55561	10.3486	114.649	41.6943	73.8064
ZBTB3	ZBTB3	50.6278	-1.82538	0.426153	-4.28339	1.84063e-05	0.00185153	18.5317	22.5189	25.8715	81.4404	67.9021	87.5024
LOC125181874	GANAB	18.5127	-3.17234	0.800242	-3.96423	7.36336e-05	0.00534344	6.5406	3.55561	1.03486	25.3019	38.1205	36.5227
LOC125181876	LOC125181876	938.503	1.31596	0.364254	3.61275	0.000302966	0.0163111	1288.5	1756.47	972.769	699.755	491.993	421.533
LOC125181906	G6PC3	11.9854	-3.27464	0.987062	-3.31756	0.000908062	0.0352393	3.2703	3.55561	0	22.1391	26.2078	16.7396
LOC125179674	LOC125179674	60.8393	4.13993	0.9461	4.37578	1.20998e-05	0.0012759	75.2169	240.596	30.011	2.37205	2.38253	14.4569
