# Supplementary material for: Liver Transcriptome Profiling Identifies Key Genes Related to Lipid Metabolism in Yili Geese
Source: Animals (Basel). 2023 Nov 10;13(22):3473. doi: 10.3390/ani13223473 (PMC10668734; doi:10.3390/ani13223473)
Supplement: Supplementary file 1 [file animals-13-03473-s001.zip › Table S3 Significantly enriched GO terms and KEGG pathways of DEGs.xlsx]

## Sheet: all
Table S3. Significantly enriched GO terms and KEGG pathways of DEGs
source	term_name	term_id	adjusted_p_value	negative_log10_of_adjusted_p_value	term_size	query_size	intersection_size	effective_domain_size	intersections
GO:MF	molecular_function	GO:0003674	0.049892	133.106	20171	350	331	62649	USP18,NUP37,ALDH1L2,MTERF2,DNAAF8,ACSM4,ANKS4B,GPER1,ARPC1B,ERCC4,FAM20C,HS3ST2,PRICKLE2,ZMYND10,PFKFB4,LAMB2,OGG1,OASL,NAA80,SHROOM4,F8A3,HEPH,APLN,DACH2,KIF4A,NELFA,COL14A1,CDC26,AK1,NCS1,OLFML2A,DNM1,PBX3,HAVCR1,GLRA1,CSF1R,FSTL4,BBX,TGFBI,HLX,IQCA1,APIP,AKAP6,ACTC1,DDAH1,HECTD3,AHSG,HRG,SERP1,TM4SF4,FOS,MARVELD1,LZTS2,BBIP1,TECTB,PDK1,RRS1,KANK4,DHCR24,WNT9A,ITM2C,FAM124B,PKNOX2,TMEM45B,NTM,T…
GO:MF	binding	GO:0005488	0.0497477	118.199	18286	350	311	62649	USP18,NUP37,ALDH1L2,MTERF2,DNAAF8,ACSM4,ANKS4B,GPER1,ARPC1B,ERCC4,FAM20C,PRICKLE2,ZMYND10,PFKFB4,LAMB2,OGG1,OASL,NAA80,SHROOM4,F8A3,HEPH,APLN,DACH2,KIF4A,NELFA,COL14A1,CDC26,AK1,NCS1,OLFML2A,DNM1,PBX3,HAVCR1,GLRA1,CSF1R,FSTL4,BBX,TGFBI,HLX,IQCA1,APIP,AKAP6,ACTC1,DDAH1,HECTD3,HRG,SERP1,TM4SF4,FOS,LZTS2,BBIP1,PDK1,RRS1,KANK4,DHCR24,WNT9A,ITM2C,FAM124B,PKNOX2,TMEM45B,NTM,THY1,CCDC153,PCSK7,GAS2L1,CC…
GO:MF	protein binding	GO:0005515	0.0493485	112.718	14778	350	285	62649	USP18,NUP37,ALDH1L2,MTERF2,ANKS4B,GPER1,ARPC1B,ERCC4,FAM20C,ZMYND10,PFKFB4,LAMB2,OGG1,OASL,NAA80,SHROOM4,F8A3,APLN,KIF4A,NELFA,COL14A1,CDC26,NCS1,OLFML2A,DNM1,PBX3,HAVCR1,GLRA1,CSF1R,FSTL4,BBX,TGFBI,HLX,IQCA1,APIP,AKAP6,ACTC1,HECTD3,HRG,SERP1,TM4SF4,FOS,LZTS2,BBIP1,PDK1,RRS1,KANK4,DHCR24,WNT9A,ITM2C,FAM124B,PKNOX2,TMEM45B,NTM,THY1,CCDC153,PCSK7,GAS2L1,CCDC137,SPHK1,DNAI2,ANKFN1,CYGB,IL12B,KCNIP1,…
GO:MF	catalytic activity	GO:0003824	0.0491851	24.1083	5691	350	103	62649	USP18,ALDH1L2,ACSM4,ERCC4,FAM20C,HS3ST2,PFKFB4,OGG1,OASL,NAA80,HEPH,AK1,DNM1,CSF1R,IQCA1,APIP,DDAH1,HECTD3,PDK1,DHCR24,PCSK7,SPHK1,RSAD1,CYGB,PGGHG,MAOA,CDK6,ELOVL6,INTS11,ACOT7,CAMKK1,SLFN13,GALNT17,ALDOC,ASAH2,ERCC6,PBLD,RHOBTB1,TYSND1,CKB,STK33,TLR2,EYA2,ATP8A2,UCHL1,SESN2,MYLK3,EEF1A2,BCO1,MSMO1,DDX60,UPP1,FIGNL1,FOLH1,PEAK3,DOHH,RAB39A,CYP4V2,MLKL,RFWD3,PLBD1,FDFT1,PLD5,ALDH9A1,RGS14,SMS,GDP…
GO:MF	ion binding	GO:0043167	0.0491122	23.0639	6079	350	105	62649	ACSM4,FAM20C,PRICKLE2,ZMYND10,PFKFB4,NAA80,HEPH,KIF4A,AK1,NCS1,DNM1,GLRA1,CSF1R,FSTL4,IQCA1,APIP,ACTC1,DDAH1,HRG,PDK1,DHCR24,ITM2C,SPHK1,RSAD1,CYGB,KCNIP1,MAOA,CDK6,NPNT,EFHD2,RBP7,CAMKK1,SLFN13,HIC1,GALNT17,ASAH2,ERCC6,SPOCK2,RHOBTB1,CABCOCO1,CKB,STK33,PCP4,EYA2,ATP8A2,MYLK3,NR4A3,EEF1A2,BCO1,ZFPM1,MSMO1,DDX60,FIGNL1,FOLH1,RIMS1,DOHH,CHAMP1,RAB39A,CYP4V2,MLKL,RFWD3,FDFT1,CDHR2,MYO9A,RHOBTB3,KCNA…
GO:MF	small molecule binding	GO:0036094	0.0489884	16.425	2527	350	58	62649	ACSM4,FAM20C,PFKFB4,NAA80,KIF4A,AK1,DNM1,GLRA1,CSF1R,IQCA1,ACTC1,DDAH1,PDK1,DHCR24,ITM2C,SPHK1,CYGB,MAOA,CDK6,RBP7,ACOT7,CAMKK1,SLFN13,ERCC6,RHOBTB1,CKB,STK33,ATP8A2,SESN2,MYLK3,EEF1A2,DDX60,FIGNL1,RAB39A,MLKL,ALDH9A1,MYO9A,GDPGP1,RHOBTB3,TKT,HMGCR,AATK,SMC2,RTKN,GTPBP3,ARF5,SLC2A3,CLEC4A,CDK5,NPC1L1,GGCX,APOF,GAL3ST4,ADCY10,TUT1,PNP,CDC6,MCM7
GO:MF	anion binding	GO:0043168	0.0487058	13.1842	2426	350	52	62649	ACSM4,FAM20C,PFKFB4,NAA80,KIF4A,AK1,DNM1,GLRA1,CSF1R,IQCA1,ACTC1,PDK1,DHCR24,ITM2C,SPHK1,MAOA,CDK6,RBP7,CAMKK1,SLFN13,ERCC6,RHOBTB1,CKB,STK33,ATP8A2,MYLK3,EEF1A2,DDX60,FIGNL1,FOLH1,RAB39A,MLKL,MYO9A,RHOBTB3,SYT1,TKT,ARAP2,HMGCR,AATK,SMC2,RTKN,GTPBP3,ARF5,SYT7,CDK5,WDR45,GAL3ST4,ADCY10,TUT1,PNP,CDC6,MCM7
GO:MF	molecular function regulator activity	GO:0098772	0.04869	13.0895	2006	350	47	62649	APLN,NCS1,AHSG,HRG,WNT9A,THY1,SCN2B,IL12B,KCNIP1,ANOS1,CCL4,ERCC6,SPOCK2,ADM,RAPGEF5,PENK,SESN2,RIMS1,SEMA6B,CNPPD1,RGS14,MYO9A,STC1,GDPGP1,GHRH,ARAP2,CDK5R1,KCNE3,ARHGAP18,DPM3,PYGO2,DENND4B,WFDC3,RTKN,ADM2,CDK5,IL1B,SEMA4A,INKA1,PI16,FAM189A2,AMIGO1,RGL2,LAMTOR4,SH3BP5L,PPP1R16A,ACAP1
GO:MF	carbohydrate derivative binding	GO:0097367	0.0486658	12.8083	2300	350	50	62649	ACSM4,FAM20C,PFKFB4,NAA80,KIF4A,AK1,DNM1,CSF1R,IQCA1,ACTC1,HRG,PDK1,ITM2C,THY1,SPHK1,CDK6,ANOS1,ACOT7,CAMKK1,SLFN13,ERCC6,SPOCK2,RHOBTB1,CKB,STK33,TLR2,ATP8A2,MYLK3,NDNF,EEF1A2,DDX60,FIGNL1,RAB39A,MLKL,MYO9A,RHOBTB3,PIGU,HMGCR,AATK,SMC2,RTKN,GTPBP3,ARF5,CDK5,GAL3ST4,ADCY10,TUT1,PNP,CDC6,MCM7
GO:MF	enzyme binding	GO:0019899	0.0486325	12.4828	2082	350	47	62649	FAM20C,DNM1,CSF1R,AKAP6,DHCR24,THY1,SPHK1,TNFRSF1B,HIC1,RHOBTB1,TYSND1,CKB,PPP1R3G,UCHL1,NR4A3,EEF1A2,HES1,RIMS1,MLKL,CNPPD1,RGS14,NBEA,RHOBTB3,DOK2,CDK5R1,JTB,IL6R,BCL2L1,TRIM14,ENO2,RTKN,TAMALIN,SMYD3,CDK5,BRK1,TNFRSF14,NPC1L1,ECM1,IRF5,WDR45,RABGGTA,ADCY10,TUT1,ADAMTS4,LRRC14,CDC6,PPP1R16A
GO:MF	cation binding	GO:0043169	0.0486325	11.6681	4368	350	69	62649	ACSM4,FAM20C,PRICKLE2,ZMYND10,HEPH,KIF4A,NCS1,GLRA1,FSTL4,APIP,DDAH1,HRG,SPHK1,RSAD1,CYGB,KCNIP1,NPNT,EFHD2,SLFN13,HIC1,GALNT17,ASAH2,SPOCK2,CABCOCO1,PCP4,EYA2,ATP8A2,NR4A3,BCO1,ZFPM1,MSMO1,FIGNL1,FOLH1,RIMS1,DOHH,CHAMP1,CYP4V2,RFWD3,FDFT1,CDHR2,MYO9A,KCNA4,SYT1,TKT,ARAP2,CDK5R1,PYGO2,126,ERMP1,PCGF2,TES,TRIM14,MARCHF3,ENO2,NR4A1,CLEC4A,SYT7,SMYD3,HTR1B,SUOX,ITGB7,ZNF22,RABGGTA,ADCY10,TUT1,ADAMTS…
GO:MF	metal ion binding	GO:0046872	0.0481598	11.5953	4275	350	68	62649	ACSM4,FAM20C,PRICKLE2,ZMYND10,HEPH,KIF4A,NCS1,GLRA1,FSTL4,APIP,DDAH1,HRG,SPHK1,RSAD1,CYGB,KCNIP1,NPNT,EFHD2,SLFN13,HIC1,GALNT17,ASAH2,SPOCK2,CABCOCO1,PCP4,EYA2,ATP8A2,NR4A3,BCO1,ZFPM1,MSMO1,FIGNL1,FOLH1,RIMS1,DOHH,CHAMP1,CYP4V2,RFWD3,FDFT1,CDHR2,MYO9A,KCNA4,SYT1,TKT,ARAP2,CDK5R1,PYGO2,126,ERMP1,PCGF2,TES,TRIM14,MARCHF3,ENO2,NR4A1,CLEC4A,SYT7,SMYD3,SUOX,ITGB7,ZNF22,RABGGTA,ADCY10,TUT1,ADAMTS4,CACN…
GO:MF	organic cyclic compound binding	GO:0097159	0.0481348	10.7504	7536	350	94	62649	MTERF2,ACSM4,GPER1,ERCC4,FAM20C,PFKFB4,OGG1,OASL,NAA80,DACH2,KIF4A,COL14A1,AK1,DNM1,PBX3,CSF1R,BBX,HLX,IQCA1,ACTC1,HRG,FOS,PDK1,RRS1,DHCR24,ITM2C,PKNOX2,CCDC137,SPHK1,RSAD1,CYGB,GCFC2,MAOA,CDK6,PTBP2,ACOT7,SF3B5,CAMKK1,SLFN13,HIC1,ERCC6,RHOBTB1,CKB,STK33,IRF6,SYCP1,ATP8A2,MYLK3,NR4A3,EEF1A2,ZFPM1,DDX60,FIGNL1,HES1,RIMS1,RAB39A,CYP4V2,MLKL,MYO9A,CELF6,RPS23,GDPGP1,RHOBTB3,TKT,HMGCR,AATK,PCGF2,CARM…
GO:MF	nucleotide binding	GO:0000166	0.0480706	10.4812	2178	350	45	62649	ACSM4,FAM20C,PFKFB4,NAA80,KIF4A,AK1,DNM1,CSF1R,IQCA1,ACTC1,PDK1,DHCR24,ITM2C,SPHK1,MAOA,CDK6,ACOT7,CAMKK1,SLFN13,ERCC6,RHOBTB1,CKB,STK33,ATP8A2,MYLK3,EEF1A2,DDX60,FIGNL1,RAB39A,MLKL,MYO9A,GDPGP1,RHOBTB3,HMGCR,AATK,SMC2,RTKN,GTPBP3,ARF5,CDK5,GAL3ST4,ADCY10,TUT1,CDC6,MCM7
GO:MF	nucleoside phosphate binding	GO:1901265	0.0480507	10.4742	2179	350	45	62649	ACSM4,FAM20C,PFKFB4,NAA80,KIF4A,AK1,DNM1,CSF1R,IQCA1,ACTC1,PDK1,DHCR24,ITM2C,SPHK1,MAOA,CDK6,ACOT7,CAMKK1,SLFN13,ERCC6,RHOBTB1,CKB,STK33,ATP8A2,MYLK3,EEF1A2,DDX60,FIGNL1,RAB39A,MLKL,MYO9A,GDPGP1,RHOBTB3,HMGCR,AATK,SMC2,RTKN,GTPBP3,ARF5,CDK5,GAL3ST4,ADCY10,TUT1,CDC6,MCM7
GO:MF	purine ribonucleotide binding	GO:0032555	0.0480054	10.4442	1917	350	42	62649	ACSM4,FAM20C,PFKFB4,NAA80,KIF4A,AK1,DNM1,CSF1R,IQCA1,ACTC1,PDK1,ITM2C,SPHK1,CDK6,ACOT7,CAMKK1,SLFN13,ERCC6,RHOBTB1,CKB,STK33,ATP8A2,MYLK3,EEF1A2,DDX60,FIGNL1,RAB39A,MLKL,MYO9A,RHOBTB3,HMGCR,AATK,SMC2,RTKN,GTPBP3,ARF5,CDK5,GAL3ST4,ADCY10,TUT1,CDC6,MCM7
GO:MF	ribonucleotide binding	GO:0032553	0.0480054	10.3178	1934	350	42	62649	ACSM4,FAM20C,PFKFB4,NAA80,KIF4A,AK1,DNM1,CSF1R,IQCA1,ACTC1,PDK1,ITM2C,SPHK1,CDK6,ACOT7,CAMKK1,SLFN13,ERCC6,RHOBTB1,CKB,STK33,ATP8A2,MYLK3,EEF1A2,DDX60,FIGNL1,RAB39A,MLKL,MYO9A,RHOBTB3,HMGCR,AATK,SMC2,RTKN,GTPBP3,ARF5,CDK5,GAL3ST4,ADCY10,TUT1,CDC6,MCM7
GO:MF	heterocyclic compound binding	GO:1901363	0.0479582	10.1336	7463	350	92	62649	MTERF2,ACSM4,ERCC4,FAM20C,PFKFB4,OGG1,OASL,NAA80,DACH2,KIF4A,COL14A1,AK1,DNM1,PBX3,CSF1R,BBX,HLX,IQCA1,ACTC1,HRG,FOS,PDK1,RRS1,DHCR24,ITM2C,PKNOX2,CCDC137,SPHK1,RSAD1,CYGB,GCFC2,MAOA,CDK6,PTBP2,ACOT7,SF3B5,CAMKK1,SLFN13,HIC1,ERCC6,RHOBTB1,CKB,STK33,IRF6,SYCP1,ATP8A2,MYLK3,NR4A3,EEF1A2,ZFPM1,DDX60,FIGNL1,HES1,RIMS1,RAB39A,CYP4V2,MLKL,MYO9A,CELF6,RPS23,GDPGP1,RHOBTB3,TKT,HMGCR,AATK,PCGF2,CARM1,TES,…
GO:MF	protein-containing complex binding	GO:0044877	0.0479295	10.0553	1304	350	34	62649	DNAAF8,ARPC1B,ERCC4,LAMB2,SHROOM4,COL14A1,TGFBI,HRG,FOS,PKNOX2,THY1,GAS2L1,IL12B,NPNT,ERCC6,TLR2,WASF3,SESN2,KBTBD13,HES1,MLKL,FHOD1,MYO9A,GJB6,LETM2,CDK5R1,ENO2,ADM2,BRK1,IL1B,FLNC,TAPBP,ITGB7,FCGR2A
GO:MF	purine nucleotide binding	GO:0017076	0.0478055	9.70012	2020	350	42	62649	ACSM4,FAM20C,PFKFB4,NAA80,KIF4A,AK1,DNM1,CSF1R,IQCA1,ACTC1,PDK1,ITM2C,SPHK1,CDK6,ACOT7,CAMKK1,SLFN13,ERCC6,RHOBTB1,CKB,STK33,ATP8A2,MYLK3,EEF1A2,DDX60,FIGNL1,RAB39A,MLKL,MYO9A,RHOBTB3,HMGCR,AATK,SMC2,RTKN,GTPBP3,ARF5,CDK5,GAL3ST4,ADCY10,TUT1,CDC6,MCM7
GO:MF	transferase activity	GO:0016740	0.0476926	8.82256	2340	350	44	62649	ALDH1L2,ACSM4,FAM20C,HS3ST2,PFKFB4,OASL,NAA80,AK1,CSF1R,HECTD3,PDK1,SPHK1,CDK6,ELOVL6,CAMKK1,GALNT17,CKB,STK33,MYLK3,UPP1,PEAK3,MLKL,RFWD3,FDFT1,SMS,GDPGP1,TKT,CDK5R1,SETD9,AATK,CARM1,TRIM14,MARCHF3,ST8SIA5,NAT8,DGAT1,SMYD3,CDK5,EEF1AKMT3,RABGGTA,GAL3ST4,TUT1,PNP,NAA40
GO:MF	adenyl ribonucleotide binding	GO:0032559	0.0467068	8.5573	1563	350	35	62649	ACSM4,FAM20C,PFKFB4,NAA80,KIF4A,AK1,CSF1R,IQCA1,ACTC1,PDK1,ITM2C,SPHK1,CDK6,ACOT7,CAMKK1,SLFN13,ERCC6,CKB,STK33,ATP8A2,MYLK3,DDX60,FIGNL1,MLKL,MYO9A,RHOBTB3,HMGCR,AATK,SMC2,CDK5,GAL3ST4,ADCY10,TUT1,CDC6,MCM7
GO:MF	purine ribonucleoside triphosphate binding	GO:0035639	0.0464251	8.40013	1848	350	38	62649	ACSM4,FAM20C,PFKFB4,KIF4A,AK1,DNM1,CSF1R,IQCA1,ACTC1,PDK1,ITM2C,SPHK1,CDK6,CAMKK1,SLFN13,ERCC6,RHOBTB1,CKB,STK33,ATP8A2,MYLK3,EEF1A2,DDX60,FIGNL1,RAB39A,MLKL,MYO9A,RHOBTB3,AATK,SMC2,RTKN,GTPBP3,ARF5,CDK5,ADCY10,TUT1,CDC6,MCM7
GO:MF	molecular function activator activity	GO:0140677	0.0462328	8.12079	1284	350	31	62649	APLN,NCS1,WNT9A,THY1,IL12B,CCL4,ERCC6,ADM,RAPGEF5,PENK,SESN2,SEMA6B,RGS14,MYO9A,STC1,GDPGP1,GHRH,ARAP2,CDK5R1,ARHGAP18,DPM3,DENND4B,ADM2,CDK5,IL1B,SEMA4A,FAM189A2,RGL2,LAMTOR4,SH3BP5L,ACAP1
GO:MF	adenyl nucleotide binding	GO:0030554	0.0461314	7.81407	1664	350	35	62649	ACSM4,FAM20C,PFKFB4,NAA80,KIF4A,AK1,CSF1R,IQCA1,ACTC1,PDK1,ITM2C,SPHK1,CDK6,ACOT7,CAMKK1,SLFN13,ERCC6,CKB,STK33,ATP8A2,MYLK3,DDX60,FIGNL1,MLKL,MYO9A,RHOBTB3,HMGCR,AATK,SMC2,CDK5,GAL3ST4,ADCY10,TUT1,CDC6,MCM7
GO:MF	enzyme regulator activity	GO:0030234	0.0456797	7.60661	1264	350	30	62649	NCS1,AHSG,HRG,THY1,ANOS1,ERCC6,SPOCK2,RAPGEF5,SESN2,RIMS1,CNPPD1,RGS14,MYO9A,GDPGP1,ARAP2,CDK5R1,ARHGAP18,DPM3,PYGO2,DENND4B,WFDC3,RTKN,INKA1,PI16,FAM189A2,RGL2,LAMTOR4,SH3BP5L,PPP1R16A,ACAP1
GO:MF	transporter activity	GO:0005215	0.0455955	6.54589	1230	350	28	62649	NCS1,GLRA1,SCN2B,GRIK4,GABRP,KCNIP1,GABRA1,SLC13A1,SLC38A2,ASIC4,ATP8A2,SLC7A5,CPLX3,KCNA4,GJB6,KCNE3,SLC39A1,SLC14A2,SLC2A3,CDK5,HTR1B,NPC1L1,RHBG,KCNA3,TAPBP,APOF,TIMM29,CACNA1F
GO:MF	ATP binding	GO:0005524	0.0453923	6.47456	1500	350	31	62649	ACSM4,FAM20C,PFKFB4,KIF4A,AK1,CSF1R,IQCA1,ACTC1,PDK1,ITM2C,SPHK1,CDK6,CAMKK1,SLFN13,ERCC6,CKB,STK33,ATP8A2,MYLK3,DDX60,FIGNL1,MLKL,MYO9A,RHOBTB3,AATK,SMC2,CDK5,ADCY10,TUT1,CDC6,MCM7
GO:MF	cytoskeletal protein binding	GO:0008092	0.0450353	6.38679	1004	350	25	62649	ARPC1B,OGG1,SHROOM4,KIF4A,DNM1,ACTC1,PKNOX2,GAS2L1,ALDOC,WASF3,STMN3,KBTBD13,FHOD1,RGS14,MYO9A,GJB6,CDK5R1,CROCC,ENC1,CCSER2,CDK5,PSRC1,NPC1L1,RHBG,FLNC
GO:MF	hydrolase activity	GO:0016787	0.0446133	5.68565	2413	350	39	62649	USP18,ERCC4,PFKFB4,OGG1,DNM1,IQCA1,DDAH1,PCSK7,PGGHG,INTS11,ACOT7,SLFN13,ASAH2,ERCC6,RHOBTB1,TYSND1,TLR2,EYA2,ATP8A2,UCHL1,EEF1A2,DDX60,FIGNL1,FOLH1,RAB39A,PLBD1,RGS14,GDPGP1,RHOBTB3,LYG2,LYPLA2,ERMP1,SMC2,GTPBP3,ARF5,ADAMTS4,MCM7,GANAB,G6PC3
GO:MF	kinase binding	GO:0019900	0.0444715	5.52312	788	350	21	62649	DNM1,THY1,RHOBTB1,NR4A3,EEF1A2,HES1,MLKL,CNPPD1,RGS14,NBEA,RHOBTB3,DOK2,CDK5R1,JTB,BCL2L1,TRIM14,CDK5,IRF5,WDR45,LRRC14,CDC6
GO:MF	signaling receptor binding	GO:0005102	0.0443829	5.50672	1556	350	30	62649	LAMB2,APLN,TGFBI,HRG,WNT9A,THY1,IL12B,NPNT,CCL4,ADM,TLR2,PENK,UCHL1,SEMA6B,STC1,GHRH,DOK2,SYT1,CDK5R1,SLC39A1,IL6R,ADM2,CDK5,IL1B,SEMA4A,ECM1,DNAJC14,TAPBP,APOF,ITGB7
GO:MF	monoatomic ion gated channel activity	GO:0022839	0.0442724	5.45163	328	350	14	62649	NCS1,GLRA1,SCN2B,GRIK4,GABRP,KCNIP1,GABRA1,ASIC4,KCNA4,KCNE3,CDK5,HTR1B,KCNA3,CACNA1F
GO:MF	gated channel activity	GO:0022836	0.0439746	5.41827	330	350	14	62649	NCS1,GLRA1,SCN2B,GRIK4,GABRP,KCNIP1,GABRA1,ASIC4,KCNA4,KCNE3,CDK5,HTR1B,KCNA3,CACNA1F
GO:MF	identical protein binding	GO:0042802	0.0439541	5.26279	2086	350	35	62649	ERCC4,OLFML2A,DNM1,CSF1R,TGFBI,APIP,FOS,IL12B,ACOT7,CCL4,PBLD,TLR2,NR4A3,PHETA1,UPP1,HES1,APCDD1,FHOD1,PEX11B,STC1,SYT1,TKT,IL6R,BCL2L1,TRIM14,ENO2,DGAT1,NR4A1,TAMALIN,BRK1,NPC1L1,IER5,CADM3,IRF5,PNP
GO:MF	protein kinase binding	GO:0019901	0.0439281	4.85927	706	350	19	62649	DNM1,THY1,RHOBTB1,NR4A3,EEF1A2,HES1,MLKL,CNPPD1,RGS14,NBEA,RHOBTB3,DOK2,CDK5R1,JTB,BCL2L1,TRIM14,CDK5,IRF5,WDR45
GO:MF	channel activity	GO:0015267	0.0439281	4.79293	498	350	16	62649	NCS1,GLRA1,SCN2B,GRIK4,GABRP,KCNIP1,GABRA1,ASIC4,KCNA4,GJB6,KCNE3,CDK5,HTR1B,RHBG,KCNA3,CACNA1F
GO:MF	passive transmembrane transporter activity	GO:0022803	0.043915	4.78095	499	350	16	62649	NCS1,GLRA1,SCN2B,GRIK4,GABRP,KCNIP1,GABRA1,ASIC4,KCNA4,GJB6,KCNE3,CDK5,HTR1B,RHBG,KCNA3,CACNA1F
GO:MF	transmembrane transporter activity	GO:0022857	0.0437431	4.77383	1124	350	24	62649	NCS1,GLRA1,SCN2B,GRIK4,GABRP,KCNIP1,GABRA1,SLC13A1,SLC38A2,ASIC4,SLC7A5,CPLX3,KCNA4,GJB6,KCNE3,SLC39A1,SLC14A2,SLC2A3,CDK5,HTR1B,RHBG,KCNA3,TAPBP,CACNA1F
GO:MF	inorganic molecular entity transmembrane transporter activity	GO:0015318	0.0437417	4.39378	679	350	18	62649	NCS1,GLRA1,SCN2B,GRIK4,GABRP,KCNIP1,GABRA1,SLC13A1,SLC38A2,ASIC4,KCNA4,KCNE3,SLC39A1,CDK5,HTR1B,RHBG,KCNA3,CACNA1F
GO:MF	GTPase regulator activity	GO:0030695	0.0437075	4.02375	496	350	15	62649	THY1,RAPGEF5,SESN2,RIMS1,RGS14,MYO9A,GDPGP1,ARAP2,ARHGAP18,DENND4B,RTKN,RGL2,LAMTOR4,SH3BP5L,ACAP1
GO:MF	nucleoside-triphosphatase regulator activity	GO:0060589	0.0437075	4.02375	496	350	15	62649	THY1,RAPGEF5,SESN2,RIMS1,RGS14,MYO9A,GDPGP1,ARAP2,ARHGAP18,DENND4B,RTKN,RGL2,LAMTOR4,SH3BP5L,ACAP1
GO:MF	metal ion transmembrane transporter activity	GO:0046873	0.0436315	3.85367	442	350	14	62649	NCS1,SCN2B,GRIK4,KCNIP1,SLC13A1,SLC38A2,ASIC4,KCNA4,KCNE3,SLC39A1,CDK5,HTR1B,KCNA3,CACNA1F
GO:MF	monoatomic ion channel activity	GO:0005216	0.0435441	3.84189	443	350	14	62649	NCS1,GLRA1,SCN2B,GRIK4,GABRP,KCNIP1,GABRA1,ASIC4,KCNA4,KCNE3,CDK5,HTR1B,KCNA3,CACNA1F
GO:MF	transition metal ion binding	GO:0046914	0.0428802	3.61832	1115	350	22	62649	FAM20C,PRICKLE2,HEPH,GLRA1,APIP,HRG,CYGB,SLFN13,ASAH2,NR4A3,MSMO1,DOHH,CYP4V2,126,TES,TRIM14,MARCHF3,NR4A1,SUOX,ZNF22,RABGGTA,ADCY10
GO:MF	catalytic activity, acting on a protein	GO:0140096	0.0426599	3.61014	2335	350	34	62649	USP18,FAM20C,CSF1R,HECTD3,PDK1,PCSK7,PGGHG,CDK6,CAMKK1,GALNT17,TYSND1,STK33,EYA2,UCHL1,MYLK3,FIGNL1,FOLH1,PEAK3,DOHH,MLKL,RFWD3,CDK5R1,LYPLA2,AATK,ERMP1,CARM1,TRIM14,MARCHF3,SMYD3,CDK5,EEF1AKMT3,RABGGTA,ADAMTS4,NAA40
GO:MF	actin filament binding	GO:0051015	0.0426151	3.51614	221	350	10	62649	ARPC1B,SHROOM4,PKNOX2,GAS2L1,KBTBD13,FHOD1,MYO9A,GJB6,CDK5R1,FLNC
GO:MF	cell adhesion molecule binding	GO:0050839	0.0424386	3.35199	561	350	15	62649	LAMB2,TGFBI,THY1,NPNT,EFHD2,CDHR2,CDK5R1,ARHGAP18,LYPLA2,TES,EMB,SLC14A2,IL1B,IGSF9,ITGB7
GO:MF	inorganic cation transmembrane transporter activity	GO:0022890	0.0423582	3.35199	561	350	15	62649	NCS1,SCN2B,GRIK4,KCNIP1,SLC13A1,SLC38A2,ASIC4,KCNA4,KCNE3,SLC39A1,CDK5,HTR1B,RHBG,KCNA3,CACNA1F
GO:MF	monoatomic ion transmembrane transporter activity	GO:0015075	0.0423417	3.29685	725	350	17	62649	NCS1,GLRA1,SCN2B,GRIK4,GABRP,KCNIP1,GABRA1,SLC13A1,SLC38A2,ASIC4,KCNA4,KCNE3,SLC39A1,CDK5,HTR1B,KCNA3,CACNA1F
GO:MF	actin binding	GO:0003779	0.0421698	3.01662	447	350	13	62649	ARPC1B,SHROOM4,PKNOX2,GAS2L1,WASF3,KBTBD13,FHOD1,MYO9A,GJB6,CDK5R1,CROCC,ENC1,FLNC
GO:MF	voltage-gated monoatomic cation channel activity	GO:0022843	0.0421598	2.99776	146	350	8	62649	NCS1,SCN2B,KCNA4,KCNE3,CDK5,HTR1B,KCNA3,CACNA1F
GO:MF	voltage-gated monoatomic ion channel activity	GO:0005244	0.0421535	2.89484	202	350	9	62649	NCS1,SCN2B,KCNIP1,KCNA4,KCNE3,CDK5,HTR1B,KCNA3,CACNA1F
GO:MF	voltage-gated channel activity	GO:0022832	0.0420447	2.85978	204	350	9	62649	NCS1,SCN2B,KCNIP1,KCNA4,KCNE3,CDK5,HTR1B,KCNA3,CACNA1F
GO:MF	transferase activity, transferring phosphorus-containing groups	GO:0016772	0.0415766	2.80492	967	350	19	62649	FAM20C,PFKFB4,OASL,AK1,CSF1R,PDK1,SPHK1,CDK6,CAMKK1,CKB,STK33,MYLK3,PEAK3,MLKL,GDPGP1,CDK5R1,AATK,CDK5,TUT1
GO:MF	monoatomic cation channel activity	GO:0005261	0.0415746	2.76864	331	350	11	62649	NCS1,SCN2B,GRIK4,KCNIP1,ASIC4,KCNA4,KCNE3,CDK5,HTR1B,KCNA3,CACNA1F
GO:MF	calcium ion binding	GO:0005509	0.0414515	2.65165	724	350	16	62649	FAM20C,NCS1,FSTL4,KCNIP1,NPNT,EFHD2,ASAH2,SPOCK2,CABCOCO1,PCP4,CDHR2,SYT1,TKT,CDK5R1,CLEC4A,SYT7
GO:MF	ATP-dependent activity	GO:0140657	0.0414012	2.62519	563	350	14	62649	ACSM4,KIF4A,IQCA1,ACTC1,DNAI2,ERCC6,ATP8A2,DDX60,FIGNL1,MYO9A,RHOBTB3,SMC2,TAPBP,MCM7
GO:MF	DNA binding	GO:0003677	0.0412471	2.43964	2526	350	33	62649	MTERF2,ERCC4,OGG1,OASL,DACH2,KIF4A,PBX3,BBX,HLX,FOS,PKNOX2,SPHK1,GCFC2,HIC1,ERCC6,IRF6,SYCP1,NR4A3,ZFPM1,DDX60,HES1,PCGF2,CARM1,SMC2,NR4A1,SMYD3,RFX2,IRF5,PURB,ZNF22,CDC6,MCM7,ZBTB3
GO:MF	oxidoreductase activity	GO:0016491	0.041129	2.439	753	350	16	62649	ALDH1L2,HEPH,DHCR24,RSAD1,CYGB,MAOA,SESN2,BCO1,MSMO1,DOHH,CYP4V2,ALDH9A1,126,HMGCR,SUOX,FAR1
GO:MF	ribonucleoside triphosphate phosphatase activity	GO:0017111	0.0411224	2.43391	668	350	15	62649	DNM1,IQCA1,ERCC6,RHOBTB1,ATP8A2,EEF1A2,DDX60,FIGNL1,RAB39A,RGS14,RHOBTB3,SMC2,GTPBP3,ARF5,MCM7
GO:MF	signaling receptor activator activity	GO:0030546	0.0409007	2.41687	508	350	13	62649	APLN,WNT9A,IL12B,CCL4,ADM,PENK,SEMA6B,STC1,GHRH,ADM2,CDK5,IL1B,SEMA4A
GO:MF	monoatomic cation transmembrane transporter activity	GO:0008324	0.0407597	2.34636	596	350	14	62649	NCS1,SCN2B,GRIK4,KCNIP1,SLC13A1,SLC38A2,ASIC4,KCNA4,KCNE3,SLC39A1,CDK5,HTR1B,KCNA3,CACNA1F
GO:MF	kinase activity	GO:0016301	0.0406881	2.14944	795	350	16	62649	FAM20C,PFKFB4,AK1,CSF1R,PDK1,SPHK1,CDK6,CAMKK1,CKB,STK33,MYLK3,PEAK3,MLKL,CDK5R1,AATK,CDK5
GO:MF	signaling receptor regulator activity	GO:0030545	0.0405867	2.11185	543	350	13	62649	APLN,WNT9A,IL12B,CCL4,ADM,PENK,SEMA6B,STC1,GHRH,ADM2,CDK5,IL1B,SEMA4A
GO:MF	cytokine binding	GO:0019955	0.0405813	1.99341	145	350	7	62649	CSF1R,IL12B,TNFRSF1B,IL2RB,IL1R2,IL6R,TNFRSF14
GO:MF	pyrophosphatase activity	GO:0016462	0.0405572	1.98431	730	350	15	62649	DNM1,IQCA1,ERCC6,RHOBTB1,ATP8A2,EEF1A2,DDX60,FIGNL1,RAB39A,RGS14,RHOBTB3,SMC2,GTPBP3,ARF5,MCM7
GO:MF	hydrolase activity, acting on acid anhydrides, in phosphorus-containing anhydrides	GO:0016818	0.0404609	1.97748	731	350	15	62649	DNM1,IQCA1,ERCC6,RHOBTB1,ATP8A2,EEF1A2,DDX60,FIGNL1,RAB39A,RGS14,RHOBTB3,SMC2,GTPBP3,ARF5,MCM7
GO:MF	hydrolase activity, acting on acid anhydrides	GO:0016817	0.0403229	1.97748	731	350	15	62649	DNM1,IQCA1,ERCC6,RHOBTB1,ATP8A2,EEF1A2,DDX60,FIGNL1,RAB39A,RGS14,RHOBTB3,SMC2,GTPBP3,ARF5,MCM7
GO:MF	receptor ligand activity	GO:0048018	0.0400851	1.79462	500	350	12	62649	APLN,WNT9A,IL12B,CCL4,ADM,PENK,SEMA6B,STC1,GHRH,ADM2,IL1B,SEMA4A
GO:MF	syntaxin-3 binding	GO:0030348	0.0400319	1.78109	2	350	2	62649	SYT1,STXBP2
GO:MF	molecular transducer activity	GO:0060089	0.0398547	1.64991	1489	350	22	62649	GPER1,GLRA1,CSF1R,GRIK4,SPHK1,IL12B,GABRP,GABRA1,TNFRSF1B,TLR2,NR4A3,TNFRSF6B,TAAR1,IL2RB,IL1R2,IL6R,NR4A1,CLEC4A,HTR1B,TNFRSF14,ITGB7,FCGR2A
GO:MF	signaling receptor activity	GO:0038023	0.0395114	1.64991	1489	350	22	62649	GPER1,GLRA1,CSF1R,GRIK4,SPHK1,IL12B,GABRP,GABRA1,TNFRSF1B,TLR2,NR4A3,TNFRSF6B,TAAR1,IL2RB,IL1R2,IL6R,NR4A1,CLEC4A,HTR1B,TNFRSF14,ITGB7,FCGR2A
GO:MF	phosphotransferase activity, alcohol group as acceptor	GO:0016773	0.0391804	1.60985	696	350	14	62649	FAM20C,PFKFB4,CSF1R,PDK1,SPHK1,CDK6,CAMKK1,STK33,MYLK3,PEAK3,MLKL,CDK5R1,AATK,CDK5
GO:MF	syntaxin binding	GO:0019905	0.038913	1.59724	70	350	5	62649	HECTD3,CPLX3,SYT1,SYT7,STXBP2
GO:MF	extracellular matrix structural constituent	GO:0005201	0.0388926	1.48823	174	350	7	62649	LAMB2,COL14A1,TGFBI,TECTB,NPNT,ANOS1,ECM1
GO:MF	tubulin binding	GO:0015631	0.0388581	1.43459	383	350	10	62649	OGG1,KIF4A,DNM1,GAS2L1,STMN3,RGS14,GJB6,CDK5R1,CCSER2,PSRC1
GO:MF	molecular function inhibitor activity	GO:0140678	0.0388376	1.42828	724	350	14	62649	AHSG,HRG,ANOS1,SPOCK2,RAPGEF5,GDPGP1,DENND4B,WFDC3,RTKN,INKA1,PI16,RGL2,LAMTOR4,SH3BP5L
GO:MF	lipid binding	GO:0008289	0.0384927	1.38585	825	350	15	62649	GPER1,HAVCR1,THY1,SPHK1,RBP7,ACOT7,TLR2,PHLDA1,SYT1,ARAP2,PIGU,SYT7,NPC1L1,APOF,WDR45
GO:MF	potassium channel activity	GO:0005267	0.0383816	1.38117	125	350	6	62649	SCN2B,GRIK4,KCNIP1,KCNA4,KCNE3,KCNA3
GO:MF	hormone activity	GO:0005179	0.0383727	1.34302	127	350	6	62649	APLN,ADM,PENK,STC1,GHRH,ADM2
GO:BP	biological_process	GO:0008150	0.0381338	107.823	21128	350	318	62649	USP18,NUP37,ALDH1L2,MTERF2,DNAAF8,ACSM4,ANKS4B,GPER1,ARPC1B,ERCC4,FAM20C,SNORD60,HS3ST2,PRICKLE2,ZMYND10,PFKFB4,LAMB2,OGG1,OASL,NAA80,SHROOM4,F8A3,HEPH,APLN,DACH2,KIF4A,NELFA,COL14A1,CDC26,AK1,NCS1,OLFML2A,DNM1,PBX3,HAVCR1,GLRA1,CSF1R,FSTL4,BBX,TGFBI,CPLANE1,HLX,APIP,AKAP6,ACTC1,DDAH1,HECTD3,AHSG,HRG,SERP1,TM4SF4,FOS,MARVELD1,LZTS2,BBIP1,PDK1,RRS1,KANK4,DHCR24,WNT9A,ITM2C,PKNOX2,NTM,THY1,SCN2B,PC…
GO:BP	cellular process	GO:0009987	0.0380911	93.3245	19271	350	296	62649	USP18,NUP37,ALDH1L2,MTERF2,DNAAF8,ACSM4,ANKS4B,GPER1,ARPC1B,ERCC4,FAM20C,SNORD60,HS3ST2,PRICKLE2,ZMYND10,PFKFB4,LAMB2,OGG1,OASL,NAA80,SHROOM4,F8A3,HEPH,APLN,DACH2,KIF4A,NELFA,COL14A1,CDC26,AK1,NCS1,OLFML2A,DNM1,PBX3,HAVCR1,GLRA1,CSF1R,FSTL4,BBX,TGFBI,CPLANE1,HLX,APIP,AKAP6,ACTC1,DDAH1,HECTD3,AHSG,HRG,SERP1,FOS,MARVELD1,LZTS2,BBIP1,PDK1,RRS1,KANK4,DHCR24,WNT9A,ITM2C,PKNOX2,NTM,THY1,SCN2B,GRIK4,GAS…
GO:BP	biological regulation	GO:0065007	0.038013	63.7143	12926	350	222	62649	USP18,MTERF2,GPER1,ARPC1B,ERCC4,FAM20C,PRICKLE2,ZMYND10,LAMB2,OGG1,OASL,NAA80,F8A3,APLN,DACH2,NELFA,CDC26,NCS1,OLFML2A,DNM1,PBX3,HAVCR1,GLRA1,CSF1R,FSTL4,BBX,TGFBI,HLX,APIP,AKAP6,ACTC1,DDAH1,AHSG,HRG,SERP1,FOS,LZTS2,PDK1,RRS1,KANK4,DHCR24,WNT9A,ITM2C,PKNOX2,THY1,SCN2B,PCSK7,GRIK4,GAS2L1,SPHK1,ANKFN1,CYGB,IL12B,GABRP,KCNIP1,GABRA1,SOGA3,GCFC2,MAOA,CDK6,SLC38A2,NPNT,ELOVL6,ANOS1,PALMD,PTBP2,INTS11,…
GO:BP	regulation of cellular process	GO:0050794	0.0379053	58.2524	11139	350	201	62649	USP18,MTERF2,GPER1,ARPC1B,ERCC4,FAM20C,PRICKLE2,ZMYND10,LAMB2,OGG1,OASL,NAA80,APLN,DACH2,NELFA,CDC26,NCS1,OLFML2A,DNM1,PBX3,HAVCR1,GLRA1,CSF1R,FSTL4,BBX,TGFBI,HLX,APIP,AKAP6,ACTC1,DDAH1,AHSG,HRG,SERP1,FOS,LZTS2,PDK1,RRS1,KANK4,DHCR24,WNT9A,ITM2C,PKNOX2,THY1,SCN2B,GRIK4,GAS2L1,SPHK1,ANKFN1,CYGB,IL12B,GABRP,KCNIP1,GABRA1,SOGA3,GCFC2,MAOA,CDK6,SLC38A2,NPNT,PTBP2,INTS11,C1QA,TNFRSF1B,SF3B5,CAMKK1,HIC…
GO:BP	regulation of biological process	GO:0050789	0.0378333	58.2411	12378	350	211	62649	USP18,MTERF2,GPER1,ARPC1B,ERCC4,FAM20C,PRICKLE2,ZMYND10,LAMB2,OGG1,OASL,NAA80,F8A3,APLN,DACH2,NELFA,CDC26,NCS1,OLFML2A,DNM1,PBX3,HAVCR1,GLRA1,CSF1R,FSTL4,BBX,TGFBI,HLX,APIP,AKAP6,ACTC1,DDAH1,AHSG,HRG,SERP1,FOS,LZTS2,PDK1,RRS1,KANK4,DHCR24,WNT9A,ITM2C,PKNOX2,THY1,SCN2B,GRIK4,GAS2L1,SPHK1,ANKFN1,CYGB,IL12B,GABRP,KCNIP1,GABRA1,SOGA3,GCFC2,MAOA,CDK6,SLC38A2,NPNT,ELOVL6,ANOS1,PALMD,PTBP2,INTS11,C1QA,T…
GO:BP	response to stimulus	GO:0050896	0.0377971	47.4994	9039	350	169	62649	USP18,ANKS4B,GPER1,ARPC1B,ERCC4,FAM20C,PRICKLE2,LAMB2,OGG1,OASL,APLN,OLFML2A,GLRA1,CSF1R,FSTL4,TGFBI,HLX,APIP,AKAP6,DDAH1,AHSG,HRG,SERP1,FOS,LZTS2,PDK1,RRS1,DHCR24,WNT9A,ITM2C,THY1,SCN2B,GRIK4,GAS2L1,SPHK1,ANKFN1,CYGB,IL12B,GABRP,GABRA1,MAOA,CDK6,SLC38A2,NPNT,ANOS1,C1QA,TNFRSF1B,SF3B5,CAMKK1,SLFN13,HIC1,CCL4,ASAH2,ERCC6,SPOCK2,PBLD,RHOBTB1,CKB,ADM,STK33,RAPGEF5,GAB3,SYCP1,PCP4,TLR2,LY86,ASIC4,PEN…
GO:BP	cell communication	GO:0007154	0.0373276	38.0907	6573	350	133	62649	USP18,GPER1,FAM20C,PRICKLE2,LAMB2,OASL,APLN,OLFML2A,DNM1,GLRA1,CSF1R,FSTL4,HLX,APIP,AKAP6,DDAH1,AHSG,HRG,SERP1,FOS,LZTS2,PDK1,RRS1,DHCR24,WNT9A,ITM2C,THY1,SCN2B,GRIK4,GAS2L1,SPHK1,IL12B,GABRP,GABRA1,MAOA,CDK6,SLC38A2,NPNT,C1QA,TNFRSF1B,CAMKK1,HIC1,CCL4,ASAH2,ERCC6,PBLD,RHOBTB1,ADM,STK33,RAPGEF5,GAB3,PCP4,TLR2,LY86,PENK,EYA2,UCHL1,THEMIS2,SESN2,NR4A3,NDNF,TNIP3,STMN3,SLC7A5,TAAR1,DDX60,ANKDD1A,UPP…
GO:BP	cellular response to stimulus	GO:0051716	0.0373007	37.4787	7491	350	141	62649	USP18,ANKS4B,GPER1,ERCC4,FAM20C,PRICKLE2,LAMB2,OGG1,OASL,APLN,OLFML2A,GLRA1,CSF1R,FSTL4,HLX,APIP,AKAP6,DDAH1,AHSG,HRG,SERP1,FOS,LZTS2,PDK1,RRS1,DHCR24,WNT9A,ITM2C,THY1,GRIK4,GAS2L1,SPHK1,CYGB,IL12B,GABRP,GABRA1,MAOA,CDK6,SLC38A2,NPNT,TNFRSF1B,SF3B5,CAMKK1,HIC1,CCL4,ASAH2,ERCC6,SPOCK2,PBLD,RHOBTB1,CKB,ADM,STK33,RAPGEF5,GAB3,SYCP1,PCP4,TLR2,LY86,PENK,EYA2,UCHL1,THEMIS2,SESN2,MYLK3,NR4A3,NDNF,TNIP3,…
GO:BP	signaling	GO:0023052	0.0372787	35.9992	6462	350	129	62649	USP18,GPER1,FAM20C,PRICKLE2,LAMB2,OASL,APLN,OLFML2A,DNM1,GLRA1,CSF1R,FSTL4,HLX,APIP,AKAP6,DDAH1,AHSG,HRG,SERP1,FOS,LZTS2,PDK1,RRS1,DHCR24,WNT9A,ITM2C,THY1,SCN2B,GRIK4,SPHK1,IL12B,GABRP,GABRA1,MAOA,CDK6,SLC38A2,NPNT,C1QA,TNFRSF1B,CAMKK1,HIC1,CCL4,ASAH2,ERCC6,PBLD,RHOBTB1,ADM,STK33,RAPGEF5,GAB3,PCP4,TLR2,LY86,PENK,EYA2,UCHL1,THEMIS2,SESN2,NR4A3,NDNF,TNIP3,STMN3,TAAR1,DDX60,ANKDD1A,FIGNL1,HES1,APCDD…
GO:BP	multicellular organismal process	GO:0032501	0.0371587	35.7044	7657	350	140	62649	GPER1,FAM20C,LAMB2,SHROOM4,APLN,DACH2,NCS1,PBX3,HAVCR1,GLRA1,CSF1R,FSTL4,BBX,TGFBI,CPLANE1,HLX,AKAP6,ACTC1,DDAH1,AHSG,HRG,SERP1,FOS,MARVELD1,LZTS2,BBIP1,DHCR24,WNT9A,ITM2C,NTM,THY1,SCN2B,SPHK1,DNAI2,ANKFN1,CYGB,IL12B,GABRP,GABRA1,CDK6,SLC38A2,NPNT,ELOVL6,ANOS1,PTBP2,C1QA,TNFRSF1B,ASAH2,ERCC6,SPOCK2,PBLD,CKB,ADM,RAPGEF5,IRF6,SYCP1,PCP4,TLR2,ASIC4,PENK,EYA2,ATP8A2,WASF3,UCHL1,THEMIS2,MYLK3,NR4A3,ND…
GO:BP	developmental process	GO:0032502	0.0371321	31.9156	6446	350	123	62649	ANKS4B,GPER1,FAM20C,PRICKLE2,LAMB2,OGG1,SHROOM4,APLN,DACH2,NCS1,PBX3,CSF1R,FSTL4,BBX,TGFBI,CPLANE1,HLX,AKAP6,ACTC1,DDAH1,AHSG,HRG,SERP1,TM4SF4,FOS,MARVELD1,LZTS2,RRS1,DHCR24,WNT9A,ITM2C,NTM,THY1,SCN2B,SPHK1,DNAI2,IL12B,GABRA1,CDK6,SLC38A2,NPNT,ANOS1,PALMD,PTBP2,C1QA,TNFRSF1B,ALDOC,CCDC71L,ERCC6,SPOCK2,RHOBTB1,CKB,ADM,RAPGEF5,GAB3,IRF6,SYCP1,PCP4,TLR2,PENK,EYA2,ATP8A2,WASF3,UCHL1,MYLK3,NR4A3,NDNF,…
GO:BP	metabolic process	GO:0008152	0.0370619	31.6265	14417	350	188	62649	USP18,ALDH1L2,MTERF2,ACSM4,GPER1,ERCC4,FAM20C,SNORD60,HS3ST2,PFKFB4,OGG1,OASL,NAA80,F8A3,APLN,DACH2,NELFA,CDC26,AK1,NCS1,PBX3,CSF1R,BBX,HLX,APIP,ACTC1,DDAH1,HECTD3,AHSG,HRG,SERP1,FOS,PDK1,RRS1,DHCR24,ITM2C,PKNOX2,THY1,SCN2B,PCSK7,GAS2L1,SPHK1,RSAD1,CYGB,IL12B,PGGHG,SOGA3,GCFC2,MAOA,CDK6,SLC38A2,NPNT,ELOVL6,ANOS1,PTBP2,INTS11,TNFRSF1B,ACOT7,MRPS16,SF3B5,CAMKK1,SLFN13,HIC1,GALNT17,ALDOC,CCDC71L,ASA…
GO:BP	signal transduction	GO:0007165	0.0369067	31.4072	6012	350	118	62649	USP18,GPER1,FAM20C,PRICKLE2,LAMB2,OASL,APLN,OLFML2A,GLRA1,CSF1R,FSTL4,HLX,APIP,AKAP6,DDAH1,AHSG,HRG,SERP1,FOS,LZTS2,PDK1,RRS1,DHCR24,WNT9A,ITM2C,THY1,GRIK4,SPHK1,IL12B,GABRP,GABRA1,MAOA,CDK6,NPNT,TNFRSF1B,CAMKK1,HIC1,CCL4,ASAH2,ERCC6,PBLD,RHOBTB1,ADM,STK33,RAPGEF5,GAB3,PCP4,TLR2,LY86,PENK,EYA2,UCHL1,THEMIS2,SESN2,NR4A3,NDNF,TNIP3,STMN3,TAAR1,DDX60,ANKDD1A,FIGNL1,HES1,APCDD1,PTTG1IP,RIMS1,SEMA6B,R…
GO:BP	anatomical structure development	GO:0048856	0.0368617	31.0653	5861	350	116	62649	GPER1,FAM20C,PRICKLE2,LAMB2,SHROOM4,APLN,DACH2,NCS1,PBX3,CSF1R,FSTL4,BBX,TGFBI,CPLANE1,HLX,AKAP6,ACTC1,DDAH1,AHSG,HRG,SERP1,TM4SF4,FOS,MARVELD1,LZTS2,RRS1,DHCR24,WNT9A,ITM2C,NTM,THY1,SCN2B,SPHK1,DNAI2,IL12B,GABRA1,CDK6,SLC38A2,NPNT,ANOS1,PALMD,PTBP2,C1QA,TNFRSF1B,ALDOC,ERCC6,SPOCK2,RHOBTB1,CKB,ADM,RAPGEF5,GAB3,IRF6,SYCP1,PCP4,TLR2,PENK,EYA2,ATP8A2,WASF3,UCHL1,MYLK3,NR4A3,NDNF,STMN3,GPRIN2,ZFPM1,S…
GO:BP	localization	GO:0051179	0.0368508	30.2699	5578	350	112	62649	NUP37,ANKS4B,GPER1,ZMYND10,F8A3,HEPH,APLN,KIF4A,NCS1,DNM1,HAVCR1,GLRA1,TGFBI,CPLANE1,AKAP6,AHSG,HRG,SERP1,LZTS2,BBIP1,RRS1,DHCR24,THY1,SCN2B,GRIK4,GAS2L1,SPHK1,ANKFN1,CYGB,IL12B,GABRP,KCNIP1,GABRA1,SLC13A1,SLC38A2,NPNT,TNFRSF1B,RBP7,CCL4,SLC35G1,RHOBTB1,ADM,SYCP1,TLR2,ASIC4,EYA2,ATP8A2,UCHL1,SESN2,NR4A3,PHETA1,SLC7A5,HES1,XKR9,PTTG1IP,RIMS1,CHAMP1,RAB39A,FHOD1,RGS14,NBEA,CPLX3,STC1,GHRH,RHOBTB3,K…
GO:BP	organic substance metabolic process	GO:0071704	0.0368054	30.124	13937	350	182	62649	USP18,ALDH1L2,MTERF2,ACSM4,GPER1,ERCC4,FAM20C,SNORD60,HS3ST2,PFKFB4,OGG1,OASL,NAA80,F8A3,APLN,DACH2,NELFA,CDC26,AK1,NCS1,PBX3,CSF1R,BBX,HLX,APIP,ACTC1,DDAH1,HECTD3,AHSG,HRG,SERP1,FOS,PDK1,RRS1,DHCR24,ITM2C,PKNOX2,THY1,SCN2B,PCSK7,GAS2L1,SPHK1,RSAD1,CYGB,IL12B,PGGHG,GCFC2,MAOA,CDK6,SLC38A2,NPNT,ELOVL6,ANOS1,PTBP2,INTS11,TNFRSF1B,ACOT7,MRPS16,SF3B5,CAMKK1,SLFN13,HIC1,GALNT17,ALDOC,CCDC71L,ASAH2,ERC…
GO:BP	organonitrogen compound metabolic process	GO:1901564	0.0367772	29.97	6538	350	121	62649	USP18,ALDH1L2,ACSM4,GPER1,FAM20C,HS3ST2,OGG1,NAA80,F8A3,NELFA,CDC26,AK1,NCS1,CSF1R,APIP,DDAH1,HECTD3,AHSG,HRG,SERP1,PDK1,DHCR24,ITM2C,THY1,PCSK7,SPHK1,RSAD1,IL12B,MAOA,CDK6,ELOVL6,ANOS1,TNFRSF1B,ACOT7,MRPS16,SF3B5,CAMKK1,GALNT17,ALDOC,ASAH2,ERCC6,SPOCK2,TYSND1,CKB,STK33,TLR2,EYA2,UCHL1,SERINC2,SESN2,MYLK3,NDNF,EEF1A2,KBTBD13,UPP1,FIGNL1,FOLH1,HES1,PTTG1IP,PEAK3,DOHH,MLKL,RFWD3,CNPPD1,ALDH9A1,RGS1…
GO:BP	primary metabolic process	GO:0044238	0.0367627	27.6703	12745	350	169	62649	USP18,ALDH1L2,MTERF2,ACSM4,GPER1,ERCC4,FAM20C,SNORD60,HS3ST2,PFKFB4,OGG1,OASL,NAA80,F8A3,APLN,DACH2,NELFA,CDC26,AK1,NCS1,PBX3,CSF1R,BBX,HLX,APIP,DDAH1,HECTD3,AHSG,HRG,SERP1,FOS,PDK1,RRS1,DHCR24,ITM2C,PKNOX2,THY1,PCSK7,SPHK1,CYGB,IL12B,PGGHG,GCFC2,CDK6,SLC38A2,NPNT,ELOVL6,ANOS1,PTBP2,INTS11,TNFRSF1B,ACOT7,MRPS16,SF3B5,CAMKK1,SLFN13,HIC1,GALNT17,ALDOC,CCDC71L,ASAH2,ERCC6,SPOCK2,TYSND1,ADM,STK33,IRF…
GO:BP	multicellular organism development	GO:0007275	0.0365354	27.4024	4627	350	98	62649	GPER1,FAM20C,LAMB2,SHROOM4,APLN,DACH2,NCS1,PBX3,CSF1R,FSTL4,BBX,TGFBI,CPLANE1,HLX,AKAP6,ACTC1,DDAH1,AHSG,HRG,SERP1,FOS,MARVELD1,LZTS2,DHCR24,WNT9A,ITM2C,NTM,THY1,SCN2B,SPHK1,DNAI2,IL12B,GABRA1,CDK6,SLC38A2,NPNT,ANOS1,PTBP2,C1QA,TNFRSF1B,ERCC6,SPOCK2,CKB,ADM,RAPGEF5,IRF6,PCP4,TLR2,PENK,EYA2,ATP8A2,WASF3,UCHL1,MYLK3,NR4A3,NDNF,STMN3,GPRIN2,ZFPM1,SLC7A5,HES1,APCDD1,RIMS1,SEMA6B,RGS14,MYO9A,STC1,GHRH…
GO:BP	system development	GO:0048731	0.0365354	26.875	3962	350	90	62649	GPER1,FAM20C,LAMB2,SHROOM4,APLN,NCS1,PBX3,CSF1R,FSTL4,BBX,TGFBI,CPLANE1,HLX,AKAP6,ACTC1,DDAH1,AHSG,HRG,SERP1,FOS,MARVELD1,LZTS2,DHCR24,WNT9A,ITM2C,NTM,THY1,SCN2B,SPHK1,IL12B,GABRA1,CDK6,SLC38A2,NPNT,ANOS1,PTBP2,C1QA,TNFRSF1B,ERCC6,SPOCK2,CKB,ADM,RAPGEF5,PCP4,TLR2,PENK,ATP8A2,WASF3,UCHL1,MYLK3,NDNF,STMN3,GPRIN2,ZFPM1,SLC7A5,HES1,APCDD1,RIMS1,SEMA6B,RGS14,MYO9A,STC1,GHRH,RHOBTB3,GJB6,SYT1,CDK5R1,PY…
GO:BP	cellular component organization or biogenesis	GO:0071840	0.036325	26.4016	8262	350	131	62649	DNAAF8,ANKS4B,GPER1,ARPC1B,ERCC4,ZMYND10,LAMB2,NAA80,SHROOM4,APLN,KIF4A,COL14A1,CDC26,NCS1,OLFML2A,DNM1,HAVCR1,CSF1R,FSTL4,TGFBI,CPLANE1,APIP,AKAP6,ACTC1,HRG,SERP1,LZTS2,BBIP1,RRS1,KANK4,DHCR24,ITM2C,THY1,GAS2L1,SPHK1,DNAI2,ANKFN1,GABRA1,GCFC2,NPNT,ANOS1,PTBP2,C1QA,TNFRSF1B,SF3B5,ERCC6,SPOCK2,RHOBTB1,ADM,SYCP1,TLR2,ADAMTSL3,EYA2,ATP8A2,WASF3,UCHL1,SESN2,MYLK3,PHETA1,NDNF,STMN3,GPRIN2,KBTBD13,FIGN…
GO:BP	cellular component organization	GO:0016043	0.0363037	26.2731	8056	350	129	62649	DNAAF8,ANKS4B,GPER1,ARPC1B,ERCC4,ZMYND10,LAMB2,NAA80,SHROOM4,APLN,KIF4A,COL14A1,CDC26,NCS1,OLFML2A,DNM1,HAVCR1,CSF1R,FSTL4,TGFBI,CPLANE1,APIP,AKAP6,ACTC1,HRG,SERP1,LZTS2,BBIP1,RRS1,KANK4,DHCR24,ITM2C,THY1,GAS2L1,SPHK1,DNAI2,ANKFN1,GABRA1,GCFC2,NPNT,ANOS1,PTBP2,C1QA,TNFRSF1B,SF3B5,ERCC6,SPOCK2,RHOBTB1,ADM,SYCP1,TLR2,ADAMTSL3,EYA2,ATP8A2,WASF3,UCHL1,SESN2,MYLK3,PHETA1,NDNF,STMN3,GPRIN2,KBTBD13,FIGN…
GO:BP	establishment of localization	GO:0051234	0.0361263	25.2208	4933	350	98	62649	NUP37,GPER1,F8A3,HEPH,APLN,KIF4A,NCS1,DNM1,HAVCR1,GLRA1,AKAP6,AHSG,HRG,SERP1,LZTS2,BBIP1,RRS1,THY1,SCN2B,GRIK4,SPHK1,ANKFN1,CYGB,IL12B,GABRP,KCNIP1,GABRA1,SLC13A1,SLC38A2,NPNT,TNFRSF1B,RBP7,CCL4,SLC35G1,RHOBTB1,ADM,TLR2,ASIC4,EYA2,ATP8A2,UCHL1,SESN2,NR4A3,PHETA1,SLC7A5,HES1,XKR9,PTTG1IP,RIMS1,CHAMP1,RAB39A,FHOD1,RGS14,CPLX3,STC1,GHRH,RHOBTB3,KCNA4,GJB6,SYT1,CDK5R1,KCNE3,IL2RB,CROCC,SLC39A1,HMGCR,…
GO:BP	nitrogen compound metabolic process	GO:0006807	0.035729	23.6911	12235	350	158	62649	USP18,ALDH1L2,MTERF2,ACSM4,GPER1,ERCC4,FAM20C,SNORD60,HS3ST2,OGG1,OASL,NAA80,F8A3,APLN,DACH2,NELFA,CDC26,AK1,NCS1,PBX3,CSF1R,BBX,HLX,APIP,DDAH1,HECTD3,AHSG,HRG,SERP1,FOS,PDK1,RRS1,DHCR24,ITM2C,PKNOX2,THY1,PCSK7,SPHK1,RSAD1,IL12B,GCFC2,MAOA,CDK6,SLC38A2,NPNT,ELOVL6,ANOS1,PTBP2,INTS11,TNFRSF1B,ACOT7,MRPS16,SF3B5,CAMKK1,SLFN13,HIC1,GALNT17,ALDOC,ASAH2,ERCC6,SPOCK2,TYSND1,CKB,STK33,IRF6,SYCP1,TLR2,EY…
GO:BP	cellular metabolic process	GO:0044237	0.0355258	23.6078	12122	350	157	62649	USP18,ALDH1L2,MTERF2,ACSM4,GPER1,ERCC4,FAM20C,SNORD60,HS3ST2,PFKFB4,OGG1,OASL,APLN,DACH2,NELFA,CDC26,AK1,NCS1,PBX3,CSF1R,BBX,HLX,APIP,DDAH1,HECTD3,HRG,SERP1,FOS,PDK1,RRS1,ITM2C,PKNOX2,THY1,SPHK1,RSAD1,CYGB,IL12B,SOGA3,GCFC2,MAOA,CDK6,SLC38A2,NPNT,ELOVL6,PTBP2,INTS11,TNFRSF1B,ACOT7,MRPS16,SF3B5,CAMKK1,SLFN13,HIC1,GALNT17,ALDOC,CCDC71L,ASAH2,ERCC6,SPOCK2,TYSND1,CKB,ADM,STK33,IRF6,SYCP1,TLR2,PPP1R3G…
GO:BP	regulation of response to stimulus	GO:0048583	0.0352593	23.0851	3998	350	85	62649	USP18,GPER1,ERCC4,FAM20C,LAMB2,OGG1,OASL,APLN,CSF1R,FSTL4,HLX,APIP,AKAP6,DDAH1,AHSG,HRG,LZTS2,RRS1,ITM2C,THY1,SPHK1,IL12B,MAOA,SLC38A2,NPNT,C1QA,TNFRSF1B,SF3B5,HIC1,CCL4,ASAH2,ERCC6,PBLD,ADM,TLR2,LY86,PENK,EYA2,UCHL1,THEMIS2,SESN2,NR4A3,TNIP3,STMN3,DDX60,FIGNL1,HES1,APCDD1,PTTG1IP,RIMS1,SEMA6B,RFWD3,RGS7BP,RGS14,C2CD4A,MYO9A,GHRH,CDK5R1,ARHGAP18,PIGU,IL1R2,DENND4B,IL6R,SETD9,ANKRD6,HMGCR,BCL2L1,P…
GO:BP	transport	GO:0006810	0.0350762	22.3504	4773	350	92	62649	NUP37,GPER1,F8A3,HEPH,APLN,KIF4A,NCS1,DNM1,HAVCR1,GLRA1,AKAP6,AHSG,HRG,SERP1,LZTS2,BBIP1,RRS1,THY1,SCN2B,GRIK4,SPHK1,CYGB,IL12B,GABRP,KCNIP1,GABRA1,SLC13A1,SLC38A2,TNFRSF1B,RBP7,CCL4,SLC35G1,RHOBTB1,ADM,TLR2,ASIC4,EYA2,ATP8A2,UCHL1,SESN2,NR4A3,PHETA1,SLC7A5,HES1,XKR9,PTTG1IP,RIMS1,RAB39A,FHOD1,RGS14,CPLX3,STC1,GHRH,RHOBTB3,KCNA4,GJB6,SYT1,CDK5R1,KCNE3,IL2RB,SLC39A1,HMGCR,COG8,BCL2L1,EMB,MARCHF3,S…
GO:BP	positive regulation of biological process	GO:0048518	0.034746	22.2366	6348	350	107	62649	GPER1,FAM20C,ZMYND10,LAMB2,OASL,APLN,NELFA,NCS1,PBX3,HAVCR1,GLRA1,CSF1R,HLX,AKAP6,ACTC1,DDAH1,AHSG,HRG,SERP1,FOS,ITM2C,THY1,SPHK1,IL12B,MAOA,CDK6,SLC38A2,NPNT,ELOVL6,C1QA,TNFRSF1B,SF3B5,CAMKK1,HIC1,CCL4,CCDC71L,ERCC6,SPOCK2,ADM,IRF6,PCP4,TLR2,LY86,PPP1R3G,PENK,EYA2,ATP8A2,WASF3,THEMIS2,SESN2,MYLK3,NR4A3,NDNF,TNIP3,EEF1A2,ZFPM1,SLC7A5,DDX60,HES1,PTTG1IP,RIMS1,SEMA6B,FHOD1,RGS14,C2CD4A,STC1,GHRH,PH…
GO:BP	negative regulation of cellular process	GO:0048523	0.0346622	20.555	4755	350	89	62649	USP18,GPER1,ERCC4,OGG1,APLN,NELFA,GLRA1,CSF1R,FSTL4,TGFBI,HLX,APIP,AKAP6,ACTC1,DDAH1,AHSG,HRG,LZTS2,KANK4,DHCR24,WNT9A,ITM2C,THY1,SPHK1,CYGB,IL12B,GCFC2,CDK6,PTBP2,TNFRSF1B,HIC1,ASAH2,ERCC6,PBLD,ADM,STK33,IRF6,TLR2,EYA2,ATP8A2,UCHL1,SESN2,NR4A3,NDNF,TNIP3,TNFRSF6B,STMN3,ZFPM1,SLC7A5,FIGNL1,HES1,APCDD1,PTTG1IP,SEMA6B,RFWD3,RGS7BP,CDHR2,RGS14,STC1,GJB6,CDK5R1,KCNE3,IL2RB,IL1R2,ANKRD6,HMGCR,ENC1,BCL…
GO:BP	regulation of cell communication	GO:0010646	0.0345769	20.144	3388	350	74	62649	USP18,GPER1,FAM20C,LAMB2,OASL,APLN,DNM1,GLRA1,CSF1R,FSTL4,APIP,AKAP6,AHSG,HRG,SERP1,LZTS2,RRS1,ITM2C,THY1,GRIK4,SPHK1,IL12B,MAOA,SLC38A2,NPNT,HIC1,CCL4,ASAH2,ERCC6,PBLD,ADM,TLR2,LY86,EYA2,UCHL1,SESN2,TNIP3,STMN3,DDX60,FIGNL1,HES1,APCDD1,PTTG1IP,RIMS1,RFWD3,RGS7BP,RGS14,MYO9A,CPLX3,GHRH,SYT1,CDK5R1,ARHGAP18,PIGU,IL1R2,DENND4B,IL6R,SETD9,ANKRD6,HMGCR,BCL2L1,PCGF2,CARM1,TRIM14,SYT7,CDK5,HTR1B,IL1B,E…
GO:BP	biosynthetic process	GO:0009058	0.0345007	20.1347	5973	350	100	62649	ALDH1L2,MTERF2,ACSM4,GPER1,HS3ST2,OGG1,APLN,DACH2,NELFA,AK1,NCS1,PBX3,BBX,HLX,APIP,DDAH1,SERP1,FOS,PDK1,DHCR24,ITM2C,PKNOX2,SPHK1,RSAD1,CYGB,GCFC2,CDK6,NPNT,ELOVL6,INTS11,TNFRSF1B,ACOT7,MRPS16,SF3B5,HIC1,GALNT17,ALDOC,ASAH2,ERCC6,PBLD,CKB,ADM,IRF6,SYCP1,TLR2,PPP1R3G,SESN2,NR4A3,TNIP3,EEF1A2,BCO1,ZFPM1,MSMO1,UPP1,HES1,DOHH,FHOD1,FDFT1,ALDH9A1,RGS14,RPS23,SMS,PHLDA1,TKT,CDK5R1,PIGU,DPM3,IL6R,HMGCR,…
GO:BP	anatomical structure morphogenesis	GO:0009653	0.0344931	20.1325	2697	350	66	62649	FAM20C,PRICKLE2,LAMB2,APLN,PBX3,CSF1R,FSTL4,TGFBI,CPLANE1,HLX,ACTC1,DDAH1,HRG,SERP1,LZTS2,WNT9A,THY1,SPHK1,IL12B,NPNT,ANOS1,PALMD,TNFRSF1B,RHOBTB1,ADM,TLR2,EYA2,ATP8A2,WASF3,UCHL1,MYLK3,NR4A3,NDNF,ZFPM1,SLC7A5,HES1,APCDD1,RIMS1,PEAK3,SEMA6B,MYO9A,STC1,RHOBTB3,GJB6,SYT1,CDK5R1,RELT,ARHGAP18,SLC39A1,ANKRD6,LYPLA2,BCL2L1,PCGF2,EMB,TMEM59L,ADM2,NR4A1,CDK5,RFX2,IL1B,SEMA4A,ECM1,AMIGO1,IGSF9,FLNC,ZNF22
GO:BP	response to stress	GO:0006950	0.0344134	19.8769	3980	350	80	62649	USP18,ANKS4B,GPER1,ERCC4,LAMB2,OGG1,OASL,CSF1R,DDAH1,AHSG,HRG,SERP1,FOS,PDK1,DHCR24,THY1,SCN2B,GAS2L1,SPHK1,ANKFN1,CYGB,IL12B,CDK6,SLC38A2,C1QA,TNFRSF1B,SF3B5,SLFN13,HIC1,CCL4,ERCC6,ADM,STK33,SYCP1,TLR2,LY86,ASIC4,PENK,EYA2,UCHL1,THEMIS2,SESN2,MYLK3,NR4A3,NDNF,TNIP3,SLC7A5,DDX60,UPP1,FIGNL1,LRP11,PTTG1IP,MLKL,RFWD3,RGS14,C2CD4A,STC1,LYG2,IL1R2,IL6R,ANKRD6,WFDC3,BCL2L1,ERMP1,PCGF2,TRIM14,CLEC4A,SY…
GO:BP	negative regulation of biological process	GO:0048519	0.0341097	19.7975	5927	350	99	62649	USP18,GPER1,ERCC4,OGG1,OASL,F8A3,APLN,NELFA,GLRA1,CSF1R,FSTL4,TGFBI,HLX,APIP,AKAP6,ACTC1,DDAH1,AHSG,HRG,LZTS2,KANK4,DHCR24,WNT9A,ITM2C,THY1,GAS2L1,SPHK1,CYGB,IL12B,GCFC2,CDK6,ANOS1,PTBP2,TNFRSF1B,HIC1,ASAH2,ERCC6,SPOCK2,PBLD,ADM,STK33,IRF6,TLR2,EYA2,ATP8A2,UCHL1,SESN2,NR4A3,NDNF,TNIP3,TNFRSF6B,STMN3,ZFPM1,SLC7A5,FIGNL1,HES1,APCDD1,PTTG1IP,SEMA6B,RFWD3,FMC1,RGS7BP,CDHR2,RGS14,STC1,GJB6,CDK5R1,KCNE…
GO:BP	regulation of signaling	GO:0023051	0.0341097	19.5398	3378	350	73	62649	USP18,GPER1,FAM20C,LAMB2,OASL,APLN,DNM1,CSF1R,FSTL4,APIP,AKAP6,AHSG,HRG,SERP1,LZTS2,RRS1,ITM2C,THY1,GRIK4,SPHK1,IL12B,MAOA,SLC38A2,NPNT,HIC1,CCL4,ASAH2,ERCC6,PBLD,ADM,TLR2,LY86,EYA2,UCHL1,SESN2,TNIP3,STMN3,DDX60,FIGNL1,HES1,APCDD1,PTTG1IP,RIMS1,RFWD3,RGS7BP,RGS14,MYO9A,CPLX3,GHRH,SYT1,CDK5R1,ARHGAP18,PIGU,IL1R2,DENND4B,IL6R,SETD9,ANKRD6,HMGCR,BCL2L1,PCGF2,CARM1,TRIM14,SYT7,CDK5,HTR1B,IL1B,ECM1,FA…
GO:BP	response to chemical	GO:0042221	0.0340847	19.1504	4088	350	80	62649	USP18,GPER1,ARPC1B,LAMB2,OGG1,OASL,GLRA1,CSF1R,AKAP6,DDAH1,AHSG,HRG,SERP1,FOS,PDK1,DHCR24,WNT9A,SCN2B,GAS2L1,SPHK1,CYGB,IL12B,SLC38A2,NPNT,ANOS1,TNFRSF1B,CCL4,ASAH2,ERCC6,SPOCK2,CKB,ADM,TLR2,LY86,PENK,UCHL1,SESN2,MYLK3,NR4A3,NDNF,TNIP3,SLC7A5,HES1,LRP11,SEMA6B,STC1,GHRH,GJB6,SYT1,CDK5R1,IL2RB,IL1R2,IL6R,LYPLA2,BCL2L1,ERMP1,PCGF2,CARM1,EMB,ENO2,NR4A1,SYT7,SMYD3,CDK5,HTR1B,TNFRSF14,RFX2,IL1B,NPC1L1…
GO:BP	protein metabolic process	GO:0019538	0.0340807	18.1299	5482	350	92	62649	USP18,GPER1,FAM20C,HS3ST2,NAA80,F8A3,NELFA,CDC26,CSF1R,HECTD3,AHSG,HRG,SERP1,PDK1,DHCR24,ITM2C,THY1,PCSK7,SPHK1,IL12B,CDK6,ANOS1,TNFRSF1B,MRPS16,SF3B5,CAMKK1,GALNT17,ERCC6,SPOCK2,TYSND1,STK33,TLR2,EYA2,UCHL1,SESN2,MYLK3,NDNF,EEF1A2,KBTBD13,FOLH1,HES1,PTTG1IP,PEAK3,DOHH,MLKL,RFWD3,CNPPD1,RGS14,RPS23,PHLDA1,CDK5R1,PIGU,IL1R2,DPM3,PYGO2,JTB,IL6R,LYPLA2,HMGCR,ENC1,AATK,WFDC3,ERMP1,PCGF2,CARM1,TRIM14,…
GO:BP	nervous system development	GO:0007399	0.0337529	18.0191	2525	350	61	62649	GPER1,LAMB2,SHROOM4,NCS1,PBX3,CSF1R,FSTL4,CPLANE1,HLX,FOS,MARVELD1,WNT9A,ITM2C,NTM,THY1,SCN2B,SPHK1,GABRA1,CDK6,SLC38A2,ANOS1,PTBP2,C1QA,TNFRSF1B,ERCC6,SPOCK2,CKB,ADM,RAPGEF5,PCP4,TLR2,PENK,ATP8A2,WASF3,UCHL1,NDNF,STMN3,GPRIN2,SLC7A5,HES1,APCDD1,RIMS1,SEMA6B,RGS14,MYO9A,GHRH,SYT1,CDK5R1,PYGO2,LYPLA2,ENC1,AATK,CARM1,EMB,CDK5,IL1B,SEMA4A,INKA1,KCNA3,AMIGO1,IGSF9
GO:BP	cellular response to chemical stimulus	GO:0070887	0.0336129	17.9912	2697	350	63	62649	USP18,GPER1,OGG1,OASL,GLRA1,CSF1R,AKAP6,DDAH1,AHSG,HRG,SERP1,FOS,PDK1,WNT9A,GAS2L1,SPHK1,CYGB,IL12B,SLC38A2,NPNT,TNFRSF1B,CCL4,ASAH2,SPOCK2,CKB,TLR2,LY86,PENK,UCHL1,SESN2,MYLK3,NR4A3,NDNF,TNIP3,SLC7A5,HES1,STC1,GJB6,SYT1,CDK5R1,IL2RB,IL1R2,IL6R,BCL2L1,ERMP1,PCGF2,CARM1,NR4A1,SYT7,SMYD3,CDK5,HTR1B,TNFRSF14,RFX2,IL1B,ECM1,FAM189A2,AMIGO1,IRF5,LAMTOR4,ADCY10,CDC6,MCM7
GO:BP	positive regulation of cellular process	GO:0048522	0.0335921	17.2029	5657	350	92	62649	GPER1,FAM20C,ZMYND10,LAMB2,OASL,APLN,NELFA,NCS1,PBX3,HAVCR1,CSF1R,HLX,AKAP6,DDAH1,HRG,SERP1,FOS,ITM2C,THY1,SPHK1,IL12B,MAOA,CDK6,SLC38A2,NPNT,C1QA,TNFRSF1B,SF3B5,CAMKK1,HIC1,CCL4,CCDC71L,ERCC6,SPOCK2,ADM,IRF6,PCP4,TLR2,LY86,PPP1R3G,EYA2,ATP8A2,WASF3,SESN2,MYLK3,NR4A3,NDNF,EEF1A2,ZFPM1,SLC7A5,DDX60,HES1,RIMS1,SEMA6B,FHOD1,RGS14,GHRH,PHLDA1,SYT1,CDK5R1,CROCC,JTB,IL6R,ANKRD6,ENC1,BCL2L1,CARM1,TRIM14…
GO:BP	organic substance biosynthetic process	GO:1901576	0.0335579	17.1528	5886	350	94	62649	MTERF2,ACSM4,GPER1,HS3ST2,OGG1,APLN,DACH2,NELFA,AK1,NCS1,PBX3,BBX,HLX,APIP,SERP1,FOS,PDK1,DHCR24,ITM2C,PKNOX2,SPHK1,RSAD1,GCFC2,CDK6,NPNT,ELOVL6,INTS11,TNFRSF1B,ACOT7,MRPS16,SF3B5,HIC1,GALNT17,ALDOC,ASAH2,ERCC6,CKB,ADM,IRF6,SYCP1,TLR2,PPP1R3G,SESN2,NR4A3,TNIP3,EEF1A2,BCO1,ZFPM1,MSMO1,UPP1,HES1,FHOD1,FDFT1,ALDH9A1,RGS14,RPS23,SMS,PHLDA1,TKT,CDK5R1,PIGU,DPM3,HMGCR,ENC1,PCGF2,CARM1,TRIM14,ST8SIA5,EN…
GO:BP	regulation of signal transduction	GO:0009966	0.0334794	17.0541	2991	350	65	62649	USP18,GPER1,FAM20C,LAMB2,OASL,APLN,CSF1R,FSTL4,APIP,AKAP6,AHSG,HRG,LZTS2,RRS1,ITM2C,THY1,SPHK1,IL12B,MAOA,NPNT,HIC1,CCL4,ASAH2,ERCC6,PBLD,ADM,TLR2,LY86,EYA2,UCHL1,SESN2,TNIP3,STMN3,DDX60,FIGNL1,HES1,APCDD1,PTTG1IP,RIMS1,RFWD3,RGS7BP,RGS14,MYO9A,GHRH,CDK5R1,ARHGAP18,PIGU,IL1R2,DENND4B,IL6R,SETD9,ANKRD6,HMGCR,BCL2L1,PCGF2,CARM1,TRIM14,CDK5,HTR1B,IL1B,ECM1,FAM189A2,RGL2,LAMTOR4,LRRC14
GO:BP	cell development	GO:0048468	0.0334794	17.0465	2728	350	62	62649	GPER1,FAM20C,LAMB2,NCS1,PBX3,CSF1R,FSTL4,HLX,AKAP6,ACTC1,FOS,RRS1,ITM2C,NTM,THY1,IL12B,CDK6,ANOS1,C1QA,TNFRSF1B,ERCC6,ADM,GAB3,IRF6,SYCP1,TLR2,ATP8A2,WASF3,UCHL1,MYLK3,NDNF,STMN3,GPRIN2,ZFPM1,SLC7A5,HES1,RIMS1,SEMA6B,RGS14,MYO9A,STC1,SYT1,CDK5R1,PYGO2,IL6R,LYPLA2,ENC1,BCL2L1,CARM1,EMB,SMYD3,CDK5,RFX2,IL1B,SEMA4A,ECM1,PI16,AMIGO1,IGSF9,FLNC,PURB,PNP
GO:BP	organelle organization	GO:0006996	0.0334619	16.8799	3568	350	71	62649	DNAAF8,GPER1,ARPC1B,ERCC4,ZMYND10,NAA80,SHROOM4,KIF4A,CDC26,DNM1,CSF1R,CPLANE1,ACTC1,HRG,LZTS2,BBIP1,RRS1,KANK4,THY1,GAS2L1,SPHK1,DNAI2,ANKFN1,RHOBTB1,SYCP1,EYA2,ATP8A2,WASF3,SESN2,MYLK3,PHETA1,STMN3,KBTBD13,FIGNL1,PEAK3,CHAMP1,RAB39A,FHOD1,FMC1,PEX11B,RGS14,CPLX3,RPS23,RHOBTB3,SYT1,CDK5R1,ARHGAP18,CROCC,PYGO2,JTB,CCDC28B,COG8,BCL2L1,SMC2,COA3,RTKN,CCSER2,SYT7,FHIP1B,CDK5,PSRC1,BRK1,RFX2,IL1B,FLN…
GO:BP	phosphate-containing compound metabolic process	GO:0006796	0.0334619	16.8308	2843	350	63	62649	ALDH1L2,ACSM4,GPER1,FAM20C,PFKFB4,OGG1,AK1,NCS1,CSF1R,HRG,PDK1,THY1,SPHK1,IL12B,CDK6,NPNT,ELOVL6,ACOT7,CAMKK1,ALDOC,ERCC6,CKB,STK33,TLR2,EYA2,UCHL1,SERINC2,SESN2,MYLK3,EEF1A2,UPP1,FIGNL1,HES1,PEAK3,MLKL,PLBD1,FDFT1,CNPPD1,RGS14,TKT,CDK5R1,PIGU,DPM3,JTB,IL6R,HMGCR,AATK,ENO2,DGAT1,ADM2,SMYD3,CDK5,PSRC1,TNFRSF14,IL1B,ADCY10,SH3BP5L,PNP,FAR1,CDC6,MCM7,PPP1R16A,G6PC3
GO:BP	phosphorus metabolic process	GO:0006793	0.0333715	16.6398	2868	350	63	62649	ALDH1L2,ACSM4,GPER1,FAM20C,PFKFB4,OGG1,AK1,NCS1,CSF1R,HRG,PDK1,THY1,SPHK1,IL12B,CDK6,NPNT,ELOVL6,ACOT7,CAMKK1,ALDOC,ERCC6,CKB,STK33,TLR2,EYA2,UCHL1,SERINC2,SESN2,MYLK3,EEF1A2,UPP1,FIGNL1,HES1,PEAK3,MLKL,PLBD1,FDFT1,CNPPD1,RGS14,TKT,CDK5R1,PIGU,DPM3,JTB,IL6R,HMGCR,AATK,ENO2,DGAT1,ADM2,SMYD3,CDK5,PSRC1,TNFRSF14,IL1B,ADCY10,SH3BP5L,PNP,FAR1,CDC6,MCM7,PPP1R16A,G6PC3
GO:BP	regulation of biological quality	GO:0065008	0.0332697	16.5617	2790	350	62	62649	GPER1,ARPC1B,NAA80,APLN,GLRA1,FSTL4,AKAP6,DDAH1,HRG,SERP1,KANK4,SCN2B,PCSK7,GRIK4,GABRP,GABRA1,MAOA,SLC38A2,TNFRSF1B,ADM,TLR2,EYA2,ATP8A2,MYLK3,BCO1,SLC7A5,XKR9,RIMS1,SEMA6B,PEX11B,RGS7BP,ALDH9A1,CDHR2,RGS14,C2CD4A,CPLX3,SERF2,GHRH,SYT1,CDK5R1,KCNE3,ARHGAP18,DPM3,126,BCL2L1,DGAT1,ADM2,NR4A1,TAMALIN,SYT7,CDK5,HTR1B,BRK1,IL1B,SEMA4A,AMIGO1,IGSF9,GGCX,TAPBP,MPP2,LAMTOR4,STXBP2
GO:BP	cell differentiation	GO:0030154	0.0331175	16.0605	4287	350	77	62649	ANKS4B,GPER1,FAM20C,LAMB2,NCS1,PBX3,CSF1R,FSTL4,TGFBI,HLX,AKAP6,ACTC1,FOS,RRS1,WNT9A,ITM2C,NTM,THY1,IL12B,CDK6,NPNT,ANOS1,C1QA,TNFRSF1B,ALDOC,CCDC71L,ERCC6,SPOCK2,ADM,GAB3,IRF6,SYCP1,PCP4,TLR2,PENK,EYA2,ATP8A2,WASF3,UCHL1,MYLK3,NR4A3,NDNF,STMN3,GPRIN2,ZFPM1,SLC7A5,FIGNL1,HES1,APCDD1,RIMS1,SEMA6B,CDHR2,RGS14,MYO9A,STC1,SYT1,CDK5R1,PYGO2,IL6R,LYPLA2,ENC1,BCL2L1,CARM1,EMB,NR4A1,SMYD3,CDK5,RFX2,IL1B,…
GO:BP	regulation of metabolic process	GO:0019222	0.032993	16.0443	7386	350	105	62649	MTERF2,GPER1,ERCC4,FAM20C,OGG1,OASL,F8A3,APLN,DACH2,NELFA,NCS1,PBX3,CSF1R,BBX,HLX,ACTC1,DDAH1,AHSG,HRG,SERP1,FOS,PDK1,DHCR24,ITM2C,PKNOX2,THY1,GAS2L1,SPHK1,CYGB,IL12B,SOGA3,GCFC2,CDK6,SLC38A2,NPNT,ELOVL6,ANOS1,PTBP2,INTS11,TNFRSF1B,SF3B5,CAMKK1,HIC1,ERCC6,SPOCK2,TYSND1,ADM,IRF6,TLR2,PPP1R3G,EYA2,UCHL1,SESN2,NR4A3,TNIP3,EEF1A2,ZFPM1,SLC7A5,FIGNL1,HES1,PTTG1IP,RIMS1,FHOD1,FMC1,CNPPD1,RGS14,CELF6,CD…
GO:BP	cell surface receptor signaling pathway	GO:0007166	0.0327665	15.9638	2869	350	62	62649	USP18,GPER1,FAM20C,PRICKLE2,LAMB2,OASL,APLN,GLRA1,CSF1R,FSTL4,AHSG,HRG,FOS,LZTS2,WNT9A,ITM2C,THY1,GRIK4,SPHK1,IL12B,GABRP,GABRA1,CDK6,NPNT,TNFRSF1B,HIC1,CCL4,ERCC6,PBLD,TLR2,LY86,EYA2,THEMIS2,NR4A3,TNIP3,HES1,APCDD1,RIMS1,SEMA6B,MLKL,RGS14,GHRH,DOK2,CDK5R1,IL2RB,PIGU,IL1R2,PYGO2,IL6R,ANKRD6,BCL2L1,CLEC4A,CDK5,TNFRSF14,IL1B,SEMA4A,ECM1,FAM189A2,IRF5,MPP2,ITGB7,FCGR2A
GO:BP	cellular developmental process	GO:0048869	0.0327228	15.9143	4312	350	77	62649	ANKS4B,GPER1,FAM20C,LAMB2,NCS1,PBX3,CSF1R,FSTL4,TGFBI,HLX,AKAP6,ACTC1,FOS,RRS1,WNT9A,ITM2C,NTM,THY1,IL12B,CDK6,NPNT,ANOS1,C1QA,TNFRSF1B,ALDOC,CCDC71L,ERCC6,SPOCK2,ADM,GAB3,IRF6,SYCP1,PCP4,TLR2,PENK,EYA2,ATP8A2,WASF3,UCHL1,MYLK3,NR4A3,NDNF,STMN3,GPRIN2,ZFPM1,SLC7A5,FIGNL1,HES1,APCDD1,RIMS1,SEMA6B,CDHR2,RGS14,MYO9A,STC1,SYT1,CDK5R1,PYGO2,IL6R,LYPLA2,ENC1,BCL2L1,CARM1,EMB,NR4A1,SMYD3,CDK5,RFX2,IL1B,…
GO:BP	regulation of molecular function	GO:0065009	0.0326193	15.8958	3059	350	64	62649	GPER1,ERCC4,OASL,NCS1,CSF1R,AKAP6,DDAH1,AHSG,HRG,DHCR24,THY1,SCN2B,SPHK1,IL12B,NPNT,ANOS1,CAMKK1,CCL4,ERCC6,SPOCK2,RAPGEF5,TLR2,PPP1R3G,UCHL1,SESN2,STMN3,EEF1A2,ZFPM1,HES1,RIMS1,CNPPD1,RGS14,MYO9A,GDPGP1,ARAP2,CDK5R1,KCNE3,ARHGAP18,DPM3,PYGO2,JTB,DENND4B,IL6R,HMGCR,WFDC3,CARM1,TRIM14,RTKN,NR4A1,SMYD3,CDK5,PSRC1,IL1B,ECM1,INKA1,PI16,AMIGO1,RGL2,LAMTOR4,SH3BP5L,LRRC14,CDC6,PPP1R16A,ACAP1
GO:BP	macromolecule metabolic process	GO:0043170	0.0325964	15.8476	12344	350	143	62649	USP18,MTERF2,GPER1,ERCC4,FAM20C,SNORD60,HS3ST2,OGG1,OASL,NAA80,F8A3,APLN,DACH2,NELFA,CDC26,PBX3,CSF1R,BBX,HLX,ACTC1,HECTD3,AHSG,HRG,SERP1,FOS,PDK1,RRS1,DHCR24,ITM2C,PKNOX2,THY1,SCN2B,PCSK7,GAS2L1,SPHK1,IL12B,GCFC2,CDK6,SLC38A2,NPNT,ANOS1,PTBP2,INTS11,TNFRSF1B,MRPS16,SF3B5,CAMKK1,SLFN13,HIC1,GALNT17,ERCC6,SPOCK2,TYSND1,STK33,IRF6,SYCP1,TLR2,PPP1R3G,EYA2,UCHL1,SESN2,MYLK3,NR4A3,PHETA1,NDNF,TNIP3,EE…
GO:BP	regulation of developmental process	GO:0050793	0.0325856	15.6367	2474	350	57	62649	GPER1,FAM20C,PRICKLE2,LAMB2,CSF1R,FSTL4,HLX,AKAP6,DDAH1,AHSG,HRG,SERP1,FOS,WNT9A,THY1,SPHK1,IL12B,CDK6,NPNT,PALMD,TNFRSF1B,CCDC71L,SPOCK2,RHOBTB1,ADM,PCP4,TLR2,ATP8A2,WASF3,MYLK3,ZFPM1,SLC7A5,HES1,APCDD1,RIMS1,PEAK3,SEMA6B,RGS14,MYO9A,GHRH,RHOBTB3,SYT1,CDK5R1,ARHGAP18,IL6R,ANKRD6,BCL2L1,CARM1,ADM2,CDK5,IL1B,SEMA4A,ECM1,PI16,AMIGO1,PURB,PNP
GO:BP	regulation of primary metabolic process	GO:0080090	0.03257	14.9907	5882	350	90	62649	MTERF2,GPER1,ERCC4,OGG1,OASL,F8A3,APLN,DACH2,NELFA,NCS1,PBX3,CSF1R,BBX,HLX,AHSG,HRG,SERP1,FOS,PDK1,DHCR24,ITM2C,PKNOX2,THY1,SPHK1,IL12B,GCFC2,CDK6,SLC38A2,NPNT,ANOS1,PTBP2,INTS11,TNFRSF1B,SF3B5,CAMKK1,HIC1,ERCC6,SPOCK2,TYSND1,ADM,IRF6,TLR2,PPP1R3G,EYA2,UCHL1,SESN2,NR4A3,TNIP3,EEF1A2,ZFPM1,FIGNL1,HES1,PTTG1IP,FHOD1,FMC1,CNPPD1,RGS14,CELF6,CDK5R1,IL1R2,PYGO2,JTB,IL6R,HMGCR,ENC1,WFDC3,PCGF2,CARM1,TR…
GO:BP	animal organ development	GO:0048513	0.03257	14.9032	3109	350	63	62649	GPER1,FAM20C,PRICKLE2,LAMB2,SHROOM4,APLN,PBX3,CSF1R,BBX,TGFBI,CPLANE1,HLX,AKAP6,ACTC1,AHSG,SERP1,FOS,LZTS2,DHCR24,WNT9A,THY1,SPHK1,CDK6,SLC38A2,NPNT,PTBP2,TNFRSF1B,CKB,ADM,IRF6,ATP8A2,MYLK3,NR4A3,NDNF,ZFPM1,SLC7A5,HES1,APCDD1,SEMA6B,STC1,GHRH,RHOBTB3,GJB6,SYT1,CDK5R1,RELT,PYGO2,SLC39A1,IL6R,ANKRD6,AATK,BCL2L1,PCGF2,TMEM59L,NR4A1,CDK5,IL1B,SEMA4A,ECM1,KCNA3,PI16,AMIGO1,ZNF22
GO:BP	cellular response to organic substance	GO:0071310	0.0324919	14.7836	1993	350	50	62649	USP18,GPER1,OASL,GLRA1,CSF1R,AKAP6,AHSG,SERP1,FOS,WNT9A,GAS2L1,SPHK1,IL12B,NPNT,TNFRSF1B,CCL4,ASAH2,SPOCK2,CKB,TLR2,LY86,PENK,SESN2,MYLK3,NR4A3,TNIP3,SLC7A5,HES1,STC1,GJB6,IL2RB,IL1R2,IL6R,BCL2L1,ERMP1,CARM1,NR4A1,SMYD3,CDK5,HTR1B,TNFRSF14,RFX2,IL1B,ECM1,FAM189A2,AMIGO1,IRF5,LAMTOR4,CDC6,MCM7
GO:BP	small molecule metabolic process	GO:0044281	0.0321357	14.569	1857	350	48	62649	ALDH1L2,ACSM4,GPER1,PFKFB4,OGG1,AK1,NCS1,APIP,DDAH1,SERP1,PDK1,DHCR24,SPHK1,CYGB,ELOVL6,ACOT7,ALDOC,ASAH2,TYSND1,ADM,TLR2,PPP1R3G,SESN2,NR4A3,BCO1,MSMO1,UPP1,FIGNL1,CYP4V2,FDFT1,SMS,GDPGP1,TKT,DPM3,126,LYPLA2,HMGCR,ENO2,DGAT1,SLC2A3,IL1B,NPC1L1,SUOX,APOF,ADCY10,PNP,FAR1,G6PC3
GO:BP	regulation of cellular component organization	GO:0051128	0.0320877	14.4542	2365	350	54	62649	GPER1,ARPC1B,ERCC4,ZMYND10,LAMB2,NAA80,APLN,CDC26,NCS1,CSF1R,FSTL4,AKAP6,HRG,KANK4,ITM2C,THY1,GAS2L1,SPHK1,TNFRSF1B,RHOBTB1,TLR2,ATP8A2,WASF3,SESN2,MYLK3,NDNF,STMN3,HES1,RIMS1,PEAK3,SEMA6B,FHOD1,CDHR2,MYO9A,CPLX3,RHOBTB3,SYT1,CDK5R1,ARHGAP18,CROCC,ENC1,BCL2L1,CARM1,SMC2,CDK5,PSRC1,BRK1,IL1B,SEMA4A,PI16,AMIGO1,IGSF9,WDR45,CDC6
GO:BP	regulation of multicellular organismal process	GO:0051239	0.0319659	14.3514	3004	350	61	62649	GPER1,FAM20C,APLN,PBX3,HAVCR1,GLRA1,CSF1R,FSTL4,HLX,AKAP6,DDAH1,AHSG,HRG,SERP1,FOS,WNT9A,THY1,SCN2B,SPHK1,CYGB,IL12B,CDK6,NPNT,ELOVL6,TNFRSF1B,ADM,TLR2,PENK,ATP8A2,WASF3,THEMIS2,NR4A3,ZFPM1,SLC7A5,KBTBD13,HES1,RIMS1,SEMA6B,RGS14,STC1,GHRH,KCNE3,IL1R2,IL6R,HMGCR,ADM2,NR4A1,CLEC4A,SYT7,CDK5,HTR1B,TNFRSF14,IL1B,SEMA4A,ECM1,PI16,AMIGO1,IRF5,PURB,PNP,STXBP2
GO:BP	macromolecule modification	GO:0043412	0.0319254	14.3494	3873	350	70	62649	USP18,GPER1,FAM20C,OGG1,NAA80,NELFA,CDC26,CSF1R,HECTD3,HRG,SERP1,FOS,PDK1,THY1,SPHK1,IL12B,CDK6,SF3B5,CAMKK1,GALNT17,ERCC6,SPOCK2,STK33,TLR2,EYA2,UCHL1,SESN2,MYLK3,NDNF,KBTBD13,FOLH1,HES1,PTTG1IP,PEAK3,DOHH,MLKL,RFWD3,CNPPD1,RGS14,CDK5R1,PIGU,DPM3,PYGO2,JTB,IL6R,LYPLA2,HMGCR,ENC1,AATK,PCGF2,CARM1,TRIM14,MARCHF3,ST8SIA5,NAT8,GTPBP3,ADM2,SMYD3,CDK5,PSRC1,TNFRSF14,IL1B,EEF1AKMT3,GGCX,WDR45,RABGGTA,S…
GO:BP	regulation of nitrogen compound metabolic process	GO:0051171	0.0317657	14.1458	5724	350	87	62649	MTERF2,GPER1,ERCC4,OGG1,OASL,F8A3,APLN,DACH2,NELFA,NCS1,PBX3,CSF1R,BBX,HLX,DDAH1,AHSG,HRG,SERP1,FOS,PDK1,DHCR24,ITM2C,PKNOX2,THY1,SPHK1,IL12B,GCFC2,CDK6,SLC38A2,NPNT,ANOS1,PTBP2,INTS11,TNFRSF1B,SF3B5,CAMKK1,HIC1,ERCC6,SPOCK2,IRF6,TLR2,EYA2,UCHL1,SESN2,NR4A3,TNIP3,EEF1A2,ZFPM1,FIGNL1,HES1,PTTG1IP,FHOD1,CNPPD1,RGS14,CELF6,CDK5R1,IL1R2,PYGO2,JTB,IL6R,HMGCR,ENC1,WFDC3,PCGF2,CARM1,TRIM14,COA3,NR4A1,SM…
GO:BP	cell population proliferation	GO:0008283	0.0314738	14.1385	1985	350	49	62649	GPER1,APLN,CSF1R,TGFBI,HLX,DDAH1,HRG,FOS,LZTS2,PDK1,DHCR24,WNT9A,SPHK1,IL12B,CDK6,PTBP2,TNFRSF1B,ADM,IRF6,TLR2,PENK,ATP8A2,UCHL1,NR4A3,SLC7A5,MENT,FIGNL1,HES1,FMC1,STC1,GHRH,GJB6,PYGO2,JTB,IL6R,BCL2L1,CARM1,TES,NR4A1,HTR1B,BRK1,TNFRSF14,IL1B,IER5,ECM1,PURB,PNP,CDC6,MCM7
GO:BP	protein modification process	GO:0036211	0.0314286	13.9052	3649	350	67	62649	USP18,GPER1,FAM20C,NAA80,NELFA,CDC26,CSF1R,HECTD3,HRG,SERP1,PDK1,THY1,SPHK1,IL12B,CDK6,SF3B5,CAMKK1,GALNT17,ERCC6,SPOCK2,STK33,TLR2,EYA2,UCHL1,SESN2,MYLK3,NDNF,KBTBD13,FOLH1,HES1,PTTG1IP,PEAK3,DOHH,MLKL,RFWD3,CNPPD1,RGS14,CDK5R1,PIGU,DPM3,PYGO2,JTB,IL6R,LYPLA2,HMGCR,ENC1,AATK,PCGF2,CARM1,TRIM14,MARCHF3,ST8SIA5,NAT8,ADM2,SMYD3,CDK5,PSRC1,TNFRSF14,IL1B,EEF1AKMT3,GGCX,WDR45,RABGGTA,SH3BP5L,NAA40,CDC…
GO:BP	cellular biosynthetic process	GO:0044249	0.0314252	13.8261	5793	350	87	62649	MTERF2,ACSM4,GPER1,HS3ST2,OGG1,APLN,DACH2,NELFA,AK1,NCS1,PBX3,BBX,HLX,APIP,DDAH1,SERP1,FOS,PDK1,ITM2C,PKNOX2,SPHK1,RSAD1,GCFC2,CDK6,NPNT,ELOVL6,INTS11,TNFRSF1B,ACOT7,MRPS16,SF3B5,HIC1,GALNT17,ASAH2,ERCC6,ADM,IRF6,SYCP1,TLR2,PPP1R3G,SESN2,NR4A3,TNIP3,EEF1A2,BCO1,ZFPM1,UPP1,HES1,FHOD1,ALDH9A1,RGS14,RPS23,SMS,PHLDA1,TKT,CDK5R1,PIGU,DPM3,HMGCR,ENC1,PCGF2,CARM1,TRIM14,ST8SIA5,COA3,DGAT1,NR4A1,SMYD3,CD…
GO:BP	system process	GO:0003008	0.0311576	13.7689	2280	350	52	62649	GPER1,LAMB2,SHROOM4,APLN,PBX3,GLRA1,TGFBI,AKAP6,ACTC1,DDAH1,FOS,SCN2B,SPHK1,ANKFN1,IL12B,GABRP,GABRA1,SLC38A2,NPNT,TNFRSF1B,PBLD,ADM,TLR2,PENK,ATP8A2,WASF3,UCHL1,MYLK3,NR4A3,SLC7A5,KBTBD13,RIMS1,CYP4V2,RGS14,C2CD4A,MYO9A,CPLX3,STC1,GJB6,KCNE3,HMGCR,ADM2,NR4A1,SLC2A3,CDK5,HTR1B,IL1B,NPC1L1,PI16,MPP2,RABGGTA,CACNA1F
GO:BP	response to organic substance	GO:0010033	0.0311372	13.5293	2664	350	56	62649	USP18,GPER1,ARPC1B,OGG1,OASL,GLRA1,CSF1R,AKAP6,AHSG,SERP1,FOS,DHCR24,WNT9A,GAS2L1,SPHK1,IL12B,NPNT,TNFRSF1B,CCL4,ASAH2,SPOCK2,CKB,ADM,TLR2,LY86,PENK,SESN2,MYLK3,NR4A3,TNIP3,SLC7A5,HES1,STC1,GJB6,CDK5R1,IL2RB,IL1R2,IL6R,BCL2L1,ERMP1,CARM1,ENO2,NR4A1,SMYD3,CDK5,HTR1B,TNFRSF14,RFX2,IL1B,ECM1,FAM189A2,AMIGO1,IRF5,LAMTOR4,CDC6,MCM7
GO:BP	response to external stimulus	GO:0009605	0.0307272	13.4308	2861	350	58	62649	USP18,GPER1,LAMB2,OGG1,OASL,GLRA1,CSF1R,AHSG,HRG,FOS,GAS2L1,SPHK1,IL12B,CDK6,SLC38A2,NPNT,ANOS1,C1QA,TNFRSF1B,SLFN13,CCL4,ERCC6,ADM,TLR2,LY86,PENK,ATP8A2,SESN2,TNIP3,SLC7A5,DDX60,UPP1,LRP11,SEMA6B,MLKL,C2CD4A,STC1,GHRH,GJB6,CDK5R1,LYG2,IL6R,LYPLA2,WFDC3,BCL2L1,EMB,TRIM14,NR4A1,CLEC4A,CDK5,TNFRSF14,IL1B,SEMA4A,IGSF9,IRF5,WDR45,LRRC14,CACNA1F
GO:BP	regulation of cellular metabolic process	GO:0031323	0.0306941	13.4297	5653	350	85	62649	MTERF2,GPER1,ERCC4,FAM20C,OGG1,OASL,APLN,DACH2,NELFA,NCS1,PBX3,CSF1R,BBX,HLX,DDAH1,HRG,SERP1,FOS,PDK1,ITM2C,PKNOX2,THY1,SPHK1,IL12B,SOGA3,GCFC2,CDK6,SLC38A2,NPNT,PTBP2,INTS11,TNFRSF1B,SF3B5,CAMKK1,HIC1,ERCC6,TYSND1,ADM,IRF6,TLR2,PPP1R3G,EYA2,UCHL1,SESN2,NR4A3,TNIP3,EEF1A2,ZFPM1,SLC7A5,FIGNL1,HES1,FHOD1,CNPPD1,RGS14,CELF6,CDK5R1,PYGO2,JTB,IL6R,HMGCR,ENC1,PCGF2,CARM1,TRIM14,COA3,NR4A1,SMYD3,CDK5,PS…
GO:BP	negative regulation of response to stimulus	GO:0048585	0.030671	13.2092	1611	350	43	62649	USP18,GPER1,ERCC4,OGG1,APLN,FSTL4,HLX,DDAH1,AHSG,HRG,LZTS2,THY1,IL12B,TNFRSF1B,HIC1,ASAH2,ERCC6,PBLD,ADM,EYA2,UCHL1,SESN2,NR4A3,TNIP3,STMN3,FIGNL1,APCDD1,PTTG1IP,SEMA6B,RGS7BP,RGS14,IL1R2,ANKRD6,HMGCR,BCL2L1,PCGF2,HTR1B,TNFRSF14,IL1B,SEMA4A,ECM1,FAM189A2,LRRC14
GO:BP	regulation of macromolecule metabolic process	GO:0060255	0.0302486	12.7882	6851	350	94	62649	MTERF2,GPER1,ERCC4,OGG1,OASL,F8A3,APLN,DACH2,NELFA,PBX3,CSF1R,BBX,HLX,ACTC1,AHSG,HRG,SERP1,FOS,DHCR24,ITM2C,PKNOX2,THY1,GAS2L1,SPHK1,IL12B,GCFC2,CDK6,SLC38A2,NPNT,ANOS1,PTBP2,INTS11,TNFRSF1B,SF3B5,CAMKK1,HIC1,ERCC6,SPOCK2,IRF6,TLR2,PPP1R3G,EYA2,UCHL1,SESN2,NR4A3,TNIP3,EEF1A2,ZFPM1,SLC7A5,FIGNL1,HES1,PTTG1IP,RIMS1,FHOD1,CNPPD1,RGS14,CELF6,CDK5R1,IL1R2,PYGO2,JTB,IL6R,HMGCR,ENC1,WFDC3,PCGF2,CARM1,TR…
GO:BP	regulation of catalytic activity	GO:0050790	0.0302486	12.5211	2356	350	51	62649	GPER1,OASL,NCS1,CSF1R,DDAH1,AHSG,HRG,DHCR24,THY1,IL12B,NPNT,ANOS1,CAMKK1,CCL4,ERCC6,SPOCK2,RAPGEF5,PPP1R3G,UCHL1,SESN2,STMN3,EEF1A2,RIMS1,CNPPD1,RGS14,MYO9A,GDPGP1,ARAP2,CDK5R1,ARHGAP18,DPM3,JTB,DENND4B,IL6R,HMGCR,WFDC3,RTKN,NR4A1,SMYD3,CDK5,PSRC1,IL1B,ECM1,INKA1,PI16,RGL2,LAMTOR4,SH3BP5L,CDC6,PPP1R16A,ACAP1
GO:BP	neurogenesis	GO:0022008	0.0302103	12.49	1688	350	43	62649	GPER1,LAMB2,NCS1,PBX3,CSF1R,FSTL4,WNT9A,ITM2C,NTM,THY1,CDK6,ANOS1,C1QA,TNFRSF1B,ERCC6,ADM,PCP4,TLR2,PENK,ATP8A2,WASF3,UCHL1,NDNF,STMN3,GPRIN2,SLC7A5,HES1,APCDD1,RIMS1,SEMA6B,RGS14,MYO9A,SYT1,CDK5R1,LYPLA2,ENC1,CARM1,EMB,CDK5,IL1B,SEMA4A,AMIGO1,IGSF9
GO:BP	plasma membrane bounded cell projection organization	GO:0120036	0.0301656	11.8858	1518	350	40	62649	DNAAF8,ZMYND10,LAMB2,NCS1,CSF1R,FSTL4,CPLANE1,HRG,BBIP1,ITM2C,THY1,DNAI2,ANOS1,ERCC6,ADM,ATP8A2,WASF3,UCHL1,NDNF,STMN3,GPRIN2,HES1,RIMS1,SEMA6B,CDHR2,MYO9A,SYT1,CDK5R1,CROCC,CCDC28B,LYPLA2,ENC1,CARM1,EMB,CDK5,BRK1,RFX2,SEMA4A,AMIGO1,IGSF9
GO:BP	intracellular signal transduction	GO:0035556	0.0299225	11.6162	2667	350	53	62649	GPER1,CSF1R,APIP,AKAP6,DDAH1,FOS,PDK1,RRS1,DHCR24,SPHK1,IL12B,NPNT,TNFRSF1B,CAMKK1,HIC1,CCL4,ERCC6,PBLD,RHOBTB1,ADM,STK33,RAPGEF5,TLR2,UCHL1,SESN2,NDNF,TNIP3,STMN3,FIGNL1,PTTG1IP,RAB39A,RFWD3,RGS14,MYO9A,RHOBTB3,DOK2,ARHGAP18,DENND4B,IL6R,SETD9,ANKRD6,HMGCR,BCL2L1,TRIM14,RTKN,BRK1,IL1B,ECM1,RGL2,LAMTOR4,ADCY10,SH3BP5L,CDC6
GO:BP	cell projection organization	GO:0030030	0.0297537	11.5321	1556	350	40	62649	DNAAF8,ZMYND10,LAMB2,NCS1,CSF1R,FSTL4,CPLANE1,HRG,BBIP1,ITM2C,THY1,DNAI2,ANOS1,ERCC6,ADM,ATP8A2,WASF3,UCHL1,NDNF,STMN3,GPRIN2,HES1,RIMS1,SEMA6B,CDHR2,MYO9A,SYT1,CDK5R1,CROCC,CCDC28B,LYPLA2,ENC1,CARM1,EMB,CDK5,BRK1,RFX2,SEMA4A,AMIGO1,IGSF9
GO:BP	lipid metabolic process	GO:0006629	0.0297537	11.4184	1413	350	38	62649	ALDH1L2,ACSM4,GPER1,CSF1R,PDK1,DHCR24,SPHK1,CYGB,ELOVL6,ACOT7,CCDC71L,ASAH2,TYSND1,ADM,SERINC2,SESN2,NR4A3,EEF1A2,BCO1,MSMO1,CYP4V2,FMC1,PLBD1,FDFT1,PIGU,DPM3,126,LYPLA2,HMGCR,ST8SIA5,DGAT1,IL1B,NPC1L1,ORMDL2,APOF,GAL3ST4,FAR1,NAA40
GO:BP	cellular localization	GO:0051641	0.0296178	11.3681	3588	350	62	62649	NUP37,ANKS4B,GPER1,ZMYND10,F8A3,KIF4A,DNM1,CPLANE1,AKAP6,SERP1,LZTS2,BBIP1,RRS1,DHCR24,THY1,GAS2L1,ANKFN1,IL12B,SLC38A2,NPNT,SYCP1,TLR2,EYA2,UCHL1,SESN2,NR4A3,PHETA1,PTTG1IP,RIMS1,CHAMP1,RAB39A,FHOD1,RGS14,NBEA,CPLX3,RHOBTB3,SYT1,CDK5R1,CROCC,PIGU,HMGCR,COG8,BCL2L1,TRIM14,ARF5,NR4A1,TAMALIN,SYT7,SMYD3,FHIP1B,CDK5,HTR1B,PSRC1,IL1B,DNAJC14,ITGB7,WDR45,LAMTOR4,TIMM29,MON1B,STXBP2,ACAP1
GO:BP	cell death	GO:0008219	0.0296178	11.0608	2113	350	46	62649	GPER1,OGG1,CSF1R,APIP,ACTC1,HRG,FOS,PDK1,DHCR24,ITM2C,SPHK1,IL12B,C1QA,TNFRSF1B,HIC1,ASAH2,ERCC6,ADM,TLR2,EYA2,NR4A3,NDNF,TNFRSF6B,EEF1A2,SLC7A5,FIGNL1,XKR9,PTTG1IP,MLKL,GJB6,PHLDA1,CDK5R1,RELT,IL2RB,JTB,IL6R,BCL2L1,PCGF2,ENO2,RTKN,NR4A1,CDK5,IL1B,IRF5,RGL2,ADCY10
GO:BP	response to oxygen-containing compound	GO:1901700	0.0295992	10.5751	1665	350	40	62649	GPER1,ARPC1B,OGG1,GLRA1,AKAP6,AHSG,FOS,WNT9A,SPHK1,IL12B,SLC38A2,TNFRSF1B,ERCC6,CKB,ADM,TLR2,LY86,PENK,SESN2,NR4A3,TNIP3,SLC7A5,HES1,LRP11,STC1,GJB6,CDK5R1,BCL2L1,PCGF2,CARM1,ENO2,NR4A1,SMYD3,CDK5,HTR1B,IL1B,AMIGO1,IRF5,LAMTOR4,CDC6
GO:BP	cell-cell signaling	GO:0007267	0.0294989	10.5667	1666	350	40	62649	GPER1,PRICKLE2,DNM1,GLRA1,SERP1,LZTS2,WNT9A,THY1,SCN2B,GRIK4,GABRP,GABRA1,SLC38A2,C1QA,TNFRSF1B,HIC1,CCL4,ADM,TLR2,PENK,HES1,APCDD1,RIMS1,RGS14,CPLX3,GHRH,GJB6,SYT1,CDK5R1,PYGO2,ANKRD6,RIMBP2,NR4A1,SYT7,CDK5,HTR1B,IL1B,MPP2,GAL3ST4,STXBP2
GO:BP	regulation of cell population proliferation	GO:0042127	0.0294943	10.4746	1677	350	40	62649	GPER1,APLN,CSF1R,HLX,DDAH1,HRG,LZTS2,DHCR24,WNT9A,SPHK1,IL12B,CDK6,PTBP2,TNFRSF1B,ADM,IRF6,TLR2,ATP8A2,NR4A3,SLC7A5,MENT,HES1,FMC1,GHRH,GJB6,PYGO2,JTB,IL6R,BCL2L1,CARM1,TES,NR4A1,HTR1B,BRK1,TNFRSF14,IL1B,IER5,ECM1,PNP,CDC6
GO:BP	carbohydrate derivative metabolic process	GO:1901135	0.0294915	9.804	1125	350	32	62649	ACSM4,HS3ST2,PFKFB4,OGG1,AK1,SERP1,PDK1,ITM2C,ELOVL6,ACOT7,GALNT17,ALDOC,SPOCK2,NDNF,UPP1,FIGNL1,PHLDA1,TKT,LYG2,PIGU,DPM3,HMGCR,ST8SIA5,ENO2,DGAT1,IL1B,GAL3ST4,ADCY10,PNP,FAR1,GANAB,G6PC3
GO:BP	programmed cell death	GO:0012501	0.0294778	9.68884	1948	350	42	62649	GPER1,OGG1,CSF1R,APIP,ACTC1,HRG,PDK1,DHCR24,ITM2C,SPHK1,IL12B,TNFRSF1B,HIC1,ASAH2,ERCC6,ADM,TLR2,EYA2,NDNF,TNFRSF6B,EEF1A2,SLC7A5,FIGNL1,XKR9,PTTG1IP,MLKL,GJB6,PHLDA1,CDK5R1,RELT,IL2RB,JTB,IL6R,BCL2L1,PCGF2,RTKN,NR4A1,CDK5,IL1B,IRF5,RGL2,ADCY10
GO:BP	phosphorylation	GO:0016310	0.0294156	9.60452	1872	350	41	62649	GPER1,FAM20C,PFKFB4,AK1,CSF1R,HRG,PDK1,THY1,SPHK1,IL12B,CDK6,CAMKK1,ALDOC,ERCC6,CKB,STK33,TLR2,UCHL1,SESN2,MYLK3,EEF1A2,HES1,PEAK3,MLKL,CNPPD1,RGS14,CDK5R1,JTB,IL6R,HMGCR,AATK,ENO2,ADM2,SMYD3,CDK5,PSRC1,TNFRSF14,IL1B,SH3BP5L,CDC6,MCM7
GO:BP	defense response	GO:0006952	0.0293806	9.56372	1791	350	40	62649	USP18,GPER1,OGG1,OASL,CSF1R,AHSG,HRG,FOS,SPHK1,ANKFN1,IL12B,C1QA,TNFRSF1B,SLFN13,CCL4,ERCC6,ADM,TLR2,LY86,ASIC4,PENK,THEMIS2,MYLK3,TNIP3,DDX60,MLKL,C2CD4A,LYG2,IL1R2,IL6R,WFDC3,BCL2L1,TRIM14,CLEC4A,PTPRCAP,TNFRSF14,IL1B,ECM1,IRF5,LRRC14
GO:BP	cellular lipid metabolic process	GO:0044255	0.0293806	9.47827	1011	350	30	62649	ALDH1L2,ACSM4,CSF1R,PDK1,SPHK1,CYGB,ELOVL6,ACOT7,CCDC71L,ASAH2,TYSND1,SERINC2,SESN2,NR4A3,BCO1,MSMO1,CYP4V2,PLBD1,FDFT1,PIGU,DPM3,126,LYPLA2,HMGCR,ST8SIA5,DGAT1,IL1B,ORMDL2,GAL3ST4,FAR1
GO:BP	apoptotic process	GO:0006915	0.0293806	9.44144	1894	350	41	62649	GPER1,OGG1,CSF1R,APIP,ACTC1,HRG,PDK1,DHCR24,ITM2C,SPHK1,IL12B,TNFRSF1B,HIC1,ASAH2,ERCC6,ADM,TLR2,EYA2,NDNF,TNFRSF6B,EEF1A2,SLC7A5,FIGNL1,XKR9,PTTG1IP,GJB6,PHLDA1,CDK5R1,RELT,IL2RB,JTB,IL6R,BCL2L1,PCGF2,RTKN,NR4A1,CDK5,IL1B,IRF5,RGL2,ADCY10
GO:BP	regulation of anatomical structure morphogenesis	GO:0022603	0.0293806	9.35915	882	350	28	62649	PRICKLE2,CSF1R,FSTL4,DDAH1,HRG,THY1,SPHK1,PALMD,RHOBTB1,ADM,WASF3,HES1,APCDD1,RIMS1,PEAK3,SEMA6B,MYO9A,RHOBTB3,SYT1,CDK5R1,ARHGAP18,ANKRD6,ADM2,CDK5,IL1B,SEMA4A,ECM1,AMIGO1
GO:BP	negative regulation of signal transduction	GO:0009968	0.0293806	9.33001	1248	350	33	62649	USP18,GPER1,APLN,FSTL4,AHSG,HRG,LZTS2,THY1,IL12B,HIC1,ASAH2,PBLD,ADM,EYA2,UCHL1,SESN2,TNIP3,STMN3,FIGNL1,APCDD1,PTTG1IP,RGS7BP,RGS14,IL1R2,ANKRD6,HMGCR,BCL2L1,PCGF2,HTR1B,IL1B,ECM1,FAM189A2,LRRC14
GO:BP	regulation of localization	GO:0032879	0.0293806	9.23825	2101	350	43	62649	GPER1,APLN,AKAP6,AHSG,SERP1,LZTS2,THY1,SCN2B,SPHK1,IL12B,KCNIP1,SLC38A2,TNFRSF1B,CCL4,SYCP1,TLR2,ATP8A2,SESN2,NR4A3,SLC7A5,HES1,RIMS1,CPLX3,STC1,GHRH,KCNA4,SYT1,CDK5R1,KCNE3,IL2RB,CROCC,HMGCR,BCL2L1,TRIM14,TAMALIN,SYT7,CDK5,HTR1B,IL1B,KCNA3,AMIGO1,CACNA1F,STXBP2
GO:BP	cytoskeleton organization	GO:0007010	0.0292797	9.14865	1507	350	36	62649	DNAAF8,ARPC1B,ZMYND10,NAA80,SHROOM4,KIF4A,CSF1R,ACTC1,HRG,LZTS2,KANK4,THY1,GAS2L1,DNAI2,ANKFN1,RHOBTB1,ATP8A2,WASF3,MYLK3,STMN3,KBTBD13,FIGNL1,PEAK3,FHOD1,RGS14,RHOBTB3,CDK5R1,ARHGAP18,CROCC,RTKN,CCSER2,CDK5,PSRC1,BRK1,FLNC,NCKAP5L
GO:BP	cellular response to oxygen-containing compound	GO:1901701	0.0291886	9.14401	1191	350	32	62649	GPER1,GLRA1,AKAP6,AHSG,FOS,WNT9A,SPHK1,IL12B,SLC38A2,TNFRSF1B,CKB,TLR2,LY86,PENK,SESN2,NR4A3,TNIP3,SLC7A5,HES1,STC1,GJB6,CDK5R1,BCL2L1,PCGF2,NR4A1,SMYD3,CDK5,HTR1B,IL1B,AMIGO1,LAMTOR4,CDC6
GO:BP	cellular response to stress	GO:0033554	0.0291218	9.10121	1941	350	41	62649	ANKS4B,ERCC4,LAMB2,OGG1,DDAH1,SERP1,FOS,PDK1,THY1,GAS2L1,SPHK1,CDK6,SLC38A2,TNFRSF1B,SF3B5,HIC1,ERCC6,ADM,STK33,SYCP1,PENK,EYA2,SESN2,NR4A3,NDNF,SLC7A5,UPP1,FIGNL1,PTTG1IP,RFWD3,RGS14,STC1,ANKRD6,BCL2L1,ERMP1,PCGF2,IL1B,NPC1L1,IER5,WDR45,MCM7
GO:BP	negative regulation of cell communication	GO:0010648	0.0288051	9.08383	1353	350	34	62649	USP18,GPER1,APLN,GLRA1,FSTL4,AHSG,HRG,LZTS2,THY1,IL12B,HIC1,ASAH2,PBLD,ADM,EYA2,UCHL1,SESN2,TNIP3,STMN3,FIGNL1,APCDD1,PTTG1IP,RGS7BP,RGS14,IL1R2,ANKRD6,HMGCR,BCL2L1,PCGF2,HTR1B,IL1B,ECM1,FAM189A2,LRRC14
GO:BP	neuron development	GO:0048666	0.0287501	9.00206	1130	350	31	62649	LAMB2,NCS1,PBX3,CSF1R,FSTL4,ITM2C,NTM,THY1,ANOS1,C1QA,ERCC6,ADM,ATP8A2,UCHL1,NDNF,STMN3,GPRIN2,HES1,RIMS1,SEMA6B,MYO9A,SYT1,CDK5R1,LYPLA2,ENC1,CARM1,EMB,CDK5,SEMA4A,AMIGO1,IGSF9
GO:BP	positive regulation of multicellular organismal process	GO:0051240	0.028719	8.98557	1695	350	38	62649	GPER1,FAM20C,APLN,HAVCR1,CSF1R,HLX,AKAP6,DDAH1,HRG,SERP1,FOS,THY1,SPHK1,IL12B,NPNT,ELOVL6,TNFRSF1B,ADM,TLR2,PENK,ATP8A2,WASF3,NR4A3,ZFPM1,SLC7A5,HES1,RIMS1,RGS14,GHRH,IL6R,ADM2,TNFRSF14,IL1B,SEMA4A,ECM1,AMIGO1,IRF5,PNP
GO:BP	regulation of organelle organization	GO:0033043	0.028687	8.43599	1189	350	31	62649	GPER1,ARPC1B,ERCC4,ZMYND10,NAA80,CDC26,CSF1R,HRG,KANK4,GAS2L1,SPHK1,RHOBTB1,WASF3,MYLK3,STMN3,PEAK3,FHOD1,CPLX3,RHOBTB3,SYT1,CDK5R1,ARHGAP18,CROCC,BCL2L1,SMC2,CDK5,PSRC1,BRK1,IL1B,WDR45,CDC6
GO:BP	negative regulation of signaling	GO:0023057	0.0285961	8.38534	1353	350	33	62649	USP18,GPER1,APLN,FSTL4,AHSG,HRG,LZTS2,THY1,IL12B,HIC1,ASAH2,PBLD,ADM,EYA2,UCHL1,SESN2,TNIP3,STMN3,FIGNL1,APCDD1,PTTG1IP,RGS7BP,RGS14,IL1R2,ANKRD6,HMGCR,BCL2L1,PCGF2,HTR1B,IL1B,ECM1,FAM189A2,LRRC14
GO:BP	response to endogenous stimulus	GO:0009719	0.028554	8.35684	1692	350	37	62649	GPER1,ARPC1B,FAM20C,APLN,GLRA1,AKAP6,AHSG,HRG,FOS,DHCR24,GAS2L1,SPHK1,IL12B,NPNT,TNFRSF1B,PBLD,CKB,ADM,TLR2,PENK,SESN2,NR4A3,NDNF,SLC7A5,HES1,STC1,BCL2L1,CARM1,NR4A1,SMYD3,CDK5,HTR1B,IL1B,AMIGO1,LAMTOR4,CDC6,MCM7
GO:BP	cellular nitrogen compound biosynthetic process	GO:0044271	0.0283492	8.34159	4890	350	68	62649	MTERF2,GPER1,OGG1,APLN,DACH2,NELFA,AK1,NCS1,PBX3,BBX,HLX,DDAH1,SERP1,FOS,PDK1,PKNOX2,SPHK1,RSAD1,GCFC2,CDK6,NPNT,ELOVL6,INTS11,TNFRSF1B,ACOT7,MRPS16,SF3B5,HIC1,ASAH2,ERCC6,IRF6,SYCP1,TLR2,SESN2,NR4A3,TNIP3,EEF1A2,ZFPM1,UPP1,HES1,FHOD1,ALDH9A1,RGS14,RPS23,SMS,CDK5R1,ENC1,PCGF2,CARM1,TRIM14,COA3,NR4A1,SMYD3,CDK5,PSRC1,RFX2,IL1B,IER5,ECM1,MRPL4,ORMDL2,IRF5,PURB,ZNF22,ADCY10,PNP,LRRC14,ZBTB3
GO:BP	neuron projection development	GO:0031175	0.0283229	8.31412	976	350	28	62649	LAMB2,NCS1,CSF1R,FSTL4,ITM2C,THY1,ANOS1,ERCC6,ADM,ATP8A2,UCHL1,NDNF,STMN3,GPRIN2,HES1,RIMS1,SEMA6B,MYO9A,SYT1,CDK5R1,LYPLA2,ENC1,CARM1,EMB,CDK5,SEMA4A,AMIGO1,IGSF9
GO:BP	response to abiotic stimulus	GO:0009628	0.0282948	8.16318	1141	350	30	62649	ERCC4,OGG1,DDAH1,FOS,PDK1,SCN2B,CYGB,IL12B,SLC38A2,ERCC6,ADM,TLR2,PENK,ATP8A2,NDNF,SLC7A5,FIGNL1,LRP11,RFWD3,RGS14,STC1,GJB6,HMGCR,BCL2L1,NR4A1,CDK5,HTR1B,IL1B,IER5,CACNA1F
GO:BP	regulation of cell death	GO:0010941	0.0281484	8.11376	1638	350	36	62649	GPER1,OGG1,CSF1R,APIP,ACTC1,HRG,FOS,DHCR24,ITM2C,SPHK1,IL12B,C1QA,TNFRSF1B,ASAH2,ADM,EYA2,NR4A3,NDNF,TNFRSF6B,EEF1A2,SLC7A5,FIGNL1,PTTG1IP,PHLDA1,CDK5R1,IL2RB,BCL2L1,PCGF2,ENO2,RTKN,NR4A1,CDK5,IL1B,IRF5,RGL2,ADCY10
GO:BP	tissue development	GO:0009888	0.0280823	8.10885	1995	350	40	62649	FAM20C,PRICKLE2,LAMB2,CSF1R,TGFBI,CPLANE1,HLX,AKAP6,ACTC1,AHSG,FOS,LZTS2,DHCR24,WNT9A,CDK6,NPNT,ALDOC,ADM,IRF6,EYA2,MYLK3,ZFPM1,HES1,APCDD1,SEMA6B,CDHR2,MYO9A,STC1,GJB6,PYGO2,IL6R,ANKRD6,TMEM59L,NR4A1,CDK5,IL1B,SEMA4A,ECM1,INKA1,PI16
GO:BP	macromolecule localization	GO:0033036	0.0279933	8.09621	3177	350	52	62649	NUP37,ANKS4B,GPER1,ZMYND10,CPLANE1,AKAP6,SERP1,LZTS2,BBIP1,RRS1,DHCR24,THY1,GAS2L1,IL12B,NPNT,RBP7,SYCP1,TLR2,ATP8A2,SESN2,XKR9,PTTG1IP,RIMS1,CHAMP1,RAB39A,NBEA,CPLX3,CDK5R1,CROCC,PIGU,HMGCR,COG8,BCL2L1,TRIM14,DGAT1,ARF5,TAMALIN,SYT7,SMYD3,FHIP1B,CDK5,IL1B,NPC1L1,DNAJC14,APOF,ITGB7,WDR45,LAMTOR4,TIMM29,MON1B,STXBP2,ACAP1
GO:BP	generation of neurons	GO:0048699	0.0279325	8.07404	1473	350	34	62649	LAMB2,NCS1,PBX3,CSF1R,FSTL4,WNT9A,ITM2C,NTM,THY1,CDK6,ANOS1,C1QA,ERCC6,ADM,PCP4,ATP8A2,UCHL1,NDNF,STMN3,GPRIN2,HES1,RIMS1,SEMA6B,MYO9A,SYT1,CDK5R1,LYPLA2,ENC1,CARM1,EMB,CDK5,SEMA4A,AMIGO1,IGSF9
GO:BP	positive regulation of developmental process	GO:0051094	0.0275959	8.05349	1311	350	32	62649	GPER1,FAM20C,LAMB2,HLX,AKAP6,DDAH1,SERP1,FOS,SPHK1,IL12B,NPNT,TNFRSF1B,CCDC71L,ADM,PCP4,TLR2,ATP8A2,MYLK3,SLC7A5,HES1,RIMS1,RGS14,GHRH,SYT1,IL6R,CARM1,ADM2,IL1B,SEMA4A,ECM1,AMIGO1,PNP
GO:BP	growth	GO:0040007	0.0275959	8.00396	933	350	27	62649	LAMB2,FSTL4,HLX,AKAP6,HRG,SERP1,TM4SF4,LZTS2,SPHK1,ERCC6,ADM,ATP8A2,SESN2,RIMS1,SEMA6B,CDHR2,STC1,GHRH,SYT1,TKT,PYGO2,BCL2L1,CDK5,PSRC1,SEMA4A,ECM1,PI16
GO:BP	neuron differentiation	GO:0030182	0.0272695	7.98392	1401	350	33	62649	LAMB2,NCS1,PBX3,CSF1R,FSTL4,WNT9A,ITM2C,NTM,THY1,ANOS1,C1QA,ERCC6,ADM,PCP4,ATP8A2,UCHL1,NDNF,STMN3,GPRIN2,HES1,RIMS1,SEMA6B,MYO9A,SYT1,CDK5R1,LYPLA2,ENC1,CARM1,EMB,CDK5,SEMA4A,AMIGO1,IGSF9
GO:BP	regulation of transport	GO:0051049	0.027158	7.90634	1754	350	37	62649	GPER1,APLN,AKAP6,AHSG,SERP1,THY1,SCN2B,SPHK1,IL12B,KCNIP1,SLC38A2,TNFRSF1B,CCL4,TLR2,ATP8A2,NR4A3,SLC7A5,HES1,RIMS1,CPLX3,STC1,GHRH,KCNA4,SYT1,CDK5R1,KCNE3,IL2RB,HMGCR,TAMALIN,SYT7,CDK5,HTR1B,IL1B,KCNA3,AMIGO1,CACNA1F,STXBP2
GO:BP	cell morphogenesis	GO:0000902	0.027095	7.67281	965	350	27	62649	LAMB2,CSF1R,FSTL4,THY1,ANOS1,PALMD,RHOBTB1,ATP8A2,WASF3,UCHL1,ZFPM1,HES1,RIMS1,PEAK3,SEMA6B,MYO9A,STC1,RHOBTB3,SYT1,CDK5R1,ARHGAP18,LYPLA2,EMB,CDK5,SEMA4A,AMIGO1,IGSF9
GO:BP	cellular response to cytokine stimulus	GO:0071345	0.0270067	7.65273	823	350	25	62649	USP18,GPER1,OASL,CSF1R,AKAP6,FOS,SPHK1,IL12B,NPNT,TNFRSF1B,CCL4,ASAH2,SPOCK2,TLR2,MYLK3,HES1,IL2RB,IL1R2,IL6R,TNFRSF14,RFX2,IL1B,ECM1,FAM189A2,IRF5
GO:BP	cellular response to endogenous stimulus	GO:0071495	0.0267911	7.63115	1445	350	33	62649	GPER1,FAM20C,APLN,GLRA1,AKAP6,AHSG,HRG,FOS,GAS2L1,SPHK1,IL12B,NPNT,TNFRSF1B,PBLD,CKB,PENK,SESN2,NR4A3,NDNF,SLC7A5,HES1,STC1,BCL2L1,CARM1,NR4A1,SMYD3,CDK5,HTR1B,IL1B,AMIGO1,LAMTOR4,CDC6,MCM7
GO:BP	organophosphate metabolic process	GO:0019637	0.0264747	7.47965	1060	350	28	62649	ALDH1L2,ACSM4,GPER1,PFKFB4,OGG1,AK1,NCS1,CSF1R,PDK1,ELOVL6,ACOT7,ALDOC,CKB,SERINC2,UPP1,FIGNL1,PLBD1,FDFT1,TKT,PIGU,DPM3,HMGCR,ENO2,DGAT1,ADCY10,PNP,FAR1,G6PC3
GO:BP	response to cytokine	GO:0034097	0.0262772	7.44307	914	350	26	62649	USP18,GPER1,OASL,CSF1R,AKAP6,FOS,SPHK1,IL12B,NPNT,TNFRSF1B,CCL4,ASAH2,SPOCK2,TLR2,MYLK3,HES1,IL2RB,IL1R2,IL6R,BCL2L1,TNFRSF14,RFX2,IL1B,ECM1,FAM189A2,IRF5
GO:BP	organic cyclic compound biosynthetic process	GO:1901362	0.0262628	7.43906	4307	350	61	62649	MTERF2,GPER1,OGG1,APLN,DACH2,NELFA,AK1,NCS1,PBX3,BBX,HLX,FOS,PDK1,DHCR24,PKNOX2,SPHK1,RSAD1,GCFC2,CDK6,NPNT,ELOVL6,INTS11,TNFRSF1B,ACOT7,SF3B5,HIC1,ERCC6,ADM,IRF6,SYCP1,TLR2,NR4A3,TNIP3,ZFPM1,MSMO1,UPP1,HES1,FHOD1,FDFT1,RGS14,CDK5R1,HMGCR,PCGF2,CARM1,TRIM14,NR4A1,SMYD3,CDK5,PSRC1,RFX2,IL1B,NPC1L1,IER5,ECM1,IRF5,PURB,ZNF22,ADCY10,PNP,LRRC14,ZBTB3
GO:BP	cellular component morphogenesis	GO:0032989	0.0260927	7.37433	778	350	24	62649	LAMB2,CSF1R,FSTL4,ACTC1,THY1,ANOS1,TLR2,ATP8A2,UCHL1,MYLK3,RIMS1,SEMA6B,MYO9A,SYT1,CDK5R1,LYPLA2,BCL2L1,EMB,CDK5,RFX2,SEMA4A,AMIGO1,IGSF9,FLNC
GO:BP	small molecule biosynthetic process	GO:0044283	0.0259988	7.36576	581	350	21	62649	ACSM4,GPER1,APIP,DHCR24,SPHK1,ELOVL6,ACOT7,ALDOC,ASAH2,ADM,SESN2,BCO1,MSMO1,FDFT1,HMGCR,ENO2,IL1B,NPC1L1,SUOX,PNP,G6PC3
GO:BP	regulation of cell differentiation	GO:0045595	0.0259702	7.3543	1567	350	34	62649	GPER1,FAM20C,LAMB2,FSTL4,HLX,AKAP6,FOS,WNT9A,THY1,IL12B,CDK6,NPNT,TNFRSF1B,CCDC71L,SPOCK2,ADM,PCP4,TLR2,MYLK3,ZFPM1,SLC7A5,HES1,SEMA6B,RGS14,CDK5R1,IL6R,CARM1,CDK5,IL1B,SEMA4A,PI16,AMIGO1,PURB,PNP
GO:BP	protein localization	GO:0008104	0.0257765	7.32623	2708	350	46	62649	NUP37,ANKS4B,GPER1,ZMYND10,CPLANE1,AKAP6,SERP1,LZTS2,BBIP1,RRS1,DHCR24,THY1,GAS2L1,IL12B,NPNT,SYCP1,TLR2,SESN2,PTTG1IP,RIMS1,CHAMP1,RAB39A,NBEA,CPLX3,CDK5R1,CROCC,PIGU,HMGCR,COG8,BCL2L1,TRIM14,ARF5,TAMALIN,SYT7,SMYD3,FHIP1B,CDK5,IL1B,DNAJC14,ITGB7,WDR45,LAMTOR4,TIMM29,MON1B,STXBP2,ACAP1
GO:BP	protein phosphorylation	GO:0006468	0.0256134	7.32493	1571	350	34	62649	GPER1,FAM20C,CSF1R,HRG,PDK1,THY1,SPHK1,IL12B,CDK6,CAMKK1,ERCC6,STK33,TLR2,UCHL1,SESN2,MYLK3,HES1,PEAK3,MLKL,CNPPD1,RGS14,CDK5R1,JTB,IL6R,HMGCR,AATK,ADM2,SMYD3,CDK5,PSRC1,TNFRSF14,IL1B,SH3BP5L,CDC6
GO:BP	regulation of multicellular organismal development	GO:2000026	0.0255944	7.3234	1400	350	32	62649	GPER1,FAM20C,FSTL4,HLX,AKAP6,DDAH1,AHSG,HRG,FOS,WNT9A,THY1,SPHK1,IL12B,CDK6,TNFRSF1B,ADM,TLR2,WASF3,ZFPM1,SLC7A5,HES1,SEMA6B,RGS14,ADM2,CDK5,IL1B,SEMA4A,ECM1,PI16,AMIGO1,PURB,PNP
GO:BP	cellular macromolecule localization	GO:0070727	0.0255081	7.27338	2718	350	46	62649	NUP37,ANKS4B,GPER1,ZMYND10,CPLANE1,AKAP6,SERP1,LZTS2,BBIP1,RRS1,DHCR24,THY1,GAS2L1,IL12B,NPNT,SYCP1,TLR2,SESN2,PTTG1IP,RIMS1,CHAMP1,RAB39A,NBEA,CPLX3,CDK5R1,CROCC,PIGU,HMGCR,COG8,BCL2L1,TRIM14,ARF5,TAMALIN,SYT7,SMYD3,FHIP1B,CDK5,IL1B,DNAJC14,ITGB7,WDR45,LAMTOR4,TIMM29,MON1B,STXBP2,ACAP1
GO:BP	regulation of immune system process	GO:0002682	0.0255081	7.26183	1493	350	33	62649	USP18,GPER1,OASL,HAVCR1,CSF1R,HLX,HRG,FOS,THY1,SPHK1,IL12B,CDK6,C1QA,TNFRSF1B,CCL4,TLR2,THEMIS2,NR4A3,TNIP3,ZFPM1,SLC7A5,DDX60,HES1,IL6R,TNFRSF14,IL1B,ECM1,PURB,TAPBP,FCGR2A,PNP,LRRC14,STXBP2
GO:BP	macromolecule biosynthetic process	GO:0009059	0.0254451	7.23803	4822	350	65	62649	MTERF2,GPER1,HS3ST2,OGG1,APLN,DACH2,NELFA,PBX3,BBX,HLX,SERP1,FOS,ITM2C,PKNOX2,SPHK1,GCFC2,CDK6,NPNT,INTS11,TNFRSF1B,MRPS16,SF3B5,HIC1,GALNT17,ERCC6,IRF6,SYCP1,TLR2,PPP1R3G,SESN2,NR4A3,TNIP3,EEF1A2,ZFPM1,HES1,FHOD1,RGS14,RPS23,PHLDA1,CDK5R1,PIGU,DPM3,ENC1,PCGF2,CARM1,TRIM14,ST8SIA5,COA3,NR4A1,SMYD3,CDK5,PSRC1,RFX2,IL1B,IER5,ECM1,MRPL4,ORMDL2,IRF5,PURB,ZNF22,WDR45,GAL3ST4,LRRC14,ZBTB3
GO:BP	response to biotic stimulus	GO:0009607	0.0254417	7.12922	1598	350	34	62649	USP18,GPER1,OASL,CSF1R,HRG,FOS,IL12B,CDK6,C1QA,TNFRSF1B,SLFN13,CCL4,ERCC6,ADM,TLR2,LY86,PENK,TNIP3,SLC7A5,DDX60,MLKL,CDHR2,GJB6,LYG2,IL6R,WFDC3,BCL2L1,TRIM14,NR4A1,CLEC4A,TNFRSF14,IL1B,IRF5,LRRC14
GO:BP	regulation of protein metabolic process	GO:0051246	0.0253603	7.03601	2560	350	44	62649	GPER1,F8A3,NELFA,CSF1R,AHSG,HRG,SERP1,DHCR24,ITM2C,THY1,SPHK1,IL12B,ANOS1,TNFRSF1B,CAMKK1,ERCC6,SPOCK2,UCHL1,SESN2,EEF1A2,HES1,PTTG1IP,CNPPD1,RGS14,CDK5R1,IL1R2,PYGO2,JTB,IL6R,HMGCR,ENC1,WFDC3,COA3,NR4A1,SMYD3,CDK5,PSRC1,TNFRSF14,IL1B,ECM1,PI16,SH3BP5L,CDC6,PPP1R16A
GO:BP	regulation of response to stress	GO:0080134	0.025349	7.00692	1441	350	32	62649	USP18,GPER1,ERCC4,OGG1,OASL,DDAH1,AHSG,HRG,THY1,SPHK1,IL12B,SLC38A2,TNFRSF1B,SF3B5,HIC1,ERCC6,TLR2,PENK,EYA2,SESN2,NR4A3,TNIP3,DDX60,FIGNL1,PTTG1IP,RFWD3,C2CD4A,ANKRD6,BCL2L1,IL1B,IER5,LRRC14
GO:BP	actin filament-based process	GO:0030029	0.025349	6.9854	813	350	24	62649	ARPC1B,NAA80,SHROOM4,CSF1R,ACTC1,HRG,KANK4,SCN2B,GAS2L1,RHOBTB1,WASF3,MYLK3,KBTBD13,PEAK3,FHOD1,STC1,RHOBTB3,CDK5R1,KCNE3,ARHGAP18,RTKN,CDK5,BRK1,FLNC
GO:BP	regulation of apoptotic process	GO:0042981	0.0252791	6.90901	1454	350	32	62649	GPER1,OGG1,CSF1R,APIP,ACTC1,HRG,DHCR24,ITM2C,SPHK1,IL12B,TNFRSF1B,ASAH2,ADM,EYA2,NDNF,TNFRSF6B,EEF1A2,SLC7A5,FIGNL1,PTTG1IP,PHLDA1,CDK5R1,IL2RB,BCL2L1,PCGF2,RTKN,NR4A1,CDK5,IL1B,IRF5,RGL2,ADCY10
GO:BP	cellular component biogenesis	GO:0044085	0.0252677	6.87518	4919	350	65	62649	DNAAF8,ANKS4B,ARPC1B,ZMYND10,LAMB2,KIF4A,CPLANE1,APIP,ACTC1,HRG,LZTS2,BBIP1,RRS1,KANK4,THY1,SPHK1,DNAI2,GABRA1,GCFC2,PTBP2,SF3B5,SPOCK2,SYCP1,TLR2,WASF3,MYLK3,HES1,RIMS1,RAB39A,MLKL,FHOD1,FMC1,BOLA1,ALDH9A1,CDHR2,MYO9A,CELF6,RPS23,RBIS,KCNA4,GJB6,SYT1,CDK5R1,ARHGAP18,IL2RB,CROCC,CCDC28B,COA3,RTKN,DGAT1,SYT7,SMYD3,CDK5,PSRC1,BRK1,RFX2,IL1B,SEMA4A,KCNA3,AMIGO1,ORMDL2,FLNC,TAPBP,MPP2,WDR45
GO:BP	biological process involved in interspecies interaction between organisms	GO:0044419	0.0251874	6.87423	1724	350	35	62649	USP18,GPER1,OASL,HAVCR1,CSF1R,HRG,FOS,IL12B,CDK6,C1QA,TNFRSF1B,SLFN13,CCL4,ERCC6,ADM,TLR2,LY86,PENK,TNIP3,SLC7A5,DDX60,MLKL,GJB6,LYG2,IL6R,WFDC3,BCL2L1,TRIM14,NR4A1,CLEC4A,TNFRSF14,IL1B,IRF5,ITGB7,LRRC14
GO:BP	response to other organism	GO:0051707	0.0251327	6.79286	1557	350	33	62649	USP18,GPER1,OASL,CSF1R,HRG,FOS,IL12B,CDK6,C1QA,TNFRSF1B,SLFN13,CCL4,ERCC6,ADM,TLR2,LY86,PENK,TNIP3,SLC7A5,DDX60,MLKL,GJB6,LYG2,IL6R,WFDC3,BCL2L1,TRIM14,NR4A1,CLEC4A,TNFRSF14,IL1B,IRF5,LRRC14
GO:BP	response to external biotic stimulus	GO:0043207	0.0250994	6.77151	1560	350	33	62649	USP18,GPER1,OASL,CSF1R,HRG,FOS,IL12B,CDK6,C1QA,TNFRSF1B,SLFN13,CCL4,ERCC6,ADM,TLR2,LY86,PENK,TNIP3,SLC7A5,DDX60,MLKL,GJB6,LYG2,IL6R,WFDC3,BCL2L1,TRIM14,NR4A1,CLEC4A,TNFRSF14,IL1B,IRF5,LRRC14
GO:BP	regulation of programmed cell death	GO:0043067	0.0250164	6.69466	1483	350	32	62649	GPER1,OGG1,CSF1R,APIP,ACTC1,HRG,DHCR24,ITM2C,SPHK1,IL12B,TNFRSF1B,ASAH2,ADM,EYA2,NDNF,TNFRSF6B,EEF1A2,SLC7A5,FIGNL1,PTTG1IP,PHLDA1,CDK5R1,IL2RB,BCL2L1,PCGF2,RTKN,NR4A1,CDK5,IL1B,IRF5,RGL2,ADCY10
GO:BP	regulation of phosphorus metabolic process	GO:0051174	0.0246394	6.66194	1401	350	31	62649	GPER1,FAM20C,NCS1,CSF1R,HRG,PDK1,THY1,SPHK1,IL12B,NPNT,CAMKK1,ERCC6,UCHL1,SESN2,EEF1A2,HES1,CNPPD1,RGS14,CDK5R1,JTB,IL6R,HMGCR,SMYD3,CDK5,PSRC1,TNFRSF14,IL1B,SH3BP5L,CDC6,MCM7,PPP1R16A
GO:BP	cellular component assembly	GO:0022607	0.0245557	6.54249	4653	350	62	62649	DNAAF8,ANKS4B,ARPC1B,ZMYND10,LAMB2,KIF4A,CPLANE1,APIP,ACTC1,HRG,LZTS2,BBIP1,RRS1,KANK4,THY1,DNAI2,GABRA1,GCFC2,PTBP2,SF3B5,SPOCK2,SYCP1,TLR2,WASF3,MYLK3,HES1,RIMS1,RAB39A,MLKL,FHOD1,FMC1,BOLA1,ALDH9A1,CDHR2,MYO9A,CELF6,RPS23,KCNA4,GJB6,SYT1,CDK5R1,ARHGAP18,IL2RB,CROCC,CCDC28B,COA3,RTKN,DGAT1,SYT7,SMYD3,CDK5,PSRC1,BRK1,RFX2,IL1B,SEMA4A,KCNA3,AMIGO1,FLNC,TAPBP,MPP2,WDR45
GO:BP	regulation of biosynthetic process	GO:0009889	0.0245289	6.52646	4190	350	58	62649	MTERF2,GPER1,OGG1,APLN,DACH2,NELFA,NCS1,PBX3,BBX,HLX,DDAH1,SERP1,FOS,PDK1,ITM2C,PKNOX2,SPHK1,CYGB,GCFC2,CDK6,NPNT,INTS11,TNFRSF1B,SF3B5,HIC1,ERCC6,ADM,IRF6,TLR2,PPP1R3G,SESN2,NR4A3,TNIP3,ZFPM1,HES1,FHOD1,RGS14,CDK5R1,IL6R,ENC1,PCGF2,CARM1,TRIM14,COA3,NR4A1,SMYD3,CDK5,PSRC1,RFX2,IL1B,IER5,ECM1,ORMDL2,IRF5,PURB,ZNF22,LRRC14,ZBTB3
GO:BP	peptidyl-amino acid modification	GO:0018193	0.0244803	6.45924	1258	350	29	62649	NAA80,NELFA,CSF1R,HRG,THY1,SPHK1,IL12B,SF3B5,ERCC6,SPOCK2,NDNF,FOLH1,HES1,DOHH,CDK5R1,DPM3,PYGO2,IL6R,AATK,PCGF2,CARM1,NAT8,SMYD3,CDK5,TNFRSF14,EEF1AKMT3,GGCX,SH3BP5L,NAA40
GO:BP	inflammatory response	GO:0006954	0.0244555	6.43301	793	350	23	62649	USP18,GPER1,OGG1,CSF1R,AHSG,FOS,SPHK1,IL12B,C1QA,TNFRSF1B,CCL4,ADM,TLR2,LY86,THEMIS2,MYLK3,TNIP3,C2CD4A,IL1R2,IL6R,IL1B,ECM1,IRF5
GO:BP	immune system process	GO:0002376	0.0244293	6.39609	2683	350	44	62649	USP18,GPER1,OASL,APLN,HAVCR1,CSF1R,HLX,HRG,FOS,THY1,SPHK1,IL12B,CDK6,C1QA,TNFRSF1B,CCL4,IRF6,TLR2,LY86,THEMIS2,NR4A3,TNIP3,ZFPM1,SLC7A5,DDX60,HES1,IL2RB,IL1R2,IL6R,WFDC3,TRIM14,CLEC4A,TNFRSF14,IL1B,SEMA4A,ECM1,IRF5,PURB,TAPBP,ITGB7,FCGR2A,PNP,LRRC14,STXBP2
GO:BP	negative regulation of multicellular organismal process	GO:0051241	0.0244075	6.36942	1105	350	27	62649	GPER1,GLRA1,FSTL4,HLX,AHSG,HRG,WNT9A,THY1,CYGB,IL12B,CDK6,TNFRSF1B,ADM,TLR2,ZFPM1,HES1,SEMA6B,STC1,IL1R2,HMGCR,CLEC4A,CDK5,TNFRSF14,IL1B,SEMA4A,ECM1,PI16
GO:BP	organonitrogen compound biosynthetic process	GO:1901566	0.0243447	6.3452	1805	350	35	62649	HS3ST2,AK1,NCS1,APIP,SERP1,PDK1,ITM2C,SPHK1,RSAD1,ELOVL6,ACOT7,MRPS16,GALNT17,ASAH2,CKB,SESN2,EEF1A2,UPP1,ALDH9A1,RPS23,SMS,PHLDA1,PIGU,DPM3,ENC1,ST8SIA5,COA3,IL1B,MRPL4,ORMDL2,SUOX,WDR45,GAL3ST4,ADCY10,PNP
GO:BP	vesicle-mediated transport	GO:0016192	0.024322	6.23467	1638	350	33	62649	APLN,DNM1,HAVCR1,AHSG,SPHK1,RHOBTB1,ADM,TLR2,NR4A3,PHETA1,XKR9,RIMS1,RAB39A,CPLX3,RHOBTB3,SYT1,CDK5R1,IL2RB,COG8,BCL2L1,MARCHF3,SCARF2,ARF5,TAMALIN,SYT7,FHIP1B,CDK5,HTR1B,IL1B,FAM189A2,TAPBP,MON1B,STXBP2
GO:BP	synaptic signaling	GO:0099536	0.0242478	6.06284	756	350	22	62649	GPER1,DNM1,GLRA1,SCN2B,GRIK4,GABRP,GABRA1,SLC38A2,PENK,RIMS1,RGS14,CPLX3,SYT1,CDK5R1,RIMBP2,NR4A1,SYT7,CDK5,HTR1B,IL1B,MPP2,STXBP2
GO:BP	regulation of phosphate metabolic process	GO:0019220	0.0242327	6.03074	1400	350	30	62649	GPER1,NCS1,CSF1R,HRG,PDK1,THY1,SPHK1,IL12B,NPNT,CAMKK1,ERCC6,UCHL1,SESN2,EEF1A2,HES1,CNPPD1,RGS14,CDK5R1,JTB,IL6R,HMGCR,SMYD3,CDK5,PSRC1,TNFRSF14,IL1B,SH3BP5L,CDC6,MCM7,PPP1R16A
GO:BP	positive regulation of metabolic process	GO:0009893	0.0241929	6.02616	3857	350	54	62649	GPER1,APLN,NELFA,NCS1,PBX3,CSF1R,ACTC1,DDAH1,SERP1,FOS,SPHK1,IL12B,CDK6,SLC38A2,NPNT,ELOVL6,TNFRSF1B,SF3B5,CAMKK1,ERCC6,ADM,IRF6,TLR2,PPP1R3G,EYA2,SESN2,NR4A3,EEF1A2,ZFPM1,SLC7A5,HES1,PTTG1IP,RIMS1,FHOD1,CDK5R1,JTB,IL6R,CARM1,TRIM14,COA3,NAT8,ADM2,NR4A1,SMYD3,CDK5,PSRC1,TNFRSF14,RFX2,IL1B,IER5,IRF5,WDR45,PNP,CDC6
GO:BP	regulation of nucleobase-containing compound metabolic process	GO:0019219	0.0240179	5.98777	4097	350	56	62649	MTERF2,GPER1,ERCC4,OGG1,OASL,APLN,DACH2,NELFA,NCS1,PBX3,BBX,HLX,FOS,PDK1,PKNOX2,SPHK1,GCFC2,CDK6,SLC38A2,NPNT,PTBP2,INTS11,TNFRSF1B,SF3B5,HIC1,ERCC6,IRF6,TLR2,EYA2,NR4A3,TNIP3,ZFPM1,FIGNL1,HES1,FHOD1,RGS14,CELF6,CDK5R1,PCGF2,CARM1,TRIM14,NR4A1,SMYD3,CDK5,PSRC1,RFX2,IL1B,IER5,ECM1,IRF5,PURB,ZNF22,LRRC14,CDC6,MCM7,ZBTB3
GO:BP	animal organ morphogenesis	GO:0009887	0.0239704	5.98148	1070	350	26	62649	FAM20C,PRICKLE2,LAMB2,PBX3,CSF1R,HLX,ACTC1,SERP1,LZTS2,WNT9A,THY1,NPNT,ADM,ATP8A2,ZFPM1,SLC7A5,HES1,APCDD1,STC1,GJB6,RELT,SLC39A1,ANKRD6,PCGF2,TMEM59L,ZNF22
GO:BP	organic substance transport	GO:0071702	0.0238832	5.8955	2680	350	43	62649	NUP37,GPER1,AKAP6,HRG,SERP1,BBIP1,IL12B,SLC38A2,RBP7,TLR2,ATP8A2,SESN2,NR4A3,SLC7A5,XKR9,PTTG1IP,RIMS1,RAB39A,CPLX3,GHRH,SYT1,CDK5R1,HMGCR,COG8,EMB,SLC14A2,ARF5,TAMALIN,SLC2A3,SYT7,FHIP1B,CDK5,HTR1B,IL1B,NPC1L1,DNAJC14,TAPBP,APOF,TIMM29,MON1B,STXBP2,ACAP1,G6PC3
GO:BP	regulation of cellular biosynthetic process	GO:0031326	0.0238784	5.8843	4124	350	56	62649	MTERF2,GPER1,OGG1,APLN,DACH2,NELFA,NCS1,PBX3,BBX,HLX,DDAH1,SERP1,FOS,PDK1,ITM2C,PKNOX2,SPHK1,GCFC2,CDK6,NPNT,INTS11,TNFRSF1B,SF3B5,HIC1,ERCC6,ADM,IRF6,TLR2,PPP1R3G,SESN2,NR4A3,TNIP3,ZFPM1,HES1,FHOD1,RGS14,CDK5R1,ENC1,PCGF2,CARM1,TRIM14,COA3,NR4A1,SMYD3,CDK5,PSRC1,RFX2,IL1B,IER5,ECM1,ORMDL2,IRF5,PURB,ZNF22,LRRC14,ZBTB3
GO:BP	central nervous system development	GO:0007417	0.0238419	5.85521	1085	350	26	62649	LAMB2,SHROOM4,PBX3,CSF1R,CPLANE1,SPHK1,CDK6,SLC38A2,PTBP2,C1QA,TNFRSF1B,CKB,TLR2,WASF3,NDNF,HES1,SEMA6B,GHRH,SYT1,CDK5R1,PYGO2,AATK,CDK5,IL1B,KCNA3,AMIGO1
GO:BP	anatomical structure formation involved in morphogenesis	GO:0048646	0.0237632	5.84925	1168	350	27	62649	FAM20C,APLN,TGFBI,ACTC1,DDAH1,HRG,THY1,SPHK1,IL12B,ADM,TLR2,EYA2,ATP8A2,MYLK3,NDNF,ZFPM1,HES1,CDK5R1,RELT,ADM2,NR4A1,CDK5,RFX2,IL1B,SEMA4A,ECM1,FLNC
GO:BP	cell adhesion	GO:0007155	0.0236934	5.80527	1521	350	31	62649	LAMB2,COL14A1,TGFBI,HLX,HRG,NTM,THY1,IL12B,CDK6,NPNT,ANOS1,CCL4,SPOCK2,THEMIS2,NR4A3,NDNF,HES1,CDHR2,C2CD4A,CDK5R1,EMB,SCARF2,CLEC4A,CDK5,TNFRSF14,IL1B,AMIGO1,IGSF9,CADM3,ITGB7,PNP
GO:BP	cellular nitrogen compound metabolic process	GO:0034641	0.0236606	5.80359	8753	350	92	62649	ALDH1L2,MTERF2,ACSM4,GPER1,ERCC4,SNORD60,OGG1,OASL,APLN,DACH2,NELFA,AK1,NCS1,PBX3,BBX,HLX,DDAH1,SERP1,FOS,PDK1,RRS1,PKNOX2,SPHK1,RSAD1,GCFC2,CDK6,SLC38A2,NPNT,ELOVL6,PTBP2,INTS11,TNFRSF1B,ACOT7,MRPS16,SF3B5,SLFN13,HIC1,ALDOC,ASAH2,ERCC6,IRF6,SYCP1,TLR2,EYA2,SESN2,NR4A3,TNIP3,EEF1A2,ZFPM1,UPP1,FIGNL1,HES1,RFWD3,FHOD1,ALDH9A1,RGS14,CELF6,RPS23,SMS,TKT,CDK5R1,HMGCR,ENC1,PCGF2,CARM1,TRIM14,ENO2,COA3,…
GO:BP	regulation of system process	GO:0044057	0.0236167	5.80221	572	350	19	62649	GPER1,APLN,PBX3,GLRA1,AKAP6,SCN2B,SPHK1,NPNT,TNFRSF1B,ADM,WASF3,NR4A3,KBTBD13,RIMS1,STC1,KCNE3,ADM2,NR4A1,PI16
GO:BP	regulation of gene expression	GO:0010468	0.0235848	5.73304	5494	350	67	62649	MTERF2,GPER1,OGG1,APLN,DACH2,NELFA,PBX3,CSF1R,BBX,HLX,ACTC1,HRG,SERP1,FOS,PKNOX2,GAS2L1,SPHK1,IL12B,GCFC2,CDK6,SLC38A2,NPNT,PTBP2,INTS11,TNFRSF1B,SF3B5,HIC1,ERCC6,IRF6,TLR2,SESN2,NR4A3,TNIP3,ZFPM1,SLC7A5,HES1,RIMS1,FHOD1,RGS14,CELF6,CDK5R1,IL1R2,IL6R,ENC1,PCGF2,CARM1,TRIM14,COA3,NAT8,ADM2,NR4A1,CLEC4A,SMYD3,CDK5,PSRC1,TNFRSF14,RFX2,IL1B,IER5,ECM1,IRF5,PURB,TAPBP,ZNF22,PNP,LRRC14,ZBTB3
GO:BP	cell cycle	GO:0007049	0.0235193	5.68369	1818	350	34	62649	NUP37,GPER1,ERCC4,KIF4A,CDC26,MARVELD1,LZTS2,RRS1,DHCR24,SPHK1,ANKFN1,CDK6,ASAH2,ERCC6,STK33,SYCP1,FIGNL1,HES1,CHAMP1,RFWD3,CNPPD1,RGS14,CDK5R1,CROCC,JTB,BCL2L1,SMC2,RTKN,NR4A1,CDK5,PSRC1,IL1B,CDC6,MCM7
GO:BP	regulation of intracellular signal transduction	GO:1902531	0.0234523	5.67503	1725	350	33	62649	GPER1,CSF1R,APIP,AKAP6,RRS1,SPHK1,IL12B,NPNT,HIC1,CCL4,PBLD,TLR2,UCHL1,SESN2,TNIP3,STMN3,FIGNL1,PTTG1IP,RFWD3,RGS14,MYO9A,ARHGAP18,DENND4B,IL6R,SETD9,ANKRD6,HMGCR,BCL2L1,TRIM14,IL1B,ECM1,RGL2,LAMTOR4
GO:BP	developmental growth	GO:0048589	0.0232853	5.65501	652	350	20	62649	LAMB2,FSTL4,HLX,AKAP6,SERP1,TM4SF4,LZTS2,ERCC6,ADM,ATP8A2,RIMS1,SEMA6B,STC1,GHRH,SYT1,PYGO2,CDK5,SEMA4A,ECM1,PI16
GO:BP	chemical synaptic transmission	GO:0007268	0.0232664	5.64009	724	350	21	62649	GPER1,DNM1,GLRA1,SCN2B,GRIK4,GABRP,GABRA1,SLC38A2,PENK,RIMS1,RGS14,CPLX3,SYT1,RIMBP2,NR4A1,SYT7,CDK5,HTR1B,IL1B,MPP2,STXBP2
GO:BP	anterograde trans-synaptic signaling	GO:0098916	0.0232602	5.64009	724	350	21	62649	GPER1,DNM1,GLRA1,SCN2B,GRIK4,GABRP,GABRA1,SLC38A2,PENK,RIMS1,RGS14,CPLX3,SYT1,RIMBP2,NR4A1,SYT7,CDK5,HTR1B,IL1B,MPP2,STXBP2
GO:BP	lipid biosynthetic process	GO:0008610	0.0231241	5.64009	724	350	21	62649	ACSM4,GPER1,DHCR24,SPHK1,ELOVL6,ACOT7,ASAH2,ADM,BCO1,MSMO1,FDFT1,PIGU,DPM3,HMGCR,ST8SIA5,DGAT1,IL1B,NPC1L1,ORMDL2,GAL3ST4,FAR1
GO:BP	immune response	GO:0006955	0.0230528	5.6357	1922	350	35	62649	USP18,GPER1,OASL,APLN,CSF1R,HLX,HRG,THY1,IL12B,C1QA,TNFRSF1B,CCL4,TLR2,LY86,THEMIS2,NR4A3,TNIP3,ZFPM1,SLC7A5,DDX60,IL1R2,IL6R,WFDC3,TRIM14,CLEC4A,TNFRSF14,IL1B,SEMA4A,ECM1,IRF5,TAPBP,FCGR2A,PNP,LRRC14,STXBP2
GO:BP	regulation of cell projection organization	GO:0031344	0.0229737	5.60985	656	350	20	62649	ZMYND10,NCS1,FSTL4,HRG,ITM2C,THY1,ATP8A2,NDNF,HES1,SEMA6B,CDHR2,MYO9A,CDK5R1,CROCC,ENC1,CARM1,CDK5,BRK1,SEMA4A,AMIGO1
GO:BP	actin cytoskeleton organization	GO:0030036	0.0228575	5.60841	727	350	21	62649	ARPC1B,NAA80,SHROOM4,CSF1R,ACTC1,HRG,KANK4,GAS2L1,RHOBTB1,WASF3,MYLK3,KBTBD13,PEAK3,FHOD1,RHOBTB3,CDK5R1,ARHGAP18,RTKN,CDK5,BRK1,FLNC
GO:BP	trans-synaptic signaling	GO:0099537	0.0227724	5.56642	731	350	21	62649	GPER1,DNM1,GLRA1,SCN2B,GRIK4,GABRP,GABRA1,SLC38A2,PENK,RIMS1,RGS14,CPLX3,SYT1,RIMBP2,NR4A1,SYT7,CDK5,HTR1B,IL1B,MPP2,STXBP2
GO:BP	regulation of actin filament-based process	GO:0032970	0.0226867	5.54047	404	350	16	62649	ARPC1B,NAA80,CSF1R,HRG,KANK4,RHOBTB1,WASF3,MYLK3,PEAK3,FHOD1,STC1,RHOBTB3,CDK5R1,ARHGAP18,CDK5,BRK1
GO:BP	organic cyclic compound metabolic process	GO:1901360	0.0226725	5.53472	8584	350	90	62649	ALDH1L2,MTERF2,ACSM4,GPER1,ERCC4,SNORD60,OGG1,OASL,APLN,DACH2,NELFA,AK1,NCS1,PBX3,BBX,HLX,FOS,PDK1,RRS1,DHCR24,PKNOX2,SPHK1,RSAD1,GCFC2,MAOA,CDK6,SLC38A2,NPNT,ELOVL6,PTBP2,INTS11,TNFRSF1B,ACOT7,SF3B5,SLFN13,HIC1,ALDOC,ERCC6,ADM,IRF6,SYCP1,TLR2,EYA2,SESN2,NR4A3,TNIP3,ZFPM1,MSMO1,UPP1,FIGNL1,FOLH1,HES1,CYP4V2,RFWD3,FHOD1,FDFT1,RGS14,CELF6,TKT,CDK5R1,HMGCR,PCGF2,CARM1,TRIM14,ENO2,GTPBP3,DGAT1,NR4A1,…
GO:BP	positive regulation of response to stimulus	GO:0048584	0.022615	5.37697	2267	350	38	62649	GPER1,LAMB2,OASL,CSF1R,HLX,AKAP6,HRG,ITM2C,THY1,SPHK1,IL12B,MAOA,NPNT,C1QA,HIC1,CCL4,ERCC6,TLR2,LY86,PENK,EYA2,THEMIS2,NR4A3,TNIP3,DDX60,HES1,RIMS1,C2CD4A,GHRH,IL6R,ANKRD6,TRIM14,IL1B,IER5,ECM1,RGL2,LAMTOR4,LRRC14
GO:BP	regulation of cytoskeleton organization	GO:0051493	0.022615	5.36787	541	350	18	62649	ARPC1B,NAA80,CSF1R,HRG,KANK4,GAS2L1,RHOBTB1,WASF3,MYLK3,STMN3,PEAK3,FHOD1,RHOBTB3,CDK5R1,ARHGAP18,CDK5,PSRC1,BRK1
GO:BP	heterocycle biosynthetic process	GO:0018130	0.0224871	5.34947	4150	350	55	62649	MTERF2,GPER1,OGG1,APLN,DACH2,NELFA,AK1,NCS1,PBX3,BBX,HLX,FOS,PDK1,PKNOX2,SPHK1,RSAD1,GCFC2,CDK6,NPNT,ELOVL6,INTS11,TNFRSF1B,ACOT7,SF3B5,HIC1,ERCC6,IRF6,SYCP1,TLR2,NR4A3,TNIP3,ZFPM1,UPP1,HES1,FHOD1,RGS14,CDK5R1,PCGF2,CARM1,TRIM14,NR4A1,SMYD3,CDK5,PSRC1,RFX2,IL1B,IER5,ECM1,IRF5,PURB,ZNF22,ADCY10,PNP,LRRC14,ZBTB3
GO:BP	aromatic compound biosynthetic process	GO:0019438	0.0224871	5.30927	4161	350	55	62649	MTERF2,GPER1,OGG1,APLN,DACH2,NELFA,AK1,NCS1,PBX3,BBX,HLX,FOS,PDK1,PKNOX2,SPHK1,RSAD1,GCFC2,CDK6,NPNT,ELOVL6,INTS11,TNFRSF1B,ACOT7,SF3B5,HIC1,ERCC6,IRF6,SYCP1,TLR2,NR4A3,TNIP3,ZFPM1,UPP1,HES1,FHOD1,RGS14,CDK5R1,PCGF2,CARM1,TRIM14,NR4A1,SMYD3,CDK5,PSRC1,RFX2,IL1B,IER5,ECM1,IRF5,PURB,ZNF22,ADCY10,PNP,LRRC14,ZBTB3
GO:BP	sulfur compound metabolic process	GO:0006790	0.0224497	5.29257	362	350	15	62649	ACSM4,HS3ST2,APIP,PDK1,ELOVL6,ACOT7,SPOCK2,NDNF,BOLA1,SMS,NAT8,DGAT1,SUOX,GAL3ST4,FAR1
GO:BP	response to lipid	GO:0033993	0.0224124	5.26941	913	350	23	62649	GPER1,ARPC1B,OGG1,FOS,WNT9A,IL12B,TNFRSF1B,ADM,TLR2,LY86,PENK,NR4A3,TNIP3,SLC7A5,HES1,STC1,GJB6,CARM1,ENO2,NR4A1,SMYD3,HTR1B,IL1B
GO:BP	regulation of actin cytoskeleton organization	GO:0032956	0.0224059	5.26033	364	350	15	62649	ARPC1B,NAA80,CSF1R,HRG,KANK4,RHOBTB1,WASF3,MYLK3,PEAK3,FHOD1,RHOBTB3,CDK5R1,ARHGAP18,CDK5,BRK1
GO:BP	cellular macromolecule metabolic process	GO:0044260	0.022392	5.2238	3263	350	47	62649	USP18,ERCC4,HS3ST2,OGG1,NELFA,CDC26,HECTD3,SERP1,FOS,ITM2C,SPHK1,TNFRSF1B,MRPS16,SF3B5,SLFN13,GALNT17,ERCC6,SPOCK2,SYCP1,PPP1R3G,EYA2,UCHL1,SESN2,PHETA1,NDNF,EEF1A2,FIGNL1,RFWD3,RPS23,PHLDA1,PIGU,DPM3,PYGO2,ENC1,CARM1,ST8SIA5,COA3,GTPBP3,SMYD3,CDK5,EEF1AKMT3,MRPL4,WDR45,GAL3ST4,CDC6,MCM7,GANAB
GO:BP	nervous system process	GO:0050877	0.022392	5.22307	1518	350	30	62649	GPER1,LAMB2,SHROOM4,PBX3,GLRA1,TGFBI,FOS,ANKFN1,IL12B,GABRP,GABRA1,TNFRSF1B,TLR2,PENK,ATP8A2,WASF3,UCHL1,KBTBD13,RIMS1,CYP4V2,RGS14,MYO9A,CPLX3,GJB6,HMGCR,NR4A1,CDK5,MPP2,RABGGTA,CACNA1F
GO:BP	negative regulation of nitrogen compound metabolic process	GO:0051172	0.022279	5.2188	2401	350	39	62649	ERCC4,OGG1,F8A3,NELFA,AHSG,HRG,DHCR24,ITM2C,THY1,SPHK1,GCFC2,CDK6,ANOS1,PTBP2,HIC1,ERCC6,SPOCK2,UCHL1,SESN2,NR4A3,ZFPM1,HES1,RGS14,CDK5R1,IL1R2,HMGCR,ENC1,WFDC3,PCGF2,NR4A1,SMYD3,CDK5,IL1B,ECM1,PI16,ORMDL2,PURB,SH3BP5L,CDC6
GO:BP	nucleobase-containing compound biosynthetic process	GO:0034654	0.0222722	5.20372	4072	350	54	62649	MTERF2,GPER1,OGG1,APLN,DACH2,NELFA,AK1,NCS1,PBX3,BBX,HLX,FOS,PDK1,PKNOX2,SPHK1,GCFC2,CDK6,NPNT,ELOVL6,INTS11,TNFRSF1B,ACOT7,SF3B5,HIC1,ERCC6,IRF6,SYCP1,TLR2,NR4A3,TNIP3,ZFPM1,UPP1,HES1,FHOD1,RGS14,CDK5R1,PCGF2,CARM1,TRIM14,NR4A1,SMYD3,CDK5,PSRC1,RFX2,IL1B,IER5,ECM1,IRF5,PURB,ZNF22,ADCY10,PNP,LRRC14,ZBTB3
GO:BP	regulation of growth	GO:0040008	0.0222405	5.15329	627	350	19	62649	FSTL4,HLX,AKAP6,HRG,SERP1,SPHK1,ATP8A2,SESN2,RIMS1,SEMA6B,CDHR2,GHRH,SYT1,TKT,BCL2L1,CDK5,PSRC1,SEMA4A,PI16
GO:BP	positive regulation of cell differentiation	GO:0045597	0.022134	5.13381	850	350	22	62649	GPER1,FAM20C,LAMB2,HLX,AKAP6,FOS,IL12B,NPNT,TNFRSF1B,CCDC71L,ADM,PCP4,TLR2,MYLK3,SLC7A5,HES1,RGS14,IL6R,CARM1,IL1B,AMIGO1,PNP
GO:BP	gliogenesis	GO:0042063	0.0221298	5.13091	316	350	14	62649	LAMB2,CSF1R,CDK6,C1QA,TNFRSF1B,TLR2,PENK,WASF3,SLC7A5,HES1,APCDD1,CDK5R1,CDK5,IL1B
GO:BP	monoatomic ion transport	GO:0006811	0.0218914	5.07969	1270	350	27	62649	GPER1,HEPH,NCS1,GLRA1,AKAP6,HRG,THY1,SCN2B,GRIK4,GABRP,KCNIP1,GABRA1,SLC13A1,SLC38A2,CCL4,SLC35G1,ASIC4,HES1,STC1,KCNA4,KCNE3,SLC39A1,CDK5,HTR1B,KCNA3,AMIGO1,CACNA1F
GO:BP	cell cycle process	GO:0022402	0.0218199	5.07969	1270	350	27	62649	NUP37,GPER1,ERCC4,KIF4A,CDC26,LZTS2,RRS1,SPHK1,ANKFN1,CDK6,ERCC6,STK33,SYCP1,FIGNL1,CHAMP1,RFWD3,RGS14,CDK5R1,CROCC,JTB,BCL2L1,SMC2,RTKN,CDK5,PSRC1,IL1B,CDC6
GO:BP	negative regulation of cell population proliferation	GO:0008285	0.0217964	5.06184	707	350	20	62649	GPER1,APLN,CSF1R,DDAH1,HRG,LZTS2,DHCR24,WNT9A,IL12B,CDK6,ADM,IRF6,TLR2,ATP8A2,HES1,GJB6,TES,TNFRSF14,IL1B,CDC6
GO:BP	regulation of plasma membrane bounded cell projection organization	GO:0120035	0.0217471	5.00993	640	350	19	62649	ZMYND10,NCS1,FSTL4,HRG,ITM2C,THY1,ATP8A2,NDNF,HES1,SEMA6B,CDHR2,CDK5R1,CROCC,ENC1,CARM1,CDK5,BRK1,SEMA4A,AMIGO1
GO:BP	carboxylic acid metabolic process	GO:0019752	0.0217471	4.99117	945	350	23	62649	ALDH1L2,ACSM4,APIP,DDAH1,PDK1,CYGB,ELOVL6,ACOT7,ALDOC,ASAH2,TYSND1,TLR2,SESN2,NR4A3,MSMO1,CYP4V2,SMS,126,LYPLA2,ENO2,SLC2A3,IL1B,SUOX
GO:BP	transmembrane transport	GO:0055085	0.0217314	4.98703	1555	350	30	62649	GPER1,NCS1,GLRA1,AKAP6,THY1,SCN2B,GRIK4,GABRP,KCNIP1,GABRA1,SLC13A1,SLC38A2,SLC35G1,ASIC4,SESN2,NR4A3,SLC7A5,KCNA4,GJB6,KCNE3,SLC39A1,EMB,SLC14A2,SLC2A3,CDK5,IL1B,RHBG,KCNA3,AMIGO1,CACNA1F
GO:BP	positive regulation of cellular metabolic process	GO:0031325	0.0217314	4.98648	3097	350	45	62649	GPER1,APLN,NELFA,NCS1,PBX3,CSF1R,DDAH1,SERP1,FOS,SPHK1,IL12B,SLC38A2,NPNT,TNFRSF1B,SF3B5,CAMKK1,ERCC6,ADM,IRF6,TLR2,PPP1R3G,EYA2,SESN2,NR4A3,EEF1A2,ZFPM1,HES1,FHOD1,CDK5R1,JTB,IL6R,CARM1,TRIM14,COA3,NR4A1,SMYD3,CDK5,PSRC1,TNFRSF14,RFX2,IL1B,IER5,IRF5,WDR45,CDC6
GO:BP	regulation of neurotransmitter levels	GO:0001505	0.0216997	4.95297	223	350	12	62649	GPER1,MAOA,SLC38A2,RIMS1,ALDH9A1,CPLX3,SYT1,NR4A1,SYT7,CDK5,HTR1B,STXBP2
GO:BP	response to organonitrogen compound	GO:0010243	0.021636	4.93028	1034	350	24	62649	GPER1,OGG1,GLRA1,AKAP6,AHSG,FOS,ADM,TLR2,PENK,SESN2,NR4A3,SLC7A5,HES1,STC1,BCL2L1,CARM1,NR4A1,CDK5,HTR1B,IL1B,AMIGO1,IRF5,LAMTOR4,CDC6
GO:BP	circulatory system development	GO:0072359	0.0216353	4.92894	1118	350	25	62649	GPER1,APLN,TGFBI,CPLANE1,AKAP6,ACTC1,DDAH1,HRG,THY1,SPHK1,IL12B,TNFRSF1B,ADM,MYLK3,NDNF,ZFPM1,HES1,GJB6,IL6R,ADM2,NR4A1,IL1B,SEMA4A,ECM1,PI16
GO:BP	response to nitrogen compound	GO:1901698	0.0215739	4.8909	1123	350	25	62649	GPER1,OGG1,GLRA1,AKAP6,AHSG,FOS,ADM,TLR2,PENK,SESN2,NR4A3,SLC7A5,HES1,STC1,CDK5R1,BCL2L1,CARM1,NR4A1,CDK5,HTR1B,IL1B,AMIGO1,IRF5,LAMTOR4,CDC6
GO:BP	positive regulation of molecular function	GO:0044093	0.0215027	4.83183	1580	350	30	62649	GPER1,NCS1,CSF1R,AKAP6,THY1,SPHK1,IL12B,NPNT,CAMKK1,CCL4,ERCC6,RAPGEF5,TLR2,PPP1R3G,EEF1A2,HES1,RGS14,MYO9A,ARAP2,CDK5R1,PYGO2,JTB,IL6R,TRIM14,CDK5,PSRC1,IL1B,AMIGO1,RGL2,CDC6
GO:BP	regulation of protein kinase activity	GO:0045859	0.0215027	4.78567	661	350	19	62649	CSF1R,THY1,IL12B,CAMKK1,ERCC6,UCHL1,SESN2,CNPPD1,RGS14,CDK5R1,JTB,IL6R,HMGCR,SMYD3,CDK5,PSRC1,IL1B,SH3BP5L,CDC6
GO:BP	oxoacid metabolic process	GO:0043436	0.0213892	4.77378	971	350	23	62649	ALDH1L2,ACSM4,APIP,DDAH1,PDK1,CYGB,ELOVL6,ACOT7,ALDOC,ASAH2,TYSND1,TLR2,SESN2,NR4A3,MSMO1,CYP4V2,SMS,126,LYPLA2,ENO2,SLC2A3,IL1B,SUOX
GO:BP	supramolecular fiber organization	GO:0097435	0.0213892	4.75421	814	350	21	62649	ARPC1B,NAA80,SHROOM4,COL14A1,ACTC1,KANK4,GAS2L1,RHOBTB1,WASF3,MYLK3,STMN3,KBTBD13,FHOD1,RHOBTB3,CDK5R1,ARHGAP18,NAT8,PSRC1,BRK1,FLNC,NCKAP5L
GO:BP	regulation of macromolecule biosynthetic process	GO:0010556	0.0213654	4.73596	3965	350	52	62649	MTERF2,GPER1,OGG1,APLN,DACH2,NELFA,PBX3,BBX,HLX,SERP1,FOS,ITM2C,PKNOX2,SPHK1,GCFC2,CDK6,NPNT,INTS11,TNFRSF1B,SF3B5,HIC1,ERCC6,IRF6,TLR2,PPP1R3G,SESN2,NR4A3,TNIP3,ZFPM1,HES1,FHOD1,RGS14,CDK5R1,ENC1,PCGF2,CARM1,TRIM14,COA3,NR4A1,SMYD3,CDK5,PSRC1,RFX2,IL1B,IER5,ECM1,ORMDL2,IRF5,PURB,ZNF22,LRRC14,ZBTB3
GO:BP	organic acid metabolic process	GO:0006082	0.0213654	4.71652	978	350	23	62649	ALDH1L2,ACSM4,APIP,DDAH1,PDK1,CYGB,ELOVL6,ACOT7,ALDOC,ASAH2,TYSND1,TLR2,SESN2,NR4A3,MSMO1,CYP4V2,SMS,126,LYPLA2,ENO2,SLC2A3,IL1B,SUOX
GO:BP	metal ion transport	GO:0030001	0.0213654	4.71614	897	350	22	62649	GPER1,HEPH,NCS1,AKAP6,HRG,THY1,SCN2B,KCNIP1,SLC13A1,SLC38A2,CCL4,SLC35G1,ASIC4,HES1,STC1,KCNA4,KCNE3,SLC39A1,CDK5,KCNA3,AMIGO1,CACNA1F
GO:BP	regulation of phosphorylation	GO:0042325	0.0210623	4.64173	1244	350	26	62649	GPER1,CSF1R,HRG,THY1,SPHK1,IL12B,CAMKK1,ERCC6,UCHL1,SESN2,EEF1A2,HES1,CNPPD1,RGS14,CDK5R1,JTB,IL6R,HMGCR,SMYD3,CDK5,PSRC1,TNFRSF14,IL1B,SH3BP5L,CDC6,MCM7
GO:BP	cell part morphogenesis	GO:0032990	0.0209719	4.64096	675	350	19	62649	LAMB2,CSF1R,FSTL4,THY1,ANOS1,ATP8A2,UCHL1,RIMS1,SEMA6B,MYO9A,SYT1,CDK5R1,LYPLA2,BCL2L1,EMB,CDK5,SEMA4A,AMIGO1,IGSF9
GO:BP	negative regulation of cell death	GO:0060548	0.0209654	4.53204	1001	350	23	62649	OGG1,CSF1R,APIP,ACTC1,DHCR24,SPHK1,TNFRSF1B,ASAH2,EYA2,NR4A3,NDNF,TNFRSF6B,SLC7A5,FIGNL1,PTTG1IP,IL2RB,BCL2L1,PCGF2,ENO2,NR4A1,CDK5,IL1B,RGL2
GO:BP	establishment of localization in cell	GO:0051649	0.0209426	4.5023	2340	350	37	62649	NUP37,GPER1,F8A3,KIF4A,DNM1,AKAP6,LZTS2,RRS1,ANKFN1,SLC38A2,EYA2,UCHL1,NR4A3,PHETA1,PTTG1IP,RIMS1,CHAMP1,FHOD1,RGS14,CPLX3,RHOBTB3,SYT1,CDK5R1,CROCC,BCL2L1,ARF5,NR4A1,TAMALIN,SYT7,FHIP1B,CDK5,HTR1B,PSRC1,IL1B,TIMM29,MON1B,STXBP2
GO:BP	neurotransmitter secretion	GO:0007269	0.0208183	4.48259	153	350	10	62649	GPER1,SLC38A2,RIMS1,CPLX3,SYT1,NR4A1,SYT7,CDK5,HTR1B,STXBP2
GO:BP	signal release from synapse	GO:0099643	0.0208056	4.48259	153	350	10	62649	GPER1,SLC38A2,RIMS1,CPLX3,SYT1,NR4A1,SYT7,CDK5,HTR1B,STXBP2
GO:BP	nucleotide metabolic process	GO:0009117	0.0206181	4.44843	621	350	18	62649	ALDH1L2,ACSM4,OGG1,AK1,NCS1,PDK1,ELOVL6,ACOT7,ALDOC,UPP1,FIGNL1,TKT,HMGCR,ENO2,DGAT1,ADCY10,PNP,FAR1
GO:BP	negative regulation of metabolic process	GO:0009892	0.0206089	4.43155	3579	350	48	62649	GPER1,ERCC4,OGG1,F8A3,APLN,NELFA,AHSG,HRG,DHCR24,ITM2C,THY1,GAS2L1,SPHK1,CYGB,IL12B,GCFC2,CDK6,ANOS1,PTBP2,HIC1,ERCC6,SPOCK2,UCHL1,SESN2,NR4A3,ZFPM1,SLC7A5,HES1,FMC1,RGS14,CDK5R1,IL1R2,IL6R,HMGCR,ENC1,WFDC3,PCGF2,NR4A1,CLEC4A,SMYD3,CDK5,IL1B,ECM1,PI16,ORMDL2,PURB,SH3BP5L,CDC6
GO:BP	regulation of protein phosphorylation	GO:0001932	0.0205464	4.4153	1101	350	24	62649	GPER1,CSF1R,HRG,THY1,SPHK1,IL12B,CAMKK1,ERCC6,UCHL1,SESN2,HES1,CNPPD1,RGS14,CDK5R1,JTB,IL6R,HMGCR,SMYD3,CDK5,PSRC1,TNFRSF14,IL1B,SH3BP5L,CDC6
GO:BP	cellular response to nitrogen compound	GO:1901699	0.0204315	4.41107	698	350	19	62649	GPER1,GLRA1,AKAP6,AHSG,FOS,PENK,SESN2,NR4A3,SLC7A5,STC1,CDK5R1,BCL2L1,NR4A1,CDK5,HTR1B,IL1B,AMIGO1,LAMTOR4,CDC6
GO:BP	regulation of kinase activity	GO:0043549	0.0203804	4.4025	775	350	20	62649	CSF1R,THY1,IL12B,CAMKK1,ERCC6,UCHL1,SESN2,EEF1A2,CNPPD1,RGS14,CDK5R1,JTB,IL6R,HMGCR,SMYD3,CDK5,PSRC1,IL1B,SH3BP5L,CDC6
GO:BP	muscle system process	GO:0003012	0.0203596	4.36539	425	350	15	62649	GPER1,GLRA1,AKAP6,SCN2B,SPHK1,NPNT,TNFRSF1B,ATP8A2,NR4A3,KBTBD13,STC1,KCNE3,NR4A1,IL1B,PI16
GO:BP	nucleoside phosphate metabolic process	GO:0006753	0.0202316	4.34367	631	350	18	62649	ALDH1L2,ACSM4,OGG1,AK1,NCS1,PDK1,ELOVL6,ACOT7,ALDOC,UPP1,FIGNL1,TKT,HMGCR,ENO2,DGAT1,ADCY10,PNP,FAR1
GO:BP	homeostatic process	GO:0042592	0.0202279	4.32275	1666	350	30	62649	GPER1,HEPH,CSF1R,AKAP6,THY1,CDK6,ELOVL6,ERCC6,SLC35G1,PBLD,CKB,ADM,PPP1R3G,SESN2,NR4A3,ZFPM1,RAB39A,BOLA1,NBEA,STC1,GJB6,LETM2,KCNE3,CROCC,DGAT1,HTR1B,IL1B,NPC1L1,RHBG,ORMDL2
GO:BP	neuron projection morphogenesis	GO:0048812	0.020223	4.30233	635	350	18	62649	LAMB2,CSF1R,FSTL4,THY1,ANOS1,ATP8A2,UCHL1,RIMS1,SEMA6B,MYO9A,SYT1,CDK5R1,LYPLA2,EMB,CDK5,SEMA4A,AMIGO1,IGSF9
GO:BP	export from cell	GO:0140352	0.0201444	4.25419	871	350	21	62649	GPER1,SERP1,IL12B,SLC38A2,TNFRSF1B,SLC35G1,ADM,TLR2,NR4A3,RIMS1,CPLX3,GHRH,SYT1,KCNE3,HMGCR,NR4A1,SYT7,CDK5,HTR1B,IL1B,STXBP2
GO:BP	positive regulation of cell population proliferation	GO:0008284	0.0200463	4.25338	953	350	22	62649	GPER1,APLN,CSF1R,HLX,SPHK1,IL12B,CDK6,ADM,NR4A3,SLC7A5,HES1,GHRH,IL6R,BCL2L1,CARM1,NR4A1,HTR1B,BRK1,IL1B,ECM1,PNP,CDC6
GO:BP	behavior	GO:0007610	0.0199964	4.25111	640	350	18	62649	APLN,PBX3,GLRA1,FOS,BBIP1,ANKFN1,TLR2,ASIC4,PENK,ATP8A2,UCHL1,NR4A3,RGS14,GHRH,HMGCR,ADM2,CDK5,HTR1B
GO:BP	cellular response to organonitrogen compound	GO:0071417	0.0198538	4.23076	642	350	18	62649	GPER1,GLRA1,AKAP6,AHSG,FOS,PENK,SESN2,NR4A3,SLC7A5,STC1,BCL2L1,NR4A1,CDK5,HTR1B,IL1B,AMIGO1,LAMTOR4,CDC6
GO:BP	brain development	GO:0007420	0.0198461	4.22221	795	350	20	62649	SHROOM4,PBX3,CSF1R,CPLANE1,SPHK1,CDK6,SLC38A2,PTBP2,CKB,NDNF,HES1,SEMA6B,GHRH,SYT1,CDK5R1,PYGO2,AATK,CDK5,KCNA3,AMIGO1
GO:BP	defense response to other organism	GO:0098542	0.0197858	4.18742	1221	350	25	62649	USP18,GPER1,OASL,CSF1R,HRG,IL12B,C1QA,SLFN13,CCL4,ERCC6,TLR2,LY86,TNIP3,DDX60,MLKL,LYG2,IL6R,WFDC3,BCL2L1,TRIM14,CLEC4A,TNFRSF14,IL1B,IRF5,LRRC14
GO:BP	cell morphogenesis involved in differentiation	GO:0000904	0.0197576	4.17017	648	350	18	62649	LAMB2,CSF1R,FSTL4,THY1,ANOS1,ATP8A2,UCHL1,ZFPM1,HES1,SEMA6B,STC1,CDK5R1,LYPLA2,EMB,CDK5,SEMA4A,AMIGO1,IGSF9
GO:BP	positive regulation of macromolecule metabolic process	GO:0010604	0.0197139	4.14563	3540	350	47	62649	GPER1,APLN,NELFA,PBX3,CSF1R,ACTC1,SERP1,FOS,SPHK1,IL12B,CDK6,SLC38A2,NPNT,TNFRSF1B,SF3B5,CAMKK1,ERCC6,IRF6,TLR2,PPP1R3G,EYA2,NR4A3,ZFPM1,SLC7A5,HES1,PTTG1IP,RIMS1,FHOD1,CDK5R1,JTB,IL6R,CARM1,TRIM14,COA3,NAT8,ADM2,NR4A1,SMYD3,CDK5,PSRC1,TNFRSF14,RFX2,IL1B,IER5,IRF5,PNP,CDC6
GO:BP	plasma membrane bounded cell projection morphogenesis	GO:0120039	0.0197139	4.14013	651	350	18	62649	LAMB2,CSF1R,FSTL4,THY1,ANOS1,ATP8A2,UCHL1,RIMS1,SEMA6B,MYO9A,SYT1,CDK5R1,LYPLA2,EMB,CDK5,SEMA4A,AMIGO1,IGSF9
GO:BP	cell activation	GO:0001775	0.0197127	4.11995	1142	350	24	62649	GPER1,HAVCR1,HLX,HRG,THY1,SPHK1,CYGB,IL12B,CDK6,C1QA,TNFRSF1B,TLR2,THEMIS2,NR4A3,ZFPM1,HES1,IL2RB,IL6R,CLEC4A,TNFRSF14,IL1B,SEMA4A,PNP,STXBP2
GO:BP	regulation of RNA metabolic process	GO:0051252	0.0195337	4.11987	3783	350	49	62649	MTERF2,GPER1,OGG1,OASL,APLN,DACH2,NELFA,PBX3,BBX,HLX,FOS,PKNOX2,SPHK1,GCFC2,CDK6,SLC38A2,NPNT,PTBP2,INTS11,TNFRSF1B,SF3B5,HIC1,ERCC6,IRF6,TLR2,NR4A3,TNIP3,ZFPM1,HES1,FHOD1,RGS14,CELF6,CDK5R1,PCGF2,CARM1,TRIM14,NR4A1,SMYD3,CDK5,PSRC1,RFX2,IL1B,IER5,ECM1,IRF5,PURB,ZNF22,LRRC14,ZBTB3
GO:BP	positive regulation of cellular component organization	GO:0051130	0.019461	4.1123	1056	350	23	62649	GPER1,ZMYND10,APLN,HRG,THY1,SPHK1,ATP8A2,WASF3,MYLK3,NDNF,FHOD1,SYT1,CDK5R1,CROCC,ENC1,SMC2,CDK5,PSRC1,BRK1,IL1B,SEMA4A,AMIGO1,WDR45
GO:BP	cell projection morphogenesis	GO:0048858	0.0193785	4.09045	656	350	18	62649	LAMB2,CSF1R,FSTL4,THY1,ANOS1,ATP8A2,UCHL1,RIMS1,SEMA6B,MYO9A,SYT1,CDK5R1,LYPLA2,EMB,CDK5,SEMA4A,AMIGO1,IGSF9
GO:BP	positive regulation of immune system process	GO:0002684	0.0192411	4.08289	1060	350	23	62649	OASL,HAVCR1,CSF1R,HLX,HRG,FOS,THY1,IL12B,C1QA,CCL4,TLR2,THEMIS2,NR4A3,TNIP3,SLC7A5,DDX60,HES1,IL6R,TNFRSF14,IL1B,PNP,LRRC14,STXBP2
GO:BP	axonogenesis	GO:0007409	0.0191634	4.07908	447	350	15	62649	LAMB2,CSF1R,FSTL4,THY1,ANOS1,ATP8A2,UCHL1,SEMA6B,CDK5R1,LYPLA2,EMB,CDK5,SEMA4A,AMIGO1,IGSF9
GO:BP	muscle structure development	GO:0061061	0.0190483	4.02168	663	350	18	62649	GPER1,LAMB2,HLX,AKAP6,ACTC1,SERP1,FOS,NPNT,ADM,UCHL1,MYLK3,ZFPM1,HES1,NR4A1,SMYD3,CDK5,PI16,FLNC
GO:BP	positive regulation of signaling	GO:0023056	0.0189958	3.98339	1727	350	30	62649	GPER1,LAMB2,OASL,CSF1R,AKAP6,SERP1,ITM2C,SPHK1,IL12B,MAOA,NPNT,HIC1,CCL4,TLR2,LY86,DDX60,HES1,RIMS1,RGS14,GHRH,SYT1,IL6R,ANKRD6,TRIM14,CDK5,IL1B,ECM1,RGL2,MPP2,LAMTOR4
GO:BP	positive regulation of cell communication	GO:0010647	0.0189624	3.97255	1729	350	30	62649	GPER1,LAMB2,OASL,CSF1R,AKAP6,SERP1,ITM2C,SPHK1,IL12B,MAOA,NPNT,HIC1,CCL4,TLR2,LY86,DDX60,HES1,RIMS1,RGS14,GHRH,SYT1,IL6R,ANKRD6,TRIM14,CDK5,IL1B,ECM1,RGL2,MPP2,LAMTOR4
GO:BP	regulation of transferase activity	GO:0051338	0.0189537	3.95138	908	350	21	62649	CSF1R,THY1,IL12B,CAMKK1,ERCC6,PPP1R3G,UCHL1,SESN2,EEF1A2,CNPPD1,RGS14,CDK5R1,JTB,IL6R,HMGCR,SMYD3,CDK5,PSRC1,IL1B,SH3BP5L,CDC6
GO:BP	regulation of protein modification process	GO:0031399	0.0188512	3.93659	1540	350	28	62649	GPER1,NELFA,CSF1R,HRG,THY1,SPHK1,IL12B,CAMKK1,ERCC6,UCHL1,SESN2,HES1,PTTG1IP,CNPPD1,RGS14,CDK5R1,PYGO2,JTB,IL6R,HMGCR,SMYD3,CDK5,PSRC1,TNFRSF14,IL1B,SH3BP5L,CDC6,PPP1R16A
GO:BP	aging	GO:0007568	0.0188268	3.92947	175	350	10	62649	OGG1,SERP1,FOS,C1QA,TNFRSF1B,ADM,PENK,ATP8A2,GJB6,CARM1
GO:BP	nitrogen compound transport	GO:0071705	0.0188233	3.92498	2252	350	35	62649	NUP37,GPER1,AKAP6,HRG,SERP1,BBIP1,IL12B,SLC38A2,TLR2,ATP8A2,SLC7A5,PTTG1IP,RIMS1,RAB39A,CPLX3,GHRH,SYT1,CDK5R1,HMGCR,COG8,SLC14A2,ARF5,TAMALIN,SYT7,FHIP1B,CDK5,HTR1B,IL1B,RHBG,DNAJC14,TAPBP,TIMM29,MON1B,STXBP2,ACAP1
GO:BP	locomotion	GO:0040011	0.018766	3.92244	1353	350	26	62649	GPER1,LAMB2,CSF1R,HRG,THY1,SPHK1,CYGB,CDK6,ANOS1,CCL4,SPOCK2,NR4A3,SEMA6B,STC1,CDK5R1,ARHGAP18,IL6R,LYPLA2,EMB,NR4A1,CDK5,TNFRSF14,IL1B,SEMA4A,ECM1,IGSF9
GO:BP	regulation of cell development	GO:0060284	0.0186767	3.92009	830	350	20	62649	GPER1,FSTL4,HLX,FOS,THY1,IL12B,CDK6,TNFRSF1B,TLR2,ZFPM1,SLC7A5,HES1,SEMA6B,RGS14,CDK5,IL1B,SEMA4A,AMIGO1,PURB,PNP
GO:BP	leukocyte activation	GO:0045321	0.018585	3.89872	999	350	22	62649	GPER1,HAVCR1,HLX,THY1,SPHK1,IL12B,CDK6,C1QA,TNFRSF1B,TLR2,THEMIS2,NR4A3,ZFPM1,HES1,IL2RB,IL6R,CLEC4A,TNFRSF14,IL1B,SEMA4A,PNP,STXBP2
GO:BP	carbohydrate derivative biosynthetic process	GO:1901137	0.0185785	3.89632	676	350	18	62649	HS3ST2,AK1,SERP1,PDK1,ITM2C,ELOVL6,ACOT7,GALNT17,UPP1,PHLDA1,TKT,PIGU,DPM3,ST8SIA5,IL1B,GAL3ST4,ADCY10,PNP
GO:BP	heterocycle metabolic process	GO:0046483	0.018567	3.89386	8296	350	83	62649	ALDH1L2,MTERF2,ACSM4,GPER1,ERCC4,SNORD60,OGG1,OASL,APLN,DACH2,NELFA,AK1,NCS1,PBX3,BBX,HLX,FOS,PDK1,RRS1,PKNOX2,SPHK1,RSAD1,GCFC2,CDK6,SLC38A2,NPNT,ELOVL6,PTBP2,INTS11,TNFRSF1B,ACOT7,SF3B5,SLFN13,HIC1,ALDOC,ERCC6,IRF6,SYCP1,TLR2,EYA2,SESN2,NR4A3,TNIP3,ZFPM1,UPP1,FIGNL1,FOLH1,HES1,RFWD3,FHOD1,RGS14,CELF6,TKT,CDK5R1,HMGCR,PCGF2,CARM1,TRIM14,ENO2,GTPBP3,DGAT1,NR4A1,SLC2A3,SMYD3,CDK5,PSRC1,RFX2,IL1B,N…
GO:BP	fatty acid metabolic process	GO:0006631	0.0185437	3.89323	397	350	14	62649	ALDH1L2,ACSM4,PDK1,CYGB,ELOVL6,ACOT7,ASAH2,TYSND1,SESN2,NR4A3,MSMO1,CYP4V2,LYPLA2,IL1B
GO:BP	head development	GO:0060322	0.0185351	3.80375	844	350	20	62649	SHROOM4,PBX3,CSF1R,CPLANE1,SPHK1,CDK6,SLC38A2,PTBP2,CKB,NDNF,HES1,SEMA6B,GHRH,SYT1,CDK5R1,PYGO2,AATK,CDK5,KCNA3,AMIGO1
GO:BP	response to molecule of bacterial origin	GO:0002237	0.0185198	3.72637	347	350	13	62649	FOS,IL12B,TNFRSF1B,ADM,TLR2,LY86,PENK,TNIP3,SLC7A5,GJB6,NR4A1,IL1B,IRF5
GO:BP	monocarboxylic acid metabolic process	GO:0032787	0.0185198	3.72089	619	350	17	62649	ALDH1L2,ACSM4,PDK1,CYGB,ELOVL6,ACOT7,ALDOC,ASAH2,TYSND1,SESN2,NR4A3,MSMO1,CYP4V2,126,LYPLA2,ENO2,IL1B
GO:BP	regulation of secretion	GO:0051046	0.0185198	3.711	620	350	17	62649	GPER1,SERP1,IL12B,SLC38A2,TNFRSF1B,TLR2,RIMS1,CPLX3,STC1,GHRH,SYT1,HMGCR,SYT7,CDK5,HTR1B,IL1B,STXBP2
GO:BP	negative regulation of molecular function	GO:0044092	0.0185003	3.69277	1115	350	23	62649	ERCC4,AHSG,HRG,DHCR24,THY1,ANOS1,SPOCK2,UCHL1,ZFPM1,HES1,RGS14,KCNE3,HMGCR,WFDC3,RTKN,NR4A1,SMYD3,IL1B,ECM1,INKA1,PI16,SH3BP5L,LRRC14
GO:BP	cytokine-mediated signaling pathway	GO:0019221	0.0183807	3.67971	480	350	15	62649	USP18,OASL,CSF1R,SPHK1,IL12B,TNFRSF1B,CCL4,IL2RB,IL1R2,IL6R,TNFRSF14,IL1B,ECM1,FAM189A2,IRF5
GO:BP	nucleobase-containing small molecule metabolic process	GO:0055086	0.0183232	3.67258	700	350	18	62649	ALDH1L2,ACSM4,OGG1,AK1,NCS1,PDK1,ELOVL6,ACOT7,ALDOC,UPP1,FIGNL1,TKT,HMGCR,ENO2,DGAT1,ADCY10,PNP,FAR1
GO:BP	negative regulation of protein metabolic process	GO:0051248	0.0182856	3.66433	1031	350	22	62649	F8A3,AHSG,HRG,DHCR24,ITM2C,THY1,ANOS1,SPOCK2,UCHL1,SESN2,RGS14,IL1R2,HMGCR,ENC1,WFDC3,NR4A1,SMYD3,CDK5,IL1B,ECM1,PI16,SH3BP5L
GO:BP	secretion	GO:0046903	0.0182856	3.66407	945	350	21	62649	GPER1,APLN,SERP1,IL12B,SLC38A2,TNFRSF1B,ADM,TLR2,NR4A3,RIMS1,CPLX3,STC1,GHRH,SYT1,HMGCR,NR4A1,SYT7,CDK5,HTR1B,IL1B,STXBP2
GO:BP	tube morphogenesis	GO:0035239	0.0181783	3.63379	865	350	20	62649	APLN,CSF1R,TGFBI,HLX,DDAH1,HRG,LZTS2,THY1,SPHK1,IL12B,NPNT,ADM,NDNF,HES1,TMEM59L,ADM2,NR4A1,IL1B,SEMA4A,ECM1
GO:BP	blood vessel development	GO:0001568	0.0181617	3.61814	706	350	18	62649	GPER1,APLN,TGFBI,CPLANE1,DDAH1,HRG,THY1,SPHK1,IL12B,ADM,NDNF,HES1,IL6R,ADM2,NR4A1,IL1B,SEMA4A,ECM1
GO:BP	purine nucleotide metabolic process	GO:0006163	0.018096	3.60621	557	350	16	62649	ALDH1L2,ACSM4,AK1,NCS1,PDK1,ELOVL6,ACOT7,ALDOC,FIGNL1,TKT,HMGCR,ENO2,DGAT1,ADCY10,PNP,FAR1
GO:BP	cell motility	GO:0048870	0.0180406	3.60028	1699	350	29	62649	GPER1,LAMB2,CSF1R,HRG,THY1,SPHK1,CYGB,IL12B,CDK6,CCL4,SPOCK2,NR4A3,NDNF,HES1,APCDD1,SEMA6B,STC1,RHOBTB3,CDK5R1,ARHGAP18,IL6R,NR4A1,CDK5,BRK1,TNFRSF14,IL1B,SEMA4A,ECM1,ITGB7
GO:BP	cell junction organization	GO:0034330	0.0180304	3.60013	708	350	18	62649	LAMB2,CSF1R,HRG,THY1,GABRA1,C1QA,SPOCK2,TLR2,WASF3,MYO9A,GJB6,CDK5R1,CDK5,IL1B,SEMA4A,AMIGO1,IGSF9,MPP2
GO:BP	ribose phosphate metabolic process	GO:0019693	0.0179878	3.57649	489	350	15	62649	ACSM4,AK1,PDK1,ELOVL6,ACOT7,ALDOC,UPP1,FIGNL1,TKT,HMGCR,ENO2,DGAT1,ADCY10,PNP,FAR1
GO:BP	regulation of cellular response to stress	GO:0080135	0.0179821	3.57322	711	350	18	62649	ERCC4,OGG1,DDAH1,THY1,SPHK1,SLC38A2,SF3B5,HIC1,ERCC6,EYA2,NR4A3,FIGNL1,PTTG1IP,RFWD3,ANKRD6,BCL2L1,IL1B,IER5
GO:BP	regulation of secretion by cell	GO:1903530	0.0179395	3.54382	563	350	16	62649	GPER1,SERP1,IL12B,SLC38A2,TNFRSF1B,TLR2,RIMS1,CPLX3,GHRH,SYT1,HMGCR,SYT7,CDK5,HTR1B,IL1B,STXBP2
GO:BP	feeding behavior	GO:0007631	0.0178894	3.50128	107	350	8	62649	APLN,FOS,BBIP1,ATP8A2,UCHL1,NR4A3,ADM2,HTR1B
GO:BP	axon development	GO:0061564	0.0178262	3.49778	496	350	15	62649	LAMB2,CSF1R,FSTL4,THY1,ANOS1,ATP8A2,UCHL1,SEMA6B,CDK5R1,LYPLA2,EMB,CDK5,SEMA4A,AMIGO1,IGSF9
GO:BP	regulation of RNA biosynthetic process	GO:2001141	0.0177557	3.48464	3490	350	45	62649	MTERF2,GPER1,OGG1,APLN,DACH2,NELFA,PBX3,BBX,HLX,FOS,PKNOX2,SPHK1,GCFC2,CDK6,NPNT,INTS11,TNFRSF1B,SF3B5,HIC1,ERCC6,IRF6,TLR2,NR4A3,TNIP3,ZFPM1,HES1,FHOD1,RGS14,CDK5R1,PCGF2,CARM1,TRIM14,NR4A1,SMYD3,CDK5,PSRC1,RFX2,IL1B,IER5,ECM1,IRF5,PURB,ZNF22,LRRC14,ZBTB3
GO:BP	monoatomic cation transport	GO:0006812	0.0176343	3.46697	1059	350	22	62649	GPER1,HEPH,NCS1,AKAP6,HRG,THY1,SCN2B,KCNIP1,SLC13A1,SLC38A2,CCL4,SLC35G1,ASIC4,HES1,STC1,KCNA4,KCNE3,SLC39A1,CDK5,KCNA3,AMIGO1,CACNA1F
GO:BP	alcohol metabolic process	GO:0006066	0.0175225	3.46134	366	350	13	62649	GPER1,DHCR24,SPHK1,ASAH2,BCO1,MSMO1,FDFT1,DPM3,126,HMGCR,DGAT1,NPC1L1,APOF
GO:BP	cellular aromatic compound metabolic process	GO:0006725	0.0174867	3.45463	8352	350	82	62649	ALDH1L2,MTERF2,ACSM4,GPER1,ERCC4,SNORD60,OGG1,OASL,APLN,DACH2,NELFA,AK1,NCS1,PBX3,BBX,HLX,FOS,PDK1,RRS1,PKNOX2,SPHK1,RSAD1,GCFC2,MAOA,CDK6,SLC38A2,NPNT,ELOVL6,PTBP2,INTS11,TNFRSF1B,ACOT7,SF3B5,SLFN13,HIC1,ALDOC,ERCC6,IRF6,SYCP1,TLR2,EYA2,SESN2,NR4A3,TNIP3,ZFPM1,UPP1,FIGNL1,FOLH1,HES1,RFWD3,FHOD1,RGS14,CELF6,TKT,CDK5R1,HMGCR,PCGF2,CARM1,TRIM14,ENO2,GTPBP3,DGAT1,NR4A1,SMYD3,CDK5,PSRC1,RFX2,IL1B,IER…
GO:BP	cell morphogenesis involved in neuron differentiation	GO:0048667	0.0174779	3.40135	577	350	16	62649	LAMB2,CSF1R,FSTL4,THY1,ANOS1,ATP8A2,UCHL1,HES1,SEMA6B,CDK5R1,LYPLA2,EMB,CDK5,SEMA4A,AMIGO1,IGSF9
GO:BP	secretion by cell	GO:0032940	0.0174522	3.39675	812	350	19	62649	GPER1,SERP1,IL12B,SLC38A2,TNFRSF1B,ADM,TLR2,NR4A3,RIMS1,CPLX3,GHRH,SYT1,HMGCR,NR4A1,SYT7,CDK5,HTR1B,IL1B,STXBP2
GO:BP	positive regulation of organelle organization	GO:0010638	0.0174406	3.37677	507	350	15	62649	GPER1,ZMYND10,SPHK1,WASF3,MYLK3,FHOD1,SYT1,CDK5R1,CROCC,SMC2,CDK5,PSRC1,BRK1,IL1B,WDR45
GO:BP	positive regulation of gene expression	GO:0010628	0.0174351	3.37269	1163	350	23	62649	GPER1,CSF1R,ACTC1,SERP1,SPHK1,IL12B,CDK6,SLC38A2,ERCC6,TLR2,NR4A3,ZFPM1,SLC7A5,HES1,RIMS1,IL6R,COA3,NAT8,ADM2,TNFRSF14,IL1B,IRF5,PNP
GO:BP	regulation of immune response	GO:0050776	0.0171472	3.35447	901	350	20	62649	USP18,OASL,HLX,HRG,THY1,IL12B,C1QA,TNFRSF1B,TLR2,THEMIS2,NR4A3,TNIP3,DDX60,TNFRSF14,IL1B,ECM1,TAPBP,FCGR2A,LRRC14,STXBP2
GO:BP	vasculature development	GO:0001944	0.0170595	3.34588	737	350	18	62649	GPER1,APLN,TGFBI,CPLANE1,DDAH1,HRG,THY1,SPHK1,IL12B,ADM,NDNF,HES1,IL6R,ADM2,NR4A1,IL1B,SEMA4A,ECM1
GO:BP	regulation of neurogenesis	GO:0050767	0.0170012	3.34139	375	350	13	62649	GPER1,FSTL4,THY1,TNFRSF1B,TLR2,SLC7A5,HES1,SEMA6B,RGS14,CDK5,IL1B,SEMA4A,AMIGO1
GO:BP	regulation of anatomical structure size	GO:0090066	0.0168533	3.33356	511	350	15	62649	GPER1,ARPC1B,NAA80,FSTL4,KANK4,ADM,SEMA6B,PEX11B,CDHR2,ARHGAP18,CDK5,HTR1B,BRK1,SEMA4A,LAMTOR4
GO:BP	catabolic process	GO:0009056	0.0165742	3.32595	2609	350	37	62649	USP18,ALDH1L2,ERCC4,OGG1,F8A3,CDC26,DDAH1,HECTD3,SPHK1,SOGA3,MAOA,TNFRSF1B,ACOT7,SLFN13,ALDOC,ASAH2,TYSND1,UCHL1,SESN2,EEF1A2,BCO1,SLC7A5,UPP1,RAB39A,FMC1,PLBD1,CDK5R1,LYG2,LYPLA2,HMGCR,ENC1,TRIM14,ENO2,CDK5,IL1B,WDR45,PNP
GO:BP	positive regulation of transport	GO:0051050	0.0165544	3.32433	905	350	20	62649	GPER1,APLN,AKAP6,AHSG,SERP1,THY1,CCL4,TLR2,ATP8A2,NR4A3,SLC7A5,STC1,GHRH,SYT1,CDK5R1,IL2RB,SYT7,CDK5,IL1B,AMIGO1
GO:BP	purine-containing compound metabolic process	GO:0072521	0.0164252	3.30217	587	350	16	62649	ALDH1L2,ACSM4,AK1,NCS1,PDK1,ELOVL6,ACOT7,ALDOC,FIGNL1,TKT,HMGCR,ENO2,DGAT1,ADCY10,PNP,FAR1
GO:BP	regulation of neuron projection development	GO:0010975	0.0164252	3.26913	447	350	14	62649	NCS1,FSTL4,ITM2C,THY1,ATP8A2,NDNF,HES1,SEMA6B,CDK5R1,ENC1,CARM1,CDK5,SEMA4A,AMIGO1
GO:BP	positive regulation of catalytic activity	GO:0043085	0.0164001	3.25721	1181	350	23	62649	GPER1,NCS1,CSF1R,THY1,IL12B,NPNT,CAMKK1,CCL4,ERCC6,RAPGEF5,PPP1R3G,EEF1A2,RGS14,MYO9A,ARAP2,CDK5R1,JTB,IL6R,CDK5,PSRC1,IL1B,RGL2,CDC6
GO:BP	response to radiation	GO:0009314	0.0162188	3.24593	449	350	14	62649	ERCC4,OGG1,FOS,IL12B,ERCC6,PENK,ATP8A2,FIGNL1,RFWD3,RGS14,HMGCR,BCL2L1,CDK5,CACNA1F
GO:BP	inorganic ion transmembrane transport	GO:0098660	0.0161664	3.21283	920	350	20	62649	GPER1,NCS1,GLRA1,AKAP6,THY1,SCN2B,GABRP,KCNIP1,GABRA1,SLC13A1,SLC35G1,ASIC4,KCNA4,KCNE3,SLC39A1,CDK5,RHBG,KCNA3,AMIGO1,CACNA1F
GO:BP	regulation of cell morphogenesis	GO:0022604	0.0160817	3.19818	264	350	11	62649	CSF1R,PALMD,RHOBTB1,WASF3,RIMS1,PEAK3,MYO9A,RHOBTB3,SYT1,ARHGAP18,SEMA4A
GO:BP	regulation of developmental growth	GO:0048638	0.0160576	3.19706	323	350	12	62649	FSTL4,HLX,AKAP6,SERP1,ATP8A2,RIMS1,SEMA6B,GHRH,SYT1,CDK5,SEMA4A,PI16
GO:BP	cellular response to lipid	GO:0071396	0.0160463	3.19545	598	350	16	62649	GPER1,FOS,WNT9A,IL12B,TNFRSF1B,TLR2,LY86,PENK,NR4A3,TNIP3,SLC7A5,HES1,STC1,CARM1,SMYD3,IL1B
GO:BP	carbohydrate metabolic process	GO:0005975	0.0160296	3.16677	601	350	16	62649	GPER1,PFKFB4,SERP1,PDK1,PGGHG,ALDOC,PPP1R3G,SESN2,GDPGP1,DPM3,ST8SIA5,ENO2,SLC2A3,GAL3ST4,GANAB,G6PC3
GO:BP	regulation of DNA-templated transcription	GO:0006355	0.0159353	3.16194	3465	350	44	62649	MTERF2,GPER1,OGG1,APLN,DACH2,NELFA,PBX3,BBX,HLX,FOS,PKNOX2,SPHK1,GCFC2,CDK6,NPNT,INTS11,SF3B5,HIC1,ERCC6,IRF6,TLR2,NR4A3,TNIP3,ZFPM1,HES1,FHOD1,RGS14,CDK5R1,PCGF2,CARM1,TRIM14,NR4A1,SMYD3,CDK5,PSRC1,RFX2,IL1B,IER5,ECM1,IRF5,PURB,ZNF22,LRRC14,ZBTB3
GO:BP	regulation of nucleic acid-templated transcription	GO:1903506	0.0158644	3.15518	3467	350	44	62649	MTERF2,GPER1,OGG1,APLN,DACH2,NELFA,PBX3,BBX,HLX,FOS,PKNOX2,SPHK1,GCFC2,CDK6,NPNT,INTS11,SF3B5,HIC1,ERCC6,IRF6,TLR2,NR4A3,TNIP3,ZFPM1,HES1,FHOD1,RGS14,CDK5R1,PCGF2,CARM1,TRIM14,NR4A1,SMYD3,CDK5,PSRC1,RFX2,IL1B,IER5,ECM1,IRF5,PURB,ZNF22,LRRC14,ZBTB3
GO:BP	regulation of nervous system development	GO:0051960	0.0158485	3.15433	457	350	14	62649	GPER1,FSTL4,THY1,TNFRSF1B,TLR2,WASF3,SLC7A5,HES1,SEMA6B,RGS14,CDK5,IL1B,SEMA4A,AMIGO1
GO:BP	mitotic cell cycle	GO:0000278	0.0158083	3.14707	929	350	20	62649	KIF4A,CDC26,LZTS2,RRS1,SPHK1,ANKFN1,CDK6,ASAH2,STK33,HES1,CHAMP1,RFWD3,RGS14,JTB,SMC2,RTKN,CDK5,PSRC1,IL1B,CDC6
GO:BP	response to lipopolysaccharide	GO:0032496	0.0157885	3.1264	328	350	12	62649	FOS,IL12B,TNFRSF1B,ADM,TLR2,LY86,PENK,TNIP3,SLC7A5,GJB6,NR4A1,IL1B
GO:BP	response to organic cyclic compound	GO:0014070	0.0156135	3.11811	933	350	20	62649	USP18,GPER1,ARPC1B,OGG1,AKAP6,FOS,CKB,ADM,TLR2,PENK,NR4A3,HES1,STC1,BCL2L1,CARM1,ENO2,SMYD3,CDK5,HTR1B,IL1B
GO:BP	neurotransmitter transport	GO:0006836	0.0155179	3.11799	214	350	10	62649	GPER1,SLC38A2,RIMS1,CPLX3,SYT1,NR4A1,SYT7,CDK5,HTR1B,STXBP2
GO:BP	negative regulation of macromolecule metabolic process	GO:0010605	0.0154939	3.11315	3360	350	43	62649	GPER1,ERCC4,OGG1,F8A3,APLN,NELFA,AHSG,HRG,DHCR24,ITM2C,THY1,GAS2L1,IL12B,GCFC2,CDK6,ANOS1,PTBP2,HIC1,ERCC6,SPOCK2,UCHL1,SESN2,NR4A3,ZFPM1,SLC7A5,HES1,RGS14,CDK5R1,IL1R2,HMGCR,ENC1,WFDC3,PCGF2,NR4A1,CLEC4A,SMYD3,CDK5,IL1B,ECM1,PI16,PURB,SH3BP5L,CDC6
GO:BP	negative regulation of catalytic activity	GO:0043086	0.0154713	3.08778	768	350	18	62649	AHSG,HRG,DHCR24,THY1,ANOS1,SPOCK2,UCHL1,RGS14,HMGCR,WFDC3,RTKN,NR4A1,SMYD3,IL1B,ECM1,INKA1,PI16,SH3BP5L
GO:BP	regulation of response to external stimulus	GO:0032101	0.0154083	3.05642	1030	350	21	62649	USP18,GPER1,OASL,CSF1R,AHSG,HRG,SPHK1,IL12B,TNFRSF1B,CCL4,ERCC6,TLR2,LY86,TNIP3,DDX60,SEMA6B,C2CD4A,IL6R,IL1B,SEMA4A,LRRC14
GO:BP	response to bacterium	GO:0009617	0.0153393	3.05545	772	350	18	62649	USP18,FOS,IL12B,TNFRSF1B,ADM,TLR2,LY86,PENK,TNIP3,SLC7A5,GJB6,LYG2,IL6R,WFDC3,NR4A1,TNFRSF14,IL1B,IRF5
GO:BP	RNA biosynthetic process	GO:0032774	0.0153393	3.04042	3622	350	45	62649	MTERF2,GPER1,OGG1,APLN,DACH2,NELFA,PBX3,BBX,HLX,FOS,PKNOX2,SPHK1,GCFC2,CDK6,NPNT,INTS11,TNFRSF1B,SF3B5,HIC1,ERCC6,IRF6,TLR2,NR4A3,TNIP3,ZFPM1,HES1,FHOD1,RGS14,CDK5R1,PCGF2,CARM1,TRIM14,NR4A1,SMYD3,CDK5,PSRC1,RFX2,IL1B,IER5,ECM1,IRF5,PURB,ZNF22,LRRC14,ZBTB3
GO:BP	nucleobase-containing compound metabolic process	GO:0006139	0.0153393	3.02945	8125	350	79	62649	ALDH1L2,MTERF2,ACSM4,GPER1,ERCC4,SNORD60,OGG1,OASL,APLN,DACH2,NELFA,AK1,NCS1,PBX3,BBX,HLX,FOS,PDK1,RRS1,PKNOX2,SPHK1,GCFC2,CDK6,SLC38A2,NPNT,ELOVL6,PTBP2,INTS11,TNFRSF1B,ACOT7,SF3B5,SLFN13,HIC1,ALDOC,ERCC6,IRF6,SYCP1,TLR2,EYA2,SESN2,NR4A3,TNIP3,ZFPM1,UPP1,FIGNL1,HES1,RFWD3,FHOD1,RGS14,CELF6,TKT,CDK5R1,HMGCR,PCGF2,CARM1,TRIM14,ENO2,GTPBP3,DGAT1,NR4A1,SMYD3,CDK5,PSRC1,RFX2,IL1B,IER5,ECM1,IRF5,PURB,…
GO:BP	response to hormone	GO:0009725	0.0153393	3.01504	861	350	19	62649	GPER1,ARPC1B,AHSG,FOS,DHCR24,GAS2L1,CKB,ADM,TLR2,SESN2,NR4A3,HES1,STC1,CARM1,NR4A1,SMYD3,HTR1B,IL1B,CDC6
GO:BP	positive regulation of nitrogen compound metabolic process	GO:0051173	0.0153061	3.00611	3154	350	41	62649	GPER1,APLN,NELFA,NCS1,PBX3,CSF1R,DDAH1,SERP1,FOS,SPHK1,IL12B,SLC38A2,NPNT,TNFRSF1B,SF3B5,CAMKK1,ERCC6,IRF6,TLR2,EYA2,NR4A3,ZFPM1,HES1,PTTG1IP,FHOD1,CDK5R1,JTB,IL6R,CARM1,TRIM14,COA3,NR4A1,SMYD3,CDK5,PSRC1,TNFRSF14,RFX2,IL1B,IER5,IRF5,CDC6
GO:BP	response to virus	GO:0009615	0.0152822	3.00107	402	350	13	62649	OASL,IL12B,CDK6,SLFN13,CCL4,ERCC6,TLR2,PENK,DDX60,MLKL,BCL2L1,IL1B,IRF5
GO:BP	visual perception	GO:0007601	0.0152409	2.99017	221	350	10	62649	LAMB2,GLRA1,TGFBI,ATP8A2,RIMS1,CYP4V2,MYO9A,CPLX3,RABGGTA,CACNA1F
GO:BP	signal release	GO:0023061	0.0152127	2.96597	474	350	14	62649	GPER1,SERP1,SLC38A2,ADM,RIMS1,CPLX3,GHRH,SYT1,NR4A1,SYT7,CDK5,HTR1B,IL1B,STXBP2
GO:BP	negative regulation of proteolysis	GO:0045861	0.0152107	2.94845	341	350	12	62649	F8A3,AHSG,HRG,DHCR24,ANOS1,SPOCK2,IL1R2,WFDC3,NR4A1,CDK5,ECM1,PI16
GO:BP	sensory perception of light stimulus	GO:0050953	0.015182	2.93679	224	350	10	62649	LAMB2,GLRA1,TGFBI,ATP8A2,RIMS1,CYP4V2,MYO9A,CPLX3,RABGGTA,CACNA1F
GO:BP	positive regulation of cell adhesion	GO:0045785	0.0151672	2.93358	477	350	14	62649	LAMB2,HLX,HRG,THY1,IL12B,CDK6,NPNT,SPOCK2,NR4A3,NDNF,HES1,TNFRSF14,IL1B,PNP
GO:BP	ribonucleotide metabolic process	GO:0009259	0.0151628	2.90144	480	350	14	62649	ACSM4,AK1,PDK1,ELOVL6,ACOT7,ALDOC,UPP1,FIGNL1,HMGCR,ENO2,DGAT1,ADCY10,PNP,FAR1
GO:BP	negative regulation of apoptotic process	GO:0043066	0.0149588	2.86727	881	350	19	62649	OGG1,CSF1R,APIP,ACTC1,DHCR24,SPHK1,ASAH2,EYA2,NDNF,TNFRSF6B,SLC7A5,FIGNL1,PTTG1IP,IL2RB,BCL2L1,PCGF2,NR4A1,IL1B,RGL2
GO:BP	organic hydroxy compound metabolic process	GO:1901615	0.0149317	2.82602	561	350	15	62649	GPER1,DHCR24,SPHK1,MAOA,ASAH2,BCO1,MSMO1,CYP4V2,FDFT1,DPM3,126,HMGCR,DGAT1,NPC1L1,APOF
GO:BP	response to oxidative stress	GO:0006979	0.01469	2.78901	420	350	13	62649	OGG1,FOS,PDK1,DHCR24,SPHK1,CYGB,ERCC6,PENK,SESN2,NR4A3,RGS14,ERMP1,PCGF2
GO:BP	regulation of muscle system process	GO:0090257	0.014673	2.78145	233	350	10	62649	GPER1,AKAP6,SPHK1,NPNT,TNFRSF1B,NR4A3,KBTBD13,STC1,NR4A1,PI16
GO:BP	DNA-templated transcription	GO:0006351	0.0146675	2.77083	3584	350	44	62649	MTERF2,GPER1,OGG1,APLN,DACH2,NELFA,PBX3,BBX,HLX,FOS,PKNOX2,SPHK1,GCFC2,CDK6,NPNT,INTS11,SF3B5,HIC1,ERCC6,IRF6,TLR2,NR4A3,TNIP3,ZFPM1,HES1,FHOD1,RGS14,CDK5R1,PCGF2,CARM1,TRIM14,NR4A1,SMYD3,CDK5,PSRC1,RFX2,IL1B,IER5,ECM1,IRF5,PURB,ZNF22,LRRC14,ZBTB3
GO:BP	nucleic acid-templated transcription	GO:0097659	0.0146217	2.76763	3585	350	44	62649	MTERF2,GPER1,OGG1,APLN,DACH2,NELFA,PBX3,BBX,HLX,FOS,PKNOX2,SPHK1,GCFC2,CDK6,NPNT,INTS11,SF3B5,HIC1,ERCC6,IRF6,TLR2,NR4A3,TNIP3,ZFPM1,HES1,FHOD1,RGS14,CDK5R1,PCGF2,CARM1,TRIM14,NR4A1,SMYD3,CDK5,PSRC1,RFX2,IL1B,IER5,ECM1,IRF5,PURB,ZNF22,LRRC14,ZBTB3
GO:BP	regulation of neurotransmitter secretion	GO:0046928	0.0146208	2.74655	93	350	7	62649	GPER1,SLC38A2,RIMS1,CPLX3,SYT1,CDK5,HTR1B
GO:BP	tube development	GO:0035295	0.0146208	2.73565	1079	350	21	62649	APLN,CSF1R,TGFBI,HLX,DDAH1,HRG,LZTS2,THY1,SPHK1,IL12B,NPNT,ADM,NDNF,HES1,TMEM59L,ADM2,NR4A1,IL1B,SEMA4A,ECM1,INKA1
GO:BP	negative regulation of programmed cell death	GO:0043069	0.0146205	2.7309	900	350	19	62649	OGG1,CSF1R,APIP,ACTC1,DHCR24,SPHK1,ASAH2,EYA2,NDNF,TNFRSF6B,SLC7A5,FIGNL1,PTTG1IP,IL2RB,BCL2L1,PCGF2,NR4A1,IL1B,RGL2
GO:BP	cell growth	GO:0016049	0.0145263	2.72382	497	350	14	62649	LAMB2,FSTL4,AKAP6,HRG,SPHK1,SESN2,RIMS1,SEMA6B,CDHR2,SYT1,CDK5,PSRC1,SEMA4A,PI16
GO:BP	regulation of membrane potential	GO:0042391	0.0145239	2.70947	427	350	13	62649	GPER1,GLRA1,AKAP6,SCN2B,GRIK4,GABRP,GABRA1,RIMS1,RGS7BP,KCNE3,BCL2L1,CDK5,MPP2
GO:BP	microtubule cytoskeleton organization	GO:0000226	0.0143738	2.70495	652	350	16	62649	DNAAF8,ZMYND10,KIF4A,LZTS2,GAS2L1,DNAI2,ANKFN1,STMN3,FIGNL1,RGS14,CDK5R1,CROCC,CCSER2,CDK5,PSRC1,NCKAP5L
GO:BP	regulation of cell growth	GO:0001558	0.0142723	2.68704	429	350	13	62649	FSTL4,AKAP6,HRG,SPHK1,SESN2,RIMS1,SEMA6B,CDHR2,SYT1,CDK5,PSRC1,SEMA4A,PI16
GO:BP	positive regulation of phosphorus metabolic process	GO:0010562	0.0139796	2.68162	907	350	19	62649	GPER1,NCS1,CSF1R,SPHK1,IL12B,NPNT,CAMKK1,ERCC6,EEF1A2,HES1,CDK5R1,JTB,IL6R,SMYD3,CDK5,PSRC1,TNFRSF14,IL1B,CDC6
GO:BP	positive regulation of phosphate metabolic process	GO:0045937	0.0139221	2.68162	907	350	19	62649	GPER1,NCS1,CSF1R,SPHK1,IL12B,NPNT,CAMKK1,ERCC6,EEF1A2,HES1,CDK5R1,JTB,IL6R,SMYD3,CDK5,PSRC1,TNFRSF14,IL1B,CDC6
GO:BP	alcohol biosynthetic process	GO:0046165	0.0138477	2.67963	137	350	8	62649	GPER1,DHCR24,SPHK1,ASAH2,MSMO1,FDFT1,HMGCR,NPC1L1
GO:BP	axon guidance	GO:0007411	0.0138089	2.66532	240	350	10	62649	LAMB2,CSF1R,ANOS1,SEMA6B,CDK5R1,LYPLA2,EMB,CDK5,SEMA4A,IGSF9
GO:BP	muscle cell development	GO:0055001	0.013697	2.66439	186	350	9	62649	AKAP6,ACTC1,ADM,UCHL1,MYLK3,HES1,SMYD3,PI16,FLNC
GO:BP	neuron projection guidance	GO:0097485	0.0136735	2.64905	241	350	10	62649	LAMB2,CSF1R,ANOS1,SEMA6B,CDK5R1,LYPLA2,EMB,CDK5,SEMA4A,IGSF9
GO:BP	response to extracellular stimulus	GO:0009991	0.0136479	2.61281	508	350	14	62649	OGG1,FOS,GAS2L1,SLC38A2,ERCC6,ADM,PENK,SESN2,SLC7A5,UPP1,LRP11,STC1,GHRH,WDR45
GO:BP	regulation of hydrolase activity	GO:0051336	0.0136479	2.61034	1007	350	20	62649	GPER1,OASL,AHSG,HRG,DHCR24,THY1,NPNT,ANOS1,CCL4,SPOCK2,RAPGEF5,STMN3,RGS14,MYO9A,ARAP2,WFDC3,NR4A1,ECM1,PI16,RGL2
GO:BP	negative regulation of neuron projection development	GO:0010977	0.0136479	2.6087	140	350	8	62649	FSTL4,ITM2C,THY1,HES1,SEMA6B,CARM1,CDK5,SEMA4A
GO:BP	negative regulation of cell projection organization	GO:0031345	0.0136479	2.60683	189	350	9	62649	FSTL4,HRG,ITM2C,THY1,HES1,SEMA6B,CARM1,CDK5,SEMA4A
GO:BP	negative regulation of developmental process	GO:0051093	0.0136394	2.59829	919	350	19	62649	GPER1,FSTL4,HLX,AHSG,HRG,WNT9A,THY1,CDK6,TLR2,ZFPM1,HES1,SEMA6B,BCL2L1,CARM1,CDK5,IL1B,SEMA4A,ECM1,PI16
GO:BP	regulation of monoatomic ion transport	GO:0043269	0.0136054	2.57467	588	350	15	62649	GPER1,AKAP6,THY1,SCN2B,KCNIP1,CCL4,HES1,STC1,KCNA4,KCNE3,CDK5,HTR1B,KCNA3,AMIGO1,CACNA1F
GO:BP	positive regulation of cell death	GO:0010942	0.0135853	2.57467	588	350	15	62649	GPER1,HRG,FOS,ITM2C,IL12B,C1QA,TNFRSF1B,ADM,EEF1A2,PHLDA1,CDK5R1,NR4A1,CDK5,IRF5,ADCY10
GO:BP	negative regulation of cell growth	GO:0030308	0.0135518	2.56903	191	350	9	62649	FSTL4,HRG,SESN2,SEMA6B,CDHR2,CDK5,PSRC1,SEMA4A,PI16
GO:BP	chemical homeostasis	GO:0048878	0.0134823	2.5649	1014	350	20	62649	GPER1,HEPH,AKAP6,THY1,SLC35G1,CKB,ADM,PPP1R3G,SESN2,RAB39A,BOLA1,STC1,GJB6,LETM2,KCNE3,DGAT1,HTR1B,NPC1L1,RHBG,ORMDL2
GO:BP	amide metabolic process	GO:0043603	0.0134709	2.54662	1204	350	22	62649	ALDH1L2,ACSM4,SERP1,PDK1,PCSK7,SPHK1,ELOVL6,ACOT7,MRPS16,ASAH2,SESN2,EEF1A2,RPS23,ENC1,COA3,NAT8,DGAT1,MRPL4,ORMDL2,TAPBP,PNP,FAR1
GO:BP	regulation of cellular component size	GO:0032535	0.0134138	2.54257	373	350	12	62649	ARPC1B,NAA80,FSTL4,KANK4,SEMA6B,PEX11B,CDHR2,ARHGAP18,CDK5,BRK1,SEMA4A,LAMTOR4
GO:BP	cell migration	GO:0016477	0.0133884	2.53332	1502	350	25	62649	GPER1,LAMB2,CSF1R,HRG,THY1,SPHK1,CYGB,IL12B,CCL4,NR4A3,NDNF,HES1,APCDD1,SEMA6B,STC1,RHOBTB3,CDK5R1,IL6R,NR4A1,CDK5,TNFRSF14,IL1B,SEMA4A,ECM1,ITGB7
GO:BP	monosaccharide metabolic process	GO:0005996	0.0133838	2.52162	249	350	10	62649	PFKFB4,SERP1,PDK1,ALDOC,PPP1R3G,SESN2,GDPGP1,ENO2,SLC2A3,G6PC3
GO:BP	circulatory system process	GO:0003013	0.0133823	2.50296	596	350	15	62649	GPER1,APLN,ACTC1,DDAH1,SCN2B,SLC38A2,ADM,MYLK3,SLC7A5,C2CD4A,STC1,KCNE3,ADM2,SLC2A3,HTR1B
GO:BP	regulation of postsynaptic membrane potential	GO:0060078	0.0133814	2.49417	145	350	8	62649	GLRA1,GRIK4,GABRP,GABRA1,RIMS1,RGS7BP,CDK5,MPP2
GO:BP	monoatomic ion transmembrane transport	GO:0034220	0.0132765	2.48162	1027	350	20	62649	GPER1,NCS1,GLRA1,AKAP6,THY1,SCN2B,GRIK4,GABRP,KCNIP1,GABRA1,SLC13A1,SLC35G1,ASIC4,KCNA4,KCNE3,SLC39A1,CDK5,KCNA3,AMIGO1,CACNA1F
GO:BP	regulation of receptor signaling pathway via JAK-STAT	GO:0046425	0.0132405	2.47534	102	350	7	62649	IL12B,ERCC6,HES1,CDK5R1,PIGU,IL6R,CDK5
GO:BP	actin filament organization	GO:0007015	0.0131859	2.4378	452	350	13	62649	ARPC1B,NAA80,SHROOM4,ACTC1,KANK4,GAS2L1,RHOBTB1,WASF3,KBTBD13,FHOD1,RHOBTB3,ARHGAP18,BRK1
GO:BP	muscle cell differentiation	GO:0042692	0.0131274	2.42418	383	350	12	62649	GPER1,LAMB2,AKAP6,ACTC1,NPNT,ADM,UCHL1,MYLK3,HES1,SMYD3,PI16,FLNC
GO:BP	angiogenesis	GO:0001525	0.0131112	2.41837	528	350	14	62649	APLN,TGFBI,DDAH1,HRG,THY1,SPHK1,IL12B,ADM,NDNF,ADM2,NR4A1,IL1B,SEMA4A,ECM1
GO:BP	modulation of chemical synaptic transmission	GO:0050804	0.0130769	2.40643	455	350	13	62649	GPER1,DNM1,GRIK4,SLC38A2,RIMS1,RGS14,CPLX3,SYT1,SYT7,CDK5,HTR1B,IL1B,MPP2
GO:BP	positive regulation of signal transduction	GO:0009967	0.0130464	2.40241	1528	350	25	62649	GPER1,LAMB2,OASL,CSF1R,AKAP6,ITM2C,SPHK1,IL12B,MAOA,NPNT,HIC1,CCL4,TLR2,LY86,DDX60,HES1,RIMS1,GHRH,IL6R,ANKRD6,TRIM14,IL1B,ECM1,RGL2,LAMTOR4
GO:BP	mitotic cell cycle process	GO:1903047	0.0130077	2.39706	773	350	17	62649	KIF4A,CDC26,LZTS2,RRS1,SPHK1,ANKFN1,CDK6,STK33,CHAMP1,RFWD3,JTB,SMC2,RTKN,CDK5,PSRC1,IL1B,CDC6
GO:BP	regulation of trans-synaptic signaling	GO:0099177	0.0129482	2.39603	456	350	13	62649	GPER1,DNM1,GRIK4,SLC38A2,RIMS1,RGS14,CPLX3,SYT1,SYT7,CDK5,HTR1B,IL1B,MPP2
GO:BP	gene expression	GO:0010467	0.0128455	2.38661	9017	350	83	62649	MTERF2,GPER1,SNORD60,OGG1,NAA80,APLN,DACH2,NELFA,PBX3,CSF1R,BBX,HLX,ACTC1,HRG,SERP1,FOS,RRS1,DHCR24,PKNOX2,SCN2B,PCSK7,GAS2L1,SPHK1,IL12B,GCFC2,CDK6,SLC38A2,NPNT,PTBP2,INTS11,TNFRSF1B,MRPS16,SF3B5,HIC1,ERCC6,TYSND1,IRF6,TLR2,SESN2,NR4A3,TNIP3,EEF1A2,ZFPM1,SLC7A5,HES1,RIMS1,DOHH,FHOD1,RGS14,CELF6,RPS23,CDK5R1,IL1R2,IL6R,ENC1,PCGF2,CARM1,TRIM14,COA3,NAT8,GTPBP3,ADM2,NR4A1,CLEC4A,SMYD3,CDK5,PSRC1,TN…
GO:BP	purine ribonucleotide metabolic process	GO:0009150	0.0128139	2.38566	457	350	13	62649	ACSM4,AK1,PDK1,ELOVL6,ACOT7,ALDOC,FIGNL1,HMGCR,ENO2,DGAT1,ADCY10,PNP,FAR1
GO:BP	membrane lipid biosynthetic process	GO:0046467	0.0127685	2.38398	150	350	8	62649	SPHK1,ELOVL6,ASAH2,PIGU,DPM3,ST8SIA5,ORMDL2,GAL3ST4
GO:BP	negative regulation of nervous system development	GO:0051961	0.0127511	2.36243	151	350	8	62649	FSTL4,THY1,TLR2,HES1,SEMA6B,CDK5,IL1B,SEMA4A
GO:BP	regulation of cellular component biogenesis	GO:0044087	0.0127403	2.35676	955	350	19	62649	ARPC1B,ZMYND10,HRG,KANK4,THY1,SPHK1,TLR2,HES1,FHOD1,CDK5R1,ARHGAP18,CROCC,PSRC1,BRK1,IL1B,SEMA4A,AMIGO1,ORMDL2,WDR45
GO:BP	regulation of neurotransmitter transport	GO:0051588	0.0127088	2.33585	107	350	7	62649	GPER1,SLC38A2,RIMS1,CPLX3,SYT1,CDK5,HTR1B
GO:BP	regulation of vesicle-mediated transport	GO:0060627	0.0125967	2.32455	538	350	14	62649	APLN,AHSG,SPHK1,TLR2,CPLX3,SYT1,CDK5R1,IL2RB,TAMALIN,SYT7,CDK5,HTR1B,IL1B,STXBP2
GO:BP	blood vessel morphogenesis	GO:0048514	0.0125296	2.31183	618	350	15	62649	APLN,TGFBI,DDAH1,HRG,THY1,SPHK1,IL12B,ADM,NDNF,HES1,ADM2,NR4A1,IL1B,SEMA4A,ECM1
GO:BP	regulation of receptor signaling pathway via STAT	GO:1904892	0.0125296	2.30882	108	350	7	62649	IL12B,ERCC6,HES1,CDK5R1,PIGU,IL6R,CDK5
GO:BP	chemotaxis	GO:0006935	0.0125126	2.28644	621	350	15	62649	LAMB2,CSF1R,HRG,ANOS1,CCL4,SEMA6B,CDK5R1,IL6R,LYPLA2,EMB,NR4A1,CDK5,IL1B,SEMA4A,IGSF9
GO:BP	regulation of cell shape	GO:0008360	0.0124839	2.27784	155	350	8	62649	CSF1R,PALMD,RHOBTB1,WASF3,PEAK3,RHOBTB3,ARHGAP18,SEMA4A
GO:BP	taxis	GO:0042330	0.0124793	2.2696	623	350	15	62649	LAMB2,CSF1R,HRG,ANOS1,CCL4,SEMA6B,CDK5R1,IL6R,LYPLA2,EMB,NR4A1,CDK5,IL1B,SEMA4A,IGSF9
GO:BP	membrane lipid metabolic process	GO:0006643	0.0124627	2.24787	209	350	9	62649	SPHK1,ELOVL6,ASAH2,SERINC2,PIGU,DPM3,ST8SIA5,ORMDL2,GAL3ST4
GO:BP	response to starvation	GO:0042594	0.0124022	2.21414	211	350	9	62649	FOS,GAS2L1,SLC38A2,ADM,SESN2,SLC7A5,UPP1,LRP11,WDR45
GO:BP	regulation of cell activation	GO:0050865	0.0124022	2.20927	713	350	16	62649	GPER1,HAVCR1,HLX,HRG,THY1,SPHK1,CYGB,IL12B,TNFRSF1B,THEMIS2,NR4A3,HES1,TNFRSF14,IL1B,PNP,STXBP2
GO:BP	response to nutrient levels	GO:0031667	0.0123785	2.17405	478	350	13	62649	OGG1,FOS,GAS2L1,SLC38A2,ADM,PENK,SESN2,SLC7A5,UPP1,LRP11,STC1,GHRH,WDR45
GO:BP	negative regulation of cell development	GO:0010721	0.0123785	2.16607	273	350	10	62649	FSTL4,HLX,THY1,CDK6,ZFPM1,HES1,SEMA6B,CDK5,IL1B,SEMA4A
GO:BP	regulation of cell motility	GO:2000145	0.0123515	2.14587	988	350	19	62649	GPER1,CSF1R,HRG,THY1,SPHK1,CYGB,CDK6,CCL4,SPOCK2,NR4A3,SEMA6B,STC1,ARHGAP18,IL6R,CDK5,TNFRSF14,IL1B,SEMA4A,ECM1
GO:BP	cellular catabolic process	GO:0044248	0.0122733	2.07929	2138	350	30	62649	USP18,ALDH1L2,ERCC4,OGG1,CDC26,DDAH1,HECTD3,SPHK1,SOGA3,MAOA,TNFRSF1B,ACOT7,SLFN13,ASAH2,TYSND1,UCHL1,SESN2,EEF1A2,BCO1,SLC7A5,UPP1,RAB39A,PLBD1,CDK5R1,LYPLA2,TRIM14,CDK5,IL1B,WDR45,PNP
GO:BP	lipid catabolic process	GO:0016042	0.012271	2.07178	345	350	11	62649	ALDH1L2,SPHK1,ACOT7,ASAH2,TYSND1,SESN2,BCO1,FMC1,PLBD1,LYPLA2,IL1B
GO:BP	positive regulation of phosphorylation	GO:0042327	0.0122607	2.04543	822	350	17	62649	GPER1,CSF1R,SPHK1,IL12B,CAMKK1,ERCC6,EEF1A2,HES1,CDK5R1,JTB,IL6R,SMYD3,CDK5,PSRC1,TNFRSF14,IL1B,CDC6
GO:BP	organic substance catabolic process	GO:1901575	0.0122178	2.03996	2148	350	30	62649	USP18,ALDH1L2,OGG1,F8A3,CDC26,DDAH1,HECTD3,SPHK1,MAOA,TNFRSF1B,ACOT7,SLFN13,ALDOC,ASAH2,TYSND1,UCHL1,SESN2,EEF1A2,BCO1,UPP1,FMC1,PLBD1,LYG2,LYPLA2,HMGCR,ENC1,ENO2,CDK5,IL1B,PNP
GO:BP	receptor signaling pathway via JAK-STAT	GO:0007259	0.0121901	2.0381	167	350	8	62649	CSF1R,IL12B,ERCC6,HES1,CDK5R1,PIGU,IL6R,CDK5
GO:BP	positive regulation of cellular biosynthetic process	GO:0031328	0.0121571	2.03713	2037	350	29	62649	GPER1,APLN,NELFA,NCS1,PBX3,DDAH1,SERP1,FOS,NPNT,SF3B5,ERCC6,ADM,IRF6,TLR2,PPP1R3G,NR4A3,ZFPM1,HES1,FHOD1,CARM1,TRIM14,COA3,NR4A1,SMYD3,PSRC1,RFX2,IL1B,IER5,IRF5
GO:BP	glial cell development	GO:0021782	0.0121341	2.02862	119	350	7	62649	LAMB2,CDK6,C1QA,TLR2,WASF3,CDK5,IL1B
GO:BP	developmental cell growth	GO:0048588	0.0121058	2.00354	224	350	9	62649	LAMB2,FSTL4,AKAP6,RIMS1,SEMA6B,SYT1,CDK5,SEMA4A,PI16
GO:BP	alpha-beta T cell activation	GO:0046631	0.0120912	2.00004	169	350	8	62649	HLX,IL12B,ZFPM1,IL6R,CLEC4A,TNFRSF14,SEMA4A,PNP
GO:BP	cell surface receptor signaling pathway involved in cell-cell signaling	GO:1905114	0.0120324	1.98696	576	350	14	62649	PRICKLE2,GLRA1,LZTS2,WNT9A,GABRP,GABRA1,HIC1,TLR2,APCDD1,RIMS1,PYGO2,ANKRD6,CDK5,MPP2
GO:BP	positive regulation of protein phosphorylation	GO:0001934	0.0119487	1.97061	745	350	16	62649	GPER1,CSF1R,SPHK1,IL12B,CAMKK1,ERCC6,HES1,CDK5R1,JTB,IL6R,SMYD3,CDK5,PSRC1,TNFRSF14,IL1B,CDC6
GO:BP	cell division	GO:0051301	0.0119392	1.96991	660	350	15	62649	NUP37,KIF4A,CDC26,LZTS2,CDK6,SYCP1,RGS14,JTB,BCL2L1,SMC2,RTKN,CDK5,PSRC1,IL1B,CDC6
GO:BP	endocytosis	GO:0006897	0.0118733	1.96991	660	350	15	62649	APLN,DNM1,HAVCR1,AHSG,SPHK1,RHOBTB1,ADM,XKR9,SYT1,BCL2L1,MARCHF3,SCARF2,CDK5,HTR1B,FAM189A2
GO:BP	reproduction	GO:0000003	0.0118494	1.95005	1518	350	24	62649	ERCC4,DACH2,CDC26,GLRA1,FOS,DHCR24,IL12B,SLC38A2,ADM,SYCP1,UCHL1,FIGNL1,RIMS1,STC1,RHOBTB3,TSGA10,PYGO2,PMFBP1,BCL2L1,SMC2,ENO2,RFX2,IL1B,ADCY10
GO:BP	isoprenoid metabolic process	GO:0006720	0.0117069	1.93381	123	350	7	62649	BCO1,CYP4V2,FDFT1,DPM3,126,HMGCR,DGAT1
GO:BP	receptor signaling pathway via STAT	GO:0097696	0.0116475	1.92543	173	350	8	62649	CSF1R,IL12B,ERCC6,HES1,CDK5R1,PIGU,IL6R,CDK5
GO:BP	epithelium development	GO:0060429	0.0116463	1.91399	1220	350	21	62649	FAM20C,PRICKLE2,LAMB2,CSF1R,CPLANE1,LZTS2,CDK6,NPNT,ALDOC,ADM,IRF6,HES1,APCDD1,CDHR2,MYO9A,STC1,PYGO2,ANKRD6,TMEM59L,IL1B,INKA1
GO:BP	hexose metabolic process	GO:0019318	0.0116166	1.91104	230	350	9	62649	PFKFB4,SERP1,PDK1,ALDOC,PPP1R3G,SESN2,GDPGP1,ENO2,G6PC3
GO:BP	regulation of cell cycle	GO:0051726	0.0114761	1.90265	1124	350	20	62649	GPER1,CDC26,DHCR24,SPHK1,CDK6,ASAH2,ERCC6,STK33,FIGNL1,HES1,RFWD3,CNPPD1,CDK5R1,BCL2L1,SMC2,NR4A1,CDK5,PSRC1,IL1B,CDC6
GO:BP	glial cell differentiation	GO:0010001	0.0114521	1.8959	231	350	9	62649	LAMB2,CDK6,C1QA,TNFRSF1B,TLR2,WASF3,HES1,CDK5,IL1B
GO:BP	cellular response to amino acid stimulus	GO:0071230	0.0114148	1.89482	82	350	6	62649	GLRA1,SESN2,SLC7A5,BCL2L1,AMIGO1,LAMTOR4
GO:BP	regulation of transmembrane transport	GO:0034762	0.0113824	1.89445	587	350	14	62649	GPER1,AKAP6,THY1,SCN2B,KCNIP1,NR4A3,SLC7A5,KCNA4,KCNE3,CDK5,IL1B,KCNA3,AMIGO1,CACNA1F
GO:BP	positive regulation of cell development	GO:0010720	0.0113191	1.8835	433	350	12	62649	GPER1,HLX,FOS,IL12B,TNFRSF1B,TLR2,SLC7A5,HES1,RGS14,IL1B,AMIGO1,PNP
GO:BP	positive regulation of apoptotic process	GO:0043065	0.0113016	1.88182	509	350	13	62649	GPER1,HRG,ITM2C,IL12B,TNFRSF1B,ADM,EEF1A2,PHLDA1,CDK5R1,NR4A1,CDK5,IRF5,ADCY10
GO:BP	positive regulation of biosynthetic process	GO:0009891	0.0112189	1.8781	2077	350	29	62649	GPER1,APLN,NELFA,NCS1,PBX3,DDAH1,SERP1,FOS,NPNT,SF3B5,ERCC6,ADM,IRF6,TLR2,PPP1R3G,NR4A3,ZFPM1,HES1,FHOD1,CARM1,TRIM14,COA3,NR4A1,SMYD3,PSRC1,RFX2,IL1B,IER5,IRF5
GO:BP	neuron recognition	GO:0008038	0.0111845	1.87692	48	350	5	62649	NTM,CDK5R1,EMB,AMIGO1,IGSF9
GO:BP	chromosome segregation	GO:0007059	0.0111751	1.87347	434	350	12	62649	NUP37,ERCC4,KIF4A,CDC26,LZTS2,RRS1,SYCP1,CHAMP1,RGS14,SMC2,PSRC1,CDC6
GO:BP	microtubule-based process	GO:0007017	0.0111516	1.87342	939	350	18	62649	DNAAF8,ZMYND10,KIF4A,LZTS2,GAS2L1,DNAI2,ANKFN1,UCHL1,STMN3,FIGNL1,RGS14,CDK5R1,CROCC,CCSER2,CDK5,PSRC1,ADCY10,NCKAP5L
GO:BP	regulation of locomotion	GO:0040012	0.0111315	1.87327	1033	350	19	62649	GPER1,CSF1R,HRG,THY1,SPHK1,CYGB,CDK6,CCL4,SPOCK2,NR4A3,SEMA6B,STC1,ARHGAP18,IL6R,CDK5,TNFRSF14,IL1B,SEMA4A,ECM1
GO:BP	microtubule bundle formation	GO:0001578	0.0111177	1.86493	126	350	7	62649	DNAAF8,ZMYND10,GAS2L1,DNAI2,CCSER2,PSRC1,NCKAP5L
GO:BP	ribonucleoside bisphosphate metabolic process	GO:0033875	0.0109331	1.86493	126	350	7	62649	ACSM4,PDK1,ELOVL6,ACOT7,HMGCR,DGAT1,FAR1
GO:BP	purine nucleoside bisphosphate metabolic process	GO:0034032	0.010901	1.86493	126	350	7	62649	ACSM4,PDK1,ELOVL6,ACOT7,HMGCR,DGAT1,FAR1
GO:BP	nucleoside bisphosphate metabolic process	GO:0033865	0.0107174	1.86493	126	350	7	62649	ACSM4,PDK1,ELOVL6,ACOT7,HMGCR,DGAT1,FAR1
GO:BP	negative adaptation of signaling pathway	GO:0022401	0.0107174	1.8563	23	350	4	62649	APLN,ADM,HTR1B,FAM189A2
GO:BP	cellular response to growth factor stimulus	GO:0071363	0.0107001	1.85451	675	350	15	62649	FAM20C,APLN,HRG,FOS,SPHK1,IL12B,NPNT,TNFRSF1B,PBLD,PENK,NDNF,HES1,NR4A1,IL1B,MCM7
GO:BP	organelle assembly	GO:0070925	0.0106762	1.84243	944	350	18	62649	DNAAF8,ZMYND10,KIF4A,CPLANE1,ACTC1,LZTS2,BBIP1,RRS1,DNAI2,MYLK3,RAB39A,RPS23,CROCC,CCDC28B,SYT7,RFX2,FLNC,WDR45
GO:BP	synapse organization	GO:0050808	0.0105323	1.83365	438	350	12	62649	LAMB2,GABRA1,C1QA,SPOCK2,TLR2,WASF3,CDK5R1,CDK5,SEMA4A,AMIGO1,IGSF9,MPP2
GO:BP	cell-cell adhesion	GO:0098609	0.0105323	1.81779	948	350	18	62649	COL14A1,HLX,THY1,IL12B,NPNT,NR4A3,HES1,CDHR2,CDK5R1,EMB,SCARF2,TNFRSF14,IL1B,AMIGO1,IGSF9,CADM3,ITGB7,PNP
GO:BP	apoptotic signaling pathway	GO:0097190	0.0105184	1.81224	597	350	14	62649	GPER1,PDK1,ITM2C,TNFRSF1B,HIC1,ASAH2,ERCC6,EYA2,FIGNL1,PTTG1IP,IL6R,BCL2L1,PCGF2,IL1B
GO:BP	small GTPase mediated signal transduction	GO:0007264	0.0104738	1.80111	518	350	13	62649	DHCR24,RHOBTB1,RAPGEF5,STMN3,RAB39A,MYO9A,RHOBTB3,DOK2,ARHGAP18,DENND4B,RTKN,BRK1,RGL2
GO:BP	establishment of organelle localization	GO:0051656	0.0104576	1.78449	443	350	12	62649	F8A3,DNM1,RRS1,ANKFN1,UCHL1,NR4A3,CHAMP1,FHOD1,CROCC,CDK5,PSRC1,STXBP2
GO:BP	epithelial cell proliferation	GO:0050673	0.0103678	1.78449	443	350	12	62649	APLN,HLX,IL12B,CDK6,IRF6,NR4A3,HES1,FMC1,PYGO2,BCL2L1,NR4A1,ECM1
GO:BP	positive regulation of programmed cell death	GO:0043068	0.0103438	1.76581	522	350	13	62649	GPER1,HRG,ITM2C,IL12B,TNFRSF1B,ADM,EEF1A2,PHLDA1,CDK5R1,NR4A1,CDK5,IRF5,ADCY10
GO:BP	defense response to virus	GO:0051607	0.0103149	1.75751	304	350	10	62649	OASL,IL12B,SLFN13,ERCC6,TLR2,DDX60,MLKL,BCL2L1,IL1B,IRF5
GO:BP	regulation of epithelial cell proliferation	GO:0050678	0.0103077	1.75364	373	350	11	62649	APLN,HLX,IL12B,CDK6,IRF6,NR4A3,HES1,FMC1,PYGO2,NR4A1,ECM1
GO:BP	defense response to symbiont	GO:0140546	0.0103048	1.74516	305	350	10	62649	OASL,IL12B,SLFN13,ERCC6,TLR2,DDX60,MLKL,BCL2L1,IL1B,IRF5
GO:BP	regulation of cell adhesion	GO:0030155	0.0101662	1.74502	777	350	16	62649	LAMB2,TGFBI,HLX,HRG,THY1,IL12B,CDK6,NPNT,SPOCK2,NR4A3,NDNF,HES1,C2CD4A,TNFRSF14,IL1B,PNP
GO:BP	regulation of hormone levels	GO:0010817	0.0101529	1.73084	526	350	13	62649	GPER1,SERP1,PCSK7,ADM,BCO1,SLC7A5,ALDH9A1,CPLX3,GHRH,126,DGAT1,SYT7,IL1B
GO:BP	proteolysis	GO:0006508	0.0101293	1.70525	1787	350	26	62649	USP18,GPER1,F8A3,CDC26,HECTD3,AHSG,HRG,DHCR24,PCSK7,ANOS1,TNFRSF1B,SF3B5,SPOCK2,TYSND1,UCHL1,FOLH1,IL1R2,ENC1,WFDC3,ERMP1,NR4A1,CDK5,IL1B,ECM1,PI16,ADAMTS4
GO:BP	adaptation of signaling pathway	GO:0023058	0.0101246	1.70523	25	350	4	62649	APLN,ADM,HTR1B,FAM189A2
GO:BP	long-chain fatty-acyl-CoA metabolic process	GO:0035336	0.0101026	1.70523	25	350	4	62649	ELOVL6,ACOT7,DGAT1,FAR1
GO:BP	glial cell proliferation	GO:0014009	0.0100214	1.70365	52	350	5	62649	CSF1R,PENK,SLC7A5,HES1,IL1B
GO:BP	establishment of protein localization	GO:0045184	0.00999916	1.70216	1898	350	27	62649	NUP37,GPER1,AKAP6,SERP1,BBIP1,IL12B,NPNT,TLR2,PTTG1IP,RIMS1,RAB39A,CPLX3,CDK5R1,HMGCR,COG8,ARF5,TAMALIN,SYT7,SMYD3,FHIP1B,CDK5,IL1B,DNAJC14,TIMM29,MON1B,STXBP2,ACAP1
GO:BP	glucose metabolic process	GO:0006006	0.00993114	1.67897	187	350	8	62649	SERP1,PDK1,ALDOC,PPP1R3G,SESN2,GDPGP1,ENO2,G6PC3
GO:BP	cholesterol biosynthetic process	GO:0006695	0.00991885	1.6626	53	350	5	62649	DHCR24,MSMO1,FDFT1,HMGCR,NPC1L1
GO:BP	secondary alcohol biosynthetic process	GO:1902653	0.00990319	1.6626	53	350	5	62649	DHCR24,MSMO1,FDFT1,HMGCR,NPC1L1
GO:BP	cellular response to acid chemical	GO:0071229	0.00972259	1.66115	90	350	6	62649	GLRA1,SESN2,SLC7A5,BCL2L1,AMIGO1,LAMTOR4
GO:BP	negative regulation of cellular component organization	GO:0051129	0.00967982	1.65494	702	350	15	62649	ERCC4,FSTL4,HRG,KANK4,ITM2C,THY1,TNFRSF1B,TLR2,HES1,SEMA6B,BCL2L1,CARM1,CDK5,IL1B,SEMA4A
GO:BP	negative regulation of growth	GO:0045926	0.009674	1.64951	248	350	9	62649	FSTL4,HRG,SESN2,SEMA6B,CDHR2,CDK5,PSRC1,SEMA4A,PI16
GO:BP	phagocytosis	GO:0006909	0.00960765	1.64807	313	350	10	62649	HAVCR1,AHSG,SPHK1,RHOBTB1,TLR2,XKR9,RAB39A,IL2RB,SYT7,IL1B
GO:BP	regulation of response to DNA damage stimulus	GO:2001020	0.00956306	1.64807	313	350	10	62649	ERCC4,OGG1,SF3B5,HIC1,ERCC6,EYA2,FIGNL1,PTTG1IP,RFWD3,BCL2L1
GO:BP	response to growth factor	GO:0070848	0.00954054	1.63339	705	350	15	62649	FAM20C,APLN,HRG,FOS,SPHK1,IL12B,NPNT,TNFRSF1B,PBLD,PENK,NDNF,HES1,NR4A1,IL1B,MCM7
GO:BP	membrane organization	GO:0061024	0.00951685	1.62597	886	350	17	62649	GPER1,DNM1,HAVCR1,SERP1,DHCR24,SPHK1,RHOBTB1,EYA2,ATP8A2,XKR9,RIMS1,RAB39A,CPLX3,SYT1,BCL2L1,SYT7,TIMM29
GO:BP	T cell activation	GO:0042110	0.00948902	1.61946	539	350	13	62649	HLX,THY1,IL12B,CDK6,TNFRSF1B,ZFPM1,HES1,IL6R,CLEC4A,TNFRSF14,IL1B,SEMA4A,PNP
GO:BP	regulation of protein serine/threonine kinase activity	GO:0071900	0.00946022	1.6156	386	350	11	62649	CSF1R,THY1,UCHL1,SESN2,CNPPD1,RGS14,CDK5R1,HMGCR,PSRC1,IL1B,CDC6
GO:BP	enzyme-linked receptor protein signaling pathway	GO:0007167	0.00936879	1.614	982	350	18	62649	GPER1,FAM20C,APLN,CSF1R,FSTL4,AHSG,HRG,FOS,IL12B,NPNT,PBLD,NR4A3,HES1,RGS14,GHRH,DOK2,CDK5R1,IL1B
GO:BP	organophosphate biosynthetic process	GO:0090407	0.00936215	1.59882	624	350	14	62649	GPER1,AK1,NCS1,PDK1,ELOVL6,ACOT7,CKB,UPP1,TKT,PIGU,DPM3,ADCY10,PNP,FAR1
GO:BP	negative regulation of peptidase activity	GO:0010466	0.00929791	1.5944	252	350	9	62649	AHSG,HRG,DHCR24,ANOS1,SPOCK2,WFDC3,NR4A1,ECM1,PI16
GO:BP	transmembrane receptor protein tyrosine kinase signaling pathway	GO:0007169	0.00929105	1.58348	626	350	14	62649	GPER1,FAM20C,APLN,CSF1R,FSTL4,AHSG,HRG,IL12B,NR4A3,RGS14,GHRH,DOK2,CDK5R1,IL1B
GO:BP	response to light stimulus	GO:0009416	0.00923605	1.57717	319	350	10	62649	ERCC4,OGG1,FOS,IL12B,ERCC6,ATP8A2,RGS14,HMGCR,CDK5,CACNA1F
GO:BP	response to acid chemical	GO:0001101	0.00921667	1.5661	140	350	7	62649	GLRA1,SESN2,SLC7A5,LRP11,BCL2L1,AMIGO1,LAMTOR4
GO:BP	extracellular matrix organization	GO:0030198	0.00920024	1.55389	321	350	10	62649	LAMB2,COL14A1,OLFML2A,TGFBI,NPNT,TNFRSF1B,SPOCK2,ADAMTSL3,NDNF,ADAMTS4
GO:BP	inorganic ion homeostasis	GO:0098771	0.00918049	1.54433	548	350	13	62649	GPER1,HEPH,AKAP6,THY1,SLC35G1,CKB,ADM,BOLA1,STC1,LETM2,KCNE3,HTR1B,RHBG
GO:BP	extracellular structure organization	GO:0043062	0.0091602	1.54232	322	350	10	62649	LAMB2,COL14A1,OLFML2A,TGFBI,NPNT,TNFRSF1B,SPOCK2,ADAMTSL3,NDNF,ADAMTS4
GO:BP	regulation of defense response	GO:0031347	0.00912095	1.54136	718	350	15	62649	USP18,GPER1,OASL,AHSG,SPHK1,IL12B,TNFRSF1B,ERCC6,TLR2,PENK,TNIP3,DDX60,C2CD4A,IL1B,LRRC14
GO:BP	glycoprotein metabolic process	GO:0009100	0.00900682	1.53343	394	350	11	62649	HS3ST2,SERP1,ITM2C,GALNT17,SPOCK2,NDNF,PHLDA1,DPM3,ST8SIA5,GAL3ST4,GANAB
GO:BP	synaptic vesicle cycle	GO:0099504	0.00900658	1.53142	196	350	8	62649	DNM1,RIMS1,CPLX3,SYT1,CDK5R1,SYT7,CDK5,HTR1B
GO:BP	tissue morphogenesis	GO:0048729	0.00899808	1.5303	633	350	14	62649	PRICKLE2,CSF1R,CPLANE1,ACTC1,LZTS2,NPNT,ADM,EYA2,ZFPM1,HES1,MYO9A,STC1,ANKRD6,TMEM59L
GO:BP	acyl-CoA metabolic process	GO:0006637	0.00881519	1.52646	95	350	6	62649	ACSM4,PDK1,ELOVL6,ACOT7,DGAT1,FAR1
GO:BP	thioester metabolic process	GO:0035383	0.00880615	1.52646	95	350	6	62649	ACSM4,PDK1,ELOVL6,ACOT7,DGAT1,FAR1
GO:BP	external encapsulating structure organization	GO:0045229	0.00879164	1.5193	324	350	10	62649	LAMB2,COL14A1,OLFML2A,TGFBI,NPNT,TNFRSF1B,SPOCK2,ADAMTSL3,NDNF,ADAMTS4
GO:BP	regulation of neuron death	GO:1901214	0.00878687	1.5193	324	350	10	62649	FOS,DHCR24,C1QA,TNFRSF1B,NR4A3,NDNF,CDK5R1,BCL2L1,ENO2,CDK5
GO:BP	reproductive process	GO:0022414	0.00873768	1.50644	1509	350	23	62649	ERCC4,DACH2,CDC26,GLRA1,FOS,DHCR24,SLC38A2,ADM,SYCP1,UCHL1,FIGNL1,RIMS1,STC1,RHOBTB3,TSGA10,PYGO2,PMFBP1,BCL2L1,SMC2,ENO2,RFX2,IL1B,ADCY10
GO:BP	cellular response to extracellular stimulus	GO:0031668	0.00860992	1.48718	260	350	9	62649	FOS,GAS2L1,SLC38A2,ERCC6,PENK,SESN2,SLC7A5,UPP1,WDR45
GO:BP	regulation of peptidyl-tyrosine phosphorylation	GO:0050730	0.00854533	1.48718	260	350	9	62649	CSF1R,HRG,THY1,IL12B,ERCC6,HES1,IL6R,TNFRSF14,SH3BP5L
GO:BP	response to inorganic substance	GO:0010035	0.00847663	1.48697	555	350	13	62649	OGG1,GLRA1,FOS,SPHK1,SLC38A2,ERCC6,PENK,NR4A3,LRP11,SYT1,PCGF2,SYT7,ADCY10
GO:BP	positive regulation of protein modification process	GO:0031401	0.00844691	1.48158	1005	350	18	62649	GPER1,NELFA,CSF1R,SPHK1,IL12B,CAMKK1,ERCC6,HES1,PTTG1IP,CDK5R1,JTB,IL6R,SMYD3,CDK5,PSRC1,TNFRSF14,IL1B,CDC6
GO:BP	cellular response to external stimulus	GO:0071496	0.00843323	1.47376	328	350	10	62649	FOS,GAS2L1,SLC38A2,ERCC6,PENK,SESN2,SLC7A5,UPP1,IL1B,WDR45
GO:BP	positive regulation of cytokine production	GO:0001819	0.0083313	1.46749	477	350	12	62649	CSF1R,SPHK1,IL12B,TLR2,NR4A3,ZFPM1,SLC7A5,IL6R,TNFRSF14,IL1B,IRF5,PNP
GO:BP	negative regulation of neurogenesis	GO:0050768	0.00821544	1.46744	145	350	7	62649	FSTL4,THY1,HES1,SEMA6B,CDK5,IL1B,SEMA4A
GO:BP	response to oxygen levels	GO:0070482	0.00820561	1.44005	331	350	10	62649	DDAH1,FOS,PDK1,CYGB,ADM,TLR2,PENK,NDNF,SLC7A5,STC1
GO:BP	regulation of metal ion transport	GO:0010959	0.00804964	1.43355	404	350	11	62649	GPER1,AKAP6,THY1,SCN2B,KCNIP1,CCL4,HES1,STC1,KCNE3,CDK5,AMIGO1
GO:BP	regulation of cytokine production	GO:0001817	0.00802962	1.43107	734	350	15	62649	CSF1R,SPHK1,IL12B,TNFRSF1B,TLR2,NR4A3,ZFPM1,SLC7A5,IL1R2,IL6R,CLEC4A,TNFRSF14,IL1B,IRF5,PNP
GO:BP	positive regulation of response to external stimulus	GO:0032103	0.00802819	1.42254	563	350	13	62649	OASL,CSF1R,HRG,IL12B,CCL4,TLR2,LY86,TNIP3,DDX60,C2CD4A,IL6R,IL1B,LRRC14
GO:BP	vascular process in circulatory system	GO:0003018	0.00800623	1.42213	265	350	9	62649	GPER1,DDAH1,SLC38A2,ADM,MYLK3,SLC7A5,C2CD4A,SLC2A3,HTR1B
GO:BP	regulation of proteolysis	GO:0030162	0.00793976	1.41075	737	350	15	62649	GPER1,F8A3,AHSG,HRG,DHCR24,ANOS1,TNFRSF1B,SPOCK2,IL1R2,WFDC3,NR4A1,CDK5,IL1B,ECM1,PI16
GO:BP	inorganic cation transmembrane transport	GO:0098662	0.0078904	1.40991	828	350	16	62649	GPER1,NCS1,AKAP6,THY1,SCN2B,KCNIP1,SLC35G1,ASIC4,KCNA4,KCNE3,SLC39A1,CDK5,RHBG,KCNA3,AMIGO1,CACNA1F
GO:BP	sterol biosynthetic process	GO:0016126	0.00782722	1.39702	60	350	5	62649	DHCR24,MSMO1,FDFT1,HMGCR,NPC1L1
GO:BP	muscle tissue development	GO:0060537	0.0077363	1.39445	408	350	11	62649	HLX,AKAP6,ACTC1,FOS,EYA2,MYLK3,ZFPM1,GJB6,NR4A1,CDK5,PI16
GO:BP	cytokine production	GO:0001816	0.0077363	1.39053	740	350	15	62649	CSF1R,SPHK1,IL12B,TNFRSF1B,TLR2,NR4A3,ZFPM1,SLC7A5,IL1R2,IL6R,CLEC4A,TNFRSF14,IL1B,IRF5,PNP
GO:BP	regulation of lipid metabolic process	GO:0019216	0.00772952	1.35192	339	350	10	62649	GPER1,PDK1,SPHK1,TYSND1,ADM,NR4A3,EEF1A2,FMC1,IL1B,ORMDL2
GO:BP	regulation of phagocytosis	GO:0050764	0.00770497	1.35054	102	350	6	62649	AHSG,SPHK1,TLR2,IL2RB,SYT7,IL1B
GO:BP	regulation of leukocyte activation	GO:0002694	0.00769235	1.34645	658	350	14	62649	GPER1,HAVCR1,HLX,THY1,SPHK1,IL12B,TNFRSF1B,THEMIS2,NR4A3,HES1,TNFRSF14,IL1B,PNP,STXBP2
GO:BP	muscle contraction	GO:0006936	0.00756147	1.34108	340	350	10	62649	GPER1,GLRA1,SCN2B,SPHK1,NPNT,ATP8A2,KBTBD13,STC1,KCNE3,NR4A1
GO:BP	positive regulation of kinase activity	GO:0033674	0.00737714	1.3194	494	350	12	62649	CSF1R,IL12B,CAMKK1,ERCC6,EEF1A2,CDK5R1,JTB,IL6R,CDK5,PSRC1,IL1B,CDC6
GO:BP	sterol metabolic process	GO:0016125	0.00732593	1.31732	153	350	7	62649	DHCR24,MSMO1,CYP4V2,FDFT1,HMGCR,NPC1L1,APOF
GO:BP	organelle localization	GO:0051640	0.00732475	1.31256	577	350	13	62649	F8A3,DNM1,RRS1,ANKFN1,UCHL1,NR4A3,CHAMP1,FHOD1,SYT1,CROCC,CDK5,PSRC1,STXBP2
GO:BP	positive regulation of protein kinase activity	GO:0045860	0.00728513	1.30817	417	350	11	62649	CSF1R,IL12B,CAMKK1,ERCC6,CDK5R1,JTB,IL6R,CDK5,PSRC1,IL1B,CDC6
GO:CC	cellular anatomical entity	GO:0110165	0.00728513	130.218	21569	350	335	62649	USP18,NUP37,ALDH1L2,MTERF2,DNAAF8,ACSM4,ANKS4B,GPER1,ARPC1B,ERCC4,FAM20C,SNORD60,HS3ST2,PRICKLE2,ZMYND10,PFKFB4,LAMB2,OGG1,OASL,NAA80,SHROOM4,F8A3,HEPH,APLN,DACH2,KIF4A,NELFA,COL14A1,CDC26,AK1,NCS1,OLFML2A,DNM1,PBX3,HAVCR1,GLRA1,CSF1R,FSTL4,BBX,TGFBI,CPLANE1,HLX,IQCA1,FAM171B,APIP,AKAP6,ACTC1,DDAH1,HECTD3,AHSG,HRG,SERP1,TM4SF4,FOS,MARVELD1,LZTS2,BBIP1,TECTB,PDK1,RRS1,KANK4,DHCR24,WNT9A,ITM2C,FAM1…
GO:CC	cellular_component	GO:0005575	0.00727053	126.659	22112	350	335	62649	USP18,NUP37,ALDH1L2,MTERF2,DNAAF8,ACSM4,ANKS4B,GPER1,ARPC1B,ERCC4,FAM20C,SNORD60,HS3ST2,PRICKLE2,ZMYND10,PFKFB4,LAMB2,OGG1,OASL,NAA80,SHROOM4,F8A3,HEPH,APLN,DACH2,KIF4A,NELFA,COL14A1,CDC26,AK1,NCS1,OLFML2A,DNM1,PBX3,HAVCR1,GLRA1,CSF1R,FSTL4,BBX,TGFBI,CPLANE1,HLX,IQCA1,FAM171B,APIP,AKAP6,ACTC1,DDAH1,HECTD3,AHSG,HRG,SERP1,TM4SF4,FOS,MARVELD1,LZTS2,BBIP1,TECTB,PDK1,RRS1,KANK4,DHCR24,WNT9A,ITM2C,FAM1…
GO:CC	cytoplasm	GO:0005737	0.00723665	88.7032	12321	350	244	62649	USP18,NUP37,ALDH1L2,MTERF2,DNAAF8,ACSM4,ANKS4B,GPER1,ARPC1B,FAM20C,HS3ST2,PRICKLE2,ZMYND10,PFKFB4,LAMB2,OGG1,OASL,NAA80,SHROOM4,F8A3,HEPH,KIF4A,NELFA,COL14A1,CDC26,AK1,NCS1,DNM1,FSTL4,BBX,TGFBI,IQCA1,APIP,AKAP6,ACTC1,DDAH1,HECTD3,AHSG,HRG,SERP1,FOS,MARVELD1,LZTS2,BBIP1,PDK1,RRS1,KANK4,DHCR24,ITM2C,FAM124B,PKNOX2,THY1,PCSK7,GAS2L1,SPHK1,DNAI2,RSAD1,CYGB,IL12B,KCNIP1,GABRA1,PGGHG,GCFC2,MAOA,CDK6,SL…
GO:CC	intracellular anatomical structure	GO:0005622	0.00721284	81.1875	17853	350	275	62649	USP18,NUP37,ALDH1L2,MTERF2,DNAAF8,ACSM4,ANKS4B,GPER1,ARPC1B,ERCC4,FAM20C,SNORD60,HS3ST2,PRICKLE2,ZMYND10,PFKFB4,LAMB2,OGG1,OASL,NAA80,SHROOM4,F8A3,HEPH,DACH2,KIF4A,NELFA,COL14A1,CDC26,AK1,NCS1,DNM1,PBX3,GLRA1,CSF1R,FSTL4,BBX,TGFBI,HLX,IQCA1,APIP,AKAP6,ACTC1,DDAH1,HECTD3,AHSG,HRG,SERP1,FOS,MARVELD1,LZTS2,BBIP1,PDK1,RRS1,KANK4,DHCR24,ITM2C,FAM124B,PKNOX2,THY1,PCSK7,GAS2L1,CCDC137,SPHK1,DNAI2,ANKFN1…
GO:CC	organelle	GO:0043226	0.00720966	64.1179	16765	350	249	62649	USP18,NUP37,ALDH1L2,MTERF2,DNAAF8,ACSM4,ANKS4B,GPER1,ARPC1B,ERCC4,FAM20C,SNORD60,HS3ST2,PRICKLE2,ZMYND10,LAMB2,OGG1,OASL,SHROOM4,F8A3,DACH2,KIF4A,NELFA,COL14A1,CDC26,AK1,NCS1,DNM1,PBX3,HAVCR1,GLRA1,CSF1R,FSTL4,BBX,TGFBI,CPLANE1,HLX,IQCA1,AKAP6,ACTC1,DDAH1,AHSG,HRG,SERP1,FOS,MARVELD1,LZTS2,BBIP1,PDK1,RRS1,KANK4,DHCR24,ITM2C,FAM124B,PKNOX2,THY1,PCSK7,GAS2L1,CCDC137,SPHK1,DNAI2,ANKFN1,RSAD1,IL12B,GA…
GO:CC	intracellular organelle	GO:0043229	0.00717844	54.7241	15991	350	232	62649	USP18,NUP37,ALDH1L2,MTERF2,DNAAF8,ACSM4,ANKS4B,GPER1,ARPC1B,ERCC4,FAM20C,SNORD60,HS3ST2,PRICKLE2,ZMYND10,LAMB2,OGG1,OASL,SHROOM4,F8A3,DACH2,KIF4A,NELFA,COL14A1,CDC26,AK1,NCS1,DNM1,PBX3,GLRA1,CSF1R,FSTL4,BBX,TGFBI,HLX,IQCA1,AKAP6,ACTC1,AHSG,HRG,SERP1,FOS,MARVELD1,LZTS2,PDK1,RRS1,KANK4,DHCR24,ITM2C,FAM124B,PKNOX2,THY1,PCSK7,GAS2L1,CCDC137,SPHK1,DNAI2,ANKFN1,RSAD1,IL12B,GABRA1,GCFC2,MAOA,CDK6,NPNT,E…
GO:CC	membrane-bounded organelle	GO:0043227	0.00714825	54.1455	15667	350	229	62649	USP18,NUP37,ALDH1L2,MTERF2,ACSM4,ANKS4B,GPER1,ARPC1B,ERCC4,FAM20C,SNORD60,HS3ST2,PRICKLE2,LAMB2,OGG1,OASL,SHROOM4,F8A3,DACH2,KIF4A,NELFA,COL14A1,CDC26,AK1,NCS1,DNM1,PBX3,HAVCR1,GLRA1,CSF1R,FSTL4,BBX,TGFBI,CPLANE1,HLX,IQCA1,AKAP6,ACTC1,DDAH1,AHSG,HRG,SERP1,FOS,MARVELD1,LZTS2,BBIP1,PDK1,RRS1,DHCR24,ITM2C,FAM124B,PKNOX2,THY1,PCSK7,CCDC137,SPHK1,DNAI2,RSAD1,IL12B,GABRA1,GCFC2,MAOA,CDK6,NPNT,ELOVL6,PT…
GO:CC	membrane	GO:0016020	0.0071471	52.0334	9840	350	181	62649	ANKS4B,GPER1,FAM20C,HS3ST2,PRICKLE2,ZMYND10,OASL,SHROOM4,HEPH,KIF4A,NCS1,DNM1,HAVCR1,GLRA1,CSF1R,TGFBI,CPLANE1,FAM171B,AKAP6,ACTC1,HRG,SERP1,TM4SF4,FOS,MARVELD1,LZTS2,BBIP1,TECTB,DHCR24,ITM2C,TMEM45B,NTM,THY1,SCN2B,PCSK7,GRIK4,SPHK1,DNAI2,IL12B,GABRP,KCNIP1,GABRA1,INAFM2,SOGA3,SLC13A1,MAOA,SLC38A2,NPNT,ELOVL6,ANOS1,PALMD,PTBP2,EFHD2,TNFRSF1B,MRPS16,GALNT17,ASAH2,SLC35G1,RHOBTB1,TYSND1,RAPGEF5,TLR…
GO:CC	intracellular membrane-bounded organelle	GO:0043231	0.00712576	40.3282	14610	350	202	62649	USP18,NUP37,ALDH1L2,MTERF2,ACSM4,ANKS4B,GPER1,ARPC1B,ERCC4,FAM20C,SNORD60,HS3ST2,PRICKLE2,LAMB2,OGG1,OASL,SHROOM4,F8A3,DACH2,KIF4A,NELFA,COL14A1,CDC26,NCS1,PBX3,GLRA1,CSF1R,FSTL4,BBX,TGFBI,HLX,AKAP6,AHSG,HRG,SERP1,FOS,MARVELD1,PDK1,RRS1,DHCR24,ITM2C,FAM124B,PKNOX2,THY1,PCSK7,CCDC137,SPHK1,RSAD1,IL12B,GABRA1,GCFC2,MAOA,CDK6,ELOVL6,PTBP2,INTS11,TNFRSF1B,RBP7,ACOT7,MRPS16,SF3B5,CAMKK1,HIC1,GALNT17,A…
GO:CC	cytosol	GO:0005829	0.00708865	32.7616	5440	350	113	62649	USP18,NUP37,GPER1,ARPC1B,PFKFB4,OGG1,OASL,NAA80,KIF4A,NELFA,CDC26,AK1,BBX,APIP,ACTC1,DDAH1,SERP1,FOS,LZTS2,BBIP1,KANK4,DHCR24,THY1,SPHK1,CYGB,IL12B,PGGHG,GCFC2,MAOA,CDK6,INTS11,RBP7,ACOT7,MRPS16,CAMKK1,ALDOC,TYSND1,CKB,IRF6,PCP4,EYA2,UCHL1,SESN2,MYLK3,PHETA1,TNIP3,STMN3,BCO1,SLC7A5,DDX60,KBTBD13,UPP1,RIMS1,DOHH,LRRC25,RAB39A,MLKL,FHOD1,PLBD1,PEX11B,BOLA1,CMYA5,ALDH9A1,NBEA,MYO9A,CPLX3,RPS23,RBIS,…
GO:CC	cell periphery	GO:0071944	0.00704995	32.523	6168	350	120	62649	ANKS4B,GPER1,ZMYND10,LAMB2,SHROOM4,HEPH,COL14A1,NCS1,OLFML2A,DNM1,HAVCR1,GLRA1,CSF1R,TGFBI,AKAP6,AHSG,HRG,MARVELD1,LZTS2,BBIP1,TECTB,ITM2C,NTM,THY1,SCN2B,GRIK4,SPHK1,DNAI2,IL12B,GABRP,KCNIP1,GABRA1,SLC13A1,SLC38A2,NPNT,ANOS1,C1QA,TNFRSF1B,ASAH2,SLC35G1,SPOCK2,RHOBTB1,RAPGEF5,TLR2,ADAMTSL3,PENK,ATP8A2,UCHL1,NDNF,GPRIN2,SLC7A5,TAAR1,MSMO1,FOLH1,LRP11,XKR9,APCDD1,RIMS1,SEMA6B,RAB39A,MLKL,RGS7BP,CMYA…
GO:CC	plasma membrane	GO:0005886	0.0070479	27.6638	5682	350	108	62649	ANKS4B,GPER1,ZMYND10,SHROOM4,HEPH,NCS1,DNM1,HAVCR1,GLRA1,CSF1R,TGFBI,AKAP6,HRG,MARVELD1,LZTS2,BBIP1,TECTB,ITM2C,NTM,THY1,SCN2B,GRIK4,SPHK1,DNAI2,IL12B,GABRP,KCNIP1,GABRA1,SLC13A1,SLC38A2,ANOS1,TNFRSF1B,ASAH2,SLC35G1,RHOBTB1,RAPGEF5,TLR2,PENK,ATP8A2,UCHL1,GPRIN2,SLC7A5,TAAR1,MSMO1,FOLH1,LRP11,XKR9,APCDD1,RIMS1,SEMA6B,RAB39A,MLKL,RGS7BP,CMYA5,CDHR2,RGS14,NBEA,CPLX3,STC1,RHOBTB3,KCNA4,GJB6,SYT1,CDK5…
GO:CC	cell projection	GO:0042995	0.00702386	22.285	2389	350	64	62649	ANKS4B,GPER1,KIF4A,AK1,NCS1,HAVCR1,GLRA1,CPLANE1,IQCA1,ACTC1,FOS,BBIP1,THY1,DNAI2,CYGB,GABRP,KCNIP1,GABRA1,CDK6,SLC38A2,PALMD,PTBP2,TNFRSF1B,RHOBTB1,CABCOCO1,CKB,TLR2,PENK,ATP8A2,WASF3,UCHL1,STMN3,SLC7A5,RIMS1,FHOD1,RGS7BP,CDHR2,RGS14,MYO9A,CPLX3,GHRH,RHOBTB3,KCNA4,SYT1,CDK5R1,KCNE3,ARHGAP18,TSGA10,CROCC,PMFBP1,EMB,ENO2,SLC2A3,SYT7,CDK5,HTR1B,BRK1,NPC1L1,KCNA3,AMIGO1,IGSF9,MPP2,ADCY10,CACNA1F
GO:CC	extracellular region	GO:0005576	0.00699621	20.9055	4234	350	83	62649	ALDH1L2,ARPC1B,FAM20C,LAMB2,APLN,COL14A1,AK1,OLFML2A,DNM1,FSTL4,TGFBI,ACTC1,DDAH1,AHSG,HRG,TECTB,WNT9A,ITM2C,NTM,THY1,IL12B,SOGA3,NPNT,ANOS1,INTS11,C1QA,TNFRSF1B,ACOT7,CCL4,ALDOC,ASAH2,SPOCK2,PBLD,CKB,ADM,IRF6,ADAMTSL3,LY86,PENK,WASF3,SERINC2,NDNF,TNFRSF6B,SLC7A5,MENT,FIGNL1,FOLH1,PTTG1IP,SEMA6B,PLBD1,ALDH9A1,CDHR2,STC1,SMS,GHRH,RHOBTB3,TKT,LYG2,CROCC,IL1R2,CREG2,IL6R,LYPLA2,WFDC3,SMC2,ENO2,ARF5,…
GO:CC	vesicle	GO:0031982	0.00695471	19.4364	3973	350	78	62649	ALDH1L2,GPER1,ARPC1B,FAM20C,LAMB2,F8A3,AK1,DNM1,FSTL4,TGFBI,ACTC1,DDAH1,AHSG,HRG,LZTS2,ITM2C,THY1,SPHK1,IL12B,GABRA1,NPNT,TNFRSF1B,ACOT7,ALDOC,ASAH2,PBLD,RHOBTB1,CKB,IRF6,TLR2,PENK,ATP8A2,WASF3,SERINC2,PHETA1,SLC7A5,FIGNL1,FOLH1,PTTG1IP,RAB39A,SAYSD1,ALDH9A1,CDHR2,SMS,RHOBTB3,PHLDA1,SYT1,TKT,KCNE3,IL2RB,CROCC,DENND4B,LYPLA2,BCL2L1,TRIM14,MARCHF3,SMC2,ENO2,DGAT1,ARF5,SLC2A3,SYT7,BRK1,IL1B,NPC1L1,R…
GO:CC	endomembrane system	GO:0012505	0.0069509	19.044	4730	350	85	62649	NUP37,ANKS4B,GPER1,FAM20C,HS3ST2,PRICKLE2,LAMB2,F8A3,COL14A1,NCS1,FSTL4,TGFBI,AKAP6,AHSG,HRG,SERP1,FOS,RRS1,DHCR24,ITM2C,THY1,PCSK7,SPHK1,IL12B,ELOVL6,TNFRSF1B,GALNT17,ALDOC,ASAH2,SLC35G1,RHOBTB1,TLR2,PENK,ATP8A2,UCHL1,PHETA1,STMN3,MSMO1,LRRC25,RAB39A,CYP4V2,FDFT1,CMYA5,NBEA,RPS23,RHOBTB3,SYT1,TKT,IL2RB,PIGU,CREG2,DPM3,SLC39A1,DENND4B,LYPLA2,HMGCR,COG8,BCL2L1,ERMP1,MARCHF3,ST8SIA5,NAT8,TMEM59L,DG…
GO:CC	extracellular space	GO:0005615	0.00693795	18.9954	3379	350	71	62649	ALDH1L2,ARPC1B,FAM20C,LAMB2,APLN,COL14A1,AK1,OLFML2A,DNM1,TGFBI,ACTC1,DDAH1,AHSG,HRG,TECTB,WNT9A,ITM2C,THY1,IL12B,SOGA3,NPNT,ANOS1,INTS11,ACOT7,CCL4,ALDOC,ASAH2,PBLD,CKB,ADM,IRF6,LY86,WASF3,SERINC2,NDNF,TNFRSF6B,SLC7A5,FIGNL1,FOLH1,PTTG1IP,SEMA6B,PLBD1,ALDH9A1,CDHR2,STC1,SMS,GHRH,RHOBTB3,TKT,CROCC,CREG2,IL6R,LYPLA2,WFDC3,SMC2,ENO2,ARF5,SLC2A3,SYT7,BRK1,IL1B,SEMA4A,ECM1,PI16,APOF,ITGB7,GAL3ST4,ADA…
GO:CC	plasma membrane bounded cell projection	GO:0120025	0.00684908	18.1175	2276	350	57	62649	ANKS4B,GPER1,KIF4A,AK1,NCS1,HAVCR1,GLRA1,CPLANE1,IQCA1,ACTC1,FOS,BBIP1,THY1,DNAI2,CYGB,GABRP,KCNIP1,GABRA1,CDK6,SLC38A2,PALMD,PTBP2,TNFRSF1B,CABCOCO1,CKB,PENK,WASF3,UCHL1,STMN3,SLC7A5,FHOD1,RGS7BP,CDHR2,RGS14,MYO9A,CPLX3,GHRH,KCNA4,SYT1,CDK5R1,KCNE3,ARHGAP18,TSGA10,CROCC,PMFBP1,EMB,ENO2,CDK5,HTR1B,BRK1,NPC1L1,KCNA3,AMIGO1,IGSF9,MPP2,ADCY10,CACNA1F
GO:CC	cell junction	GO:0030054	0.0068223	18.0573	2122	350	55	62649	GPER1,ARPC1B,LAMB2,SHROOM4,NCS1,DNM1,GLRA1,AKAP6,ACTC1,THY1,SCN2B,GRIK4,SPHK1,GABRP,GABRA1,PALMD,C1QA,IRF6,PENK,WASF3,EEF1A2,RIMS1,PEAK3,MLKL,FHOD1,RGS7BP,CDHR2,RGS14,MYO9A,CPLX3,RPS23,GHRH,KCNA4,GJB6,SYT1,CDK5R1,BCL2L1,TES,EMB,RIMBP2,SCARF2,ENO2,NR4A1,TAMALIN,SYT7,CDK5,HTR1B,KCNA3,IGSF9,CADM3,FLNC,MPP2,ITGB7,LRFN1,STXBP2
GO:CC	membrane-enclosed lumen	GO:0031974	0.00680525	16.0462	6627	350	97	62649	NUP37,ALDH1L2,MTERF2,ACSM4,GPER1,ERCC4,FAM20C,SNORD60,LAMB2,OGG1,OASL,SHROOM4,F8A3,KIF4A,NELFA,COL14A1,CDC26,CSF1R,BBX,AHSG,HRG,FOS,PDK1,RRS1,FAM124B,PKNOX2,CCDC137,IL12B,GCFC2,CDK6,INTS11,ACOT7,MRPS16,SF3B5,CAMKK1,HIC1,ALDOC,ERCC6,TYSND1,RAPGEF5,IRF6,SYCP1,PENK,EYA2,ATP8A2,UCHL1,NR4A3,ZFPM1,UPP1,FIGNL1,HES1,PTTG1IP,CHAMP1,RFWD3,FHOD1,PEX11B,CMYA5,RGS14,C2CD4A,RPS23,RBIS,PHLDA1,TKT,CDK5R1,RELT,AR…
GO:CC	intracellular organelle lumen	GO:0070013	0.00676786	16.0462	6627	350	97	62649	NUP37,ALDH1L2,MTERF2,ACSM4,GPER1,ERCC4,FAM20C,SNORD60,LAMB2,OGG1,OASL,SHROOM4,F8A3,KIF4A,NELFA,COL14A1,CDC26,CSF1R,BBX,AHSG,HRG,FOS,PDK1,RRS1,FAM124B,PKNOX2,CCDC137,IL12B,GCFC2,CDK6,INTS11,ACOT7,MRPS16,SF3B5,CAMKK1,HIC1,ALDOC,ERCC6,TYSND1,RAPGEF5,IRF6,SYCP1,PENK,EYA2,ATP8A2,UCHL1,NR4A3,ZFPM1,UPP1,FIGNL1,HES1,PTTG1IP,CHAMP1,RFWD3,FHOD1,PEX11B,CMYA5,RGS14,C2CD4A,RPS23,RBIS,PHLDA1,TKT,CDK5R1,RELT,AR…
GO:CC	organelle lumen	GO:0043233	0.00675214	16.0462	6627	350	97	62649	NUP37,ALDH1L2,MTERF2,ACSM4,GPER1,ERCC4,FAM20C,SNORD60,LAMB2,OGG1,OASL,SHROOM4,F8A3,KIF4A,NELFA,COL14A1,CDC26,CSF1R,BBX,AHSG,HRG,FOS,PDK1,RRS1,FAM124B,PKNOX2,CCDC137,IL12B,GCFC2,CDK6,INTS11,ACOT7,MRPS16,SF3B5,CAMKK1,HIC1,ALDOC,ERCC6,TYSND1,RAPGEF5,IRF6,SYCP1,PENK,EYA2,ATP8A2,UCHL1,NR4A3,ZFPM1,UPP1,FIGNL1,HES1,PTTG1IP,CHAMP1,RFWD3,FHOD1,PEX11B,CMYA5,RGS14,C2CD4A,RPS23,RBIS,PHLDA1,TKT,CDK5R1,RELT,AR…
GO:CC	intracellular non-membrane-bounded organelle	GO:0043232	0.00675214	15.4133	6537	350	95	62649	NUP37,MTERF2,DNAAF8,GPER1,ARPC1B,ERCC4,SNORD60,ZMYND10,OASL,SHROOM4,KIF4A,AK1,DNM1,PBX3,BBX,HLX,IQCA1,ACTC1,SERP1,FOS,MARVELD1,LZTS2,RRS1,KANK4,DHCR24,PKNOX2,GAS2L1,CCDC137,DNAI2,ANKFN1,GCFC2,CDK6,NPNT,MRPS16,SF3B5,HIC1,ALDOC,ERCC6,RHOBTB1,CABCOCO1,IRF6,SYCP1,WASF3,MYLK3,NR4A3,ZFPM1,DDX60,FIGNL1,HES1,RIMS1,PEAK3,LRRC25,CHAMP1,RFWD3,FHOD1,CMYA5,RGS14,C2CD4A,MYO9A,RPS23,RBIS,RHOBTB3,GJB6,PHLDA1,CDK…
GO:CC	non-membrane-bounded organelle	GO:0043228	0.00674739	15.4089	6538	350	95	62649	NUP37,MTERF2,DNAAF8,GPER1,ARPC1B,ERCC4,SNORD60,ZMYND10,OASL,SHROOM4,KIF4A,AK1,DNM1,PBX3,BBX,HLX,IQCA1,ACTC1,SERP1,FOS,MARVELD1,LZTS2,RRS1,KANK4,DHCR24,PKNOX2,GAS2L1,CCDC137,DNAI2,ANKFN1,GCFC2,CDK6,NPNT,MRPS16,SF3B5,HIC1,ALDOC,ERCC6,RHOBTB1,CABCOCO1,IRF6,SYCP1,WASF3,MYLK3,NR4A3,ZFPM1,DDX60,FIGNL1,HES1,RIMS1,PEAK3,LRRC25,CHAMP1,RFWD3,FHOD1,CMYA5,RGS14,C2CD4A,MYO9A,RPS23,RBIS,RHOBTB3,GJB6,PHLDA1,CDK…
GO:CC	nucleoplasm	GO:0005654	0.00673791	15.0044	4203	350	73	62649	NUP37,ALDH1L2,GPER1,ERCC4,OGG1,OASL,SHROOM4,F8A3,KIF4A,NELFA,CDC26,CSF1R,BBX,FOS,RRS1,FAM124B,PKNOX2,GCFC2,CDK6,INTS11,ACOT7,SF3B5,CAMKK1,HIC1,ERCC6,RAPGEF5,IRF6,EYA2,ATP8A2,UCHL1,NR4A3,ZFPM1,UPP1,HES1,PTTG1IP,CHAMP1,RFWD3,FHOD1,PEX11B,CMYA5,RGS14,C2CD4A,RPS23,RBIS,PHLDA1,TKT,CDK5R1,RELT,ARHGAP18,PYGO2,DENND4B,126,SETD9,ENC1,PCGF2,CARM1,TRIM14,SMC2,NR4A1,SMYD3,CDK5,PSRC1,IER5,LYSMD1,EEF1AKMT3,PUR…
GO:CC	cytoskeleton	GO:0005856	0.00669819	14.9875	2399	350	54	62649	GPER1,ARPC1B,ZMYND10,SHROOM4,KIF4A,AK1,DNM1,IQCA1,ACTC1,SERP1,MARVELD1,LZTS2,KANK4,DHCR24,PKNOX2,GAS2L1,DNAI2,ANKFN1,CDK6,ALDOC,RHOBTB1,CABCOCO1,WASF3,MYLK3,DDX60,RIMS1,PEAK3,LRRC25,CHAMP1,FHOD1,RGS14,MYO9A,RHOBTB3,GJB6,ARHGAP18,TSGA10,CROCC,JTB,CCDC28B,ENC1,BCL2L1,RTKN,CCSER2,CDK5,PSRC1,BRK1,RHBG,EEF1AKMT3,FLNC,MPP2,ADCY10,NCKAP5L,NAA40,CDC6
GO:CC	synapse	GO:0045202	0.00669805	14.5359	1337	350	40	62649	GPER1,LAMB2,NCS1,DNM1,GLRA1,ACTC1,SCN2B,GRIK4,SPHK1,GABRP,GABRA1,PALMD,C1QA,PENK,WASF3,EEF1A2,RIMS1,RGS7BP,RGS14,MYO9A,CPLX3,RPS23,GHRH,KCNA4,SYT1,CDK5R1,BCL2L1,EMB,RIMBP2,ENO2,NR4A1,TAMALIN,SYT7,CDK5,HTR1B,KCNA3,IGSF9,MPP2,LRFN1,STXBP2
GO:CC	organelle membrane	GO:0031090	0.00669041	14.5151	3681	350	67	62649	ANKS4B,GPER1,FAM20C,HS3ST2,PRICKLE2,AKAP6,SERP1,BBIP1,DHCR24,ITM2C,SPHK1,GABRA1,MAOA,ELOVL6,TNFRSF1B,MRPS16,GALNT17,ASAH2,SLC35G1,RHOBTB1,TLR2,ATP8A2,UCHL1,EEF1A2,SLC7A5,MSMO1,RAB39A,CYP4V2,PEX11B,FDFT1,SAYSD1,RHOBTB3,LETM2,SYT1,TKT,PIGU,DPM3,SLC39A1,HMGCR,COG8,BCL2L1,ERMP1,TRIM14,MARCHF3,ST8SIA5,COA3,NAT8,TMEM59L,DGAT1,NR4A1,SLC2A3,SYT7,NPC1L1,RHBG,FAM189A2,MRPL4,ORMDL2,DNAJC14,GGCX,TAPBP,LAMTOR…
GO:CC	somatodendritic compartment	GO:0036477	0.00665645	12.1055	859	350	30	62649	GPER1,NCS1,GLRA1,THY1,CYGB,KCNIP1,GABRA1,SLC38A2,PALMD,PTBP2,TNFRSF1B,CKB,PENK,UCHL1,RGS7BP,RGS14,GHRH,KCNA4,CDK5R1,KCNE3,ENC1,ENO2,SLC2A3,CDK5,HTR1B,AMIGO1,IGSF9,MPP2,ADCY10,CACNA1F
GO:CC	neuron projection	GO:0043005	0.00657296	11.6941	1391	350	37	62649	GPER1,KIF4A,NCS1,GLRA1,FOS,THY1,CYGB,GABRP,KCNIP1,GABRA1,SLC38A2,PALMD,PTBP2,TNFRSF1B,CKB,PENK,UCHL1,STMN3,RGS7BP,RGS14,MYO9A,CPLX3,GHRH,KCNA4,SYT1,CDK5R1,KCNE3,EMB,ENO2,CDK5,HTR1B,KCNA3,AMIGO1,IGSF9,MPP2,ADCY10,CACNA1F
GO:CC	extracellular exosome	GO:0070062	0.00657296	11.2447	2109	350	45	62649	ALDH1L2,ARPC1B,FAM20C,LAMB2,AK1,DNM1,TGFBI,ACTC1,DDAH1,AHSG,HRG,ITM2C,THY1,NPNT,ACOT7,ALDOC,ASAH2,PBLD,CKB,IRF6,WASF3,SERINC2,SLC7A5,FIGNL1,FOLH1,PTTG1IP,ALDH9A1,CDHR2,SMS,RHOBTB3,TKT,CROCC,LYPLA2,SMC2,ENO2,ARF5,SLC2A3,SYT7,BRK1,ECM1,ITGB7,GAL3ST4,PNP,STXBP2,GANAB
GO:CC	extracellular vesicle	GO:1903561	0.006485	11.0723	2133	350	45	62649	ALDH1L2,ARPC1B,FAM20C,LAMB2,AK1,DNM1,TGFBI,ACTC1,DDAH1,AHSG,HRG,ITM2C,THY1,NPNT,ACOT7,ALDOC,ASAH2,PBLD,CKB,IRF6,WASF3,SERINC2,SLC7A5,FIGNL1,FOLH1,PTTG1IP,ALDH9A1,CDHR2,SMS,RHOBTB3,TKT,CROCC,LYPLA2,SMC2,ENO2,ARF5,SLC2A3,SYT7,BRK1,ECM1,ITGB7,GAL3ST4,PNP,STXBP2,GANAB
GO:CC	extracellular membrane-bounded organelle	GO:0065010	0.00643826	11.0652	2134	350	45	62649	ALDH1L2,ARPC1B,FAM20C,LAMB2,AK1,DNM1,TGFBI,ACTC1,DDAH1,AHSG,HRG,ITM2C,THY1,NPNT,ACOT7,ALDOC,ASAH2,PBLD,CKB,IRF6,WASF3,SERINC2,SLC7A5,FIGNL1,FOLH1,PTTG1IP,ALDH9A1,CDHR2,SMS,RHOBTB3,TKT,CROCC,LYPLA2,SMC2,ENO2,ARF5,SLC2A3,SYT7,BRK1,ECM1,ITGB7,GAL3ST4,PNP,STXBP2,GANAB
GO:CC	extracellular organelle	GO:0043230	0.00642824	11.0652	2134	350	45	62649	ALDH1L2,ARPC1B,FAM20C,LAMB2,AK1,DNM1,TGFBI,ACTC1,DDAH1,AHSG,HRG,ITM2C,THY1,NPNT,ACOT7,ALDOC,ASAH2,PBLD,CKB,IRF6,WASF3,SERINC2,SLC7A5,FIGNL1,FOLH1,PTTG1IP,ALDH9A1,CDHR2,SMS,RHOBTB3,TKT,CROCC,LYPLA2,SMC2,ENO2,ARF5,SLC2A3,SYT7,BRK1,ECM1,ITGB7,GAL3ST4,PNP,STXBP2,GANAB
GO:CC	nuclear lumen	GO:0031981	0.006397	10.9313	5495	350	77	62649	NUP37,ALDH1L2,GPER1,ERCC4,SNORD60,OGG1,OASL,SHROOM4,F8A3,KIF4A,NELFA,CDC26,CSF1R,BBX,FOS,RRS1,FAM124B,PKNOX2,CCDC137,GCFC2,CDK6,INTS11,ACOT7,SF3B5,CAMKK1,HIC1,ERCC6,RAPGEF5,IRF6,SYCP1,EYA2,ATP8A2,UCHL1,NR4A3,ZFPM1,UPP1,FIGNL1,HES1,PTTG1IP,CHAMP1,RFWD3,FHOD1,PEX11B,CMYA5,RGS14,C2CD4A,RPS23,RBIS,PHLDA1,TKT,CDK5R1,RELT,ARHGAP18,PYGO2,DENND4B,126,SETD9,ENC1,PCGF2,CARM1,TRIM14,SMC2,NR4A1,SMYD3,CDK5,PS…
GO:CC	axon	GO:0030424	0.00636848	10.6663	651	350	25	62649	GPER1,KIF4A,NCS1,THY1,SLC38A2,PTBP2,TNFRSF1B,PENK,UCHL1,STMN3,RGS7BP,MYO9A,CPLX3,GHRH,KCNA4,SYT1,CDK5R1,EMB,ENO2,CDK5,HTR1B,KCNA3,AMIGO1,IGSF9,ADCY10
GO:CC	nucleus	GO:0005634	0.00635998	10.3695	10111	350	112	62649	USP18,NUP37,ALDH1L2,GPER1,ARPC1B,ERCC4,SNORD60,PRICKLE2,OGG1,OASL,SHROOM4,F8A3,DACH2,KIF4A,NELFA,CDC26,PBX3,CSF1R,BBX,HLX,AKAP6,FOS,MARVELD1,RRS1,DHCR24,FAM124B,PKNOX2,CCDC137,SPHK1,GCFC2,CDK6,PTBP2,INTS11,TNFRSF1B,RBP7,ACOT7,SF3B5,CAMKK1,HIC1,ERCC6,CKB,STK33,RAPGEF5,IRF6,SYCP1,PCP4,EYA2,ATP8A2,UCHL1,THEMIS2,SESN2,NR4A3,ZFPM1,UPP1,FIGNL1,HES1,PTTG1IP,CHAMP1,MLKL,RFWD3,FHOD1,PEX11B,RGS7BP,CMYA5,CN…
GO:CC	protein-containing complex	GO:0032991	0.00634359	9.68809	7939	350	94	62649	NUP37,ARPC1B,ERCC4,LAMB2,OGG1,DACH2,KIF4A,NELFA,COL14A1,CDC26,DNM1,PBX3,GLRA1,CSF1R,AKAP6,ACTC1,FOS,BBIP1,PDK1,RRS1,SCN2B,GRIK4,DNAI2,IL12B,GABRP,KCNIP1,GABRA1,GCFC2,CDK6,ELOVL6,PTBP2,INTS11,C1QA,TNFRSF1B,MRPS16,SF3B5,ERCC6,PCP4,TLR2,PPP1R3G,ATP8A2,WASF3,SESN2,NR4A3,EEF1A2,ZFPM1,SLC7A5,HES1,PEX11B,BOLA1,CNPPD1,MYO9A,CELF6,CPLX3,RPS23,KCNA4,GJB6,CDK5R1,KCNE3,IL2RB,PIGU,DPM3,PYGO2,IL6R,ENC1,COG8,BC…
GO:CC	cell body	GO:0044297	0.00631518	9.11056	576	350	22	62649	GLRA1,ACTC1,THY1,CYGB,SLC38A2,PTBP2,TNFRSF1B,CKB,TLR2,PENK,UCHL1,RGS7BP,GHRH,CDK5R1,KCNE3,ENC1,ENO2,SLC2A3,CDK5,AMIGO1,ADCY10,CACNA1F
GO:CC	plasma membrane region	GO:0098590	0.00630828	9.07105	1207	350	31	62649	GPER1,ZMYND10,SHROOM4,HEPH,DNM1,GLRA1,AKAP6,BBIP1,THY1,GRIK4,SPHK1,GABRP,GABRA1,SLC13A1,ASAH2,SLC7A5,RIMS1,CDHR2,STC1,GJB6,SYT1,IL6R,SLC14A2,ENO2,TAMALIN,SYT7,NPC1L1,RHBG,MPP2,LRFN1,ADCY10
GO:CC	endoplasmic reticulum	GO:0005783	0.00629073	8.66049	2033	350	40	62649	ANKS4B,GPER1,FAM20C,LAMB2,COL14A1,AKAP6,AHSG,SERP1,FOS,RRS1,DHCR24,THY1,IL12B,ELOVL6,SLC35G1,PENK,UCHL1,MSMO1,LRRC25,CYP4V2,FDFT1,CMYA5,RPS23,TKT,PIGU,CREG2,DPM3,SLC39A1,HMGCR,BCL2L1,ERMP1,NAT8,DGAT1,HTR1B,ORMDL2,DNAJC14,GGCX,TAPBP,GANAB,G6PC3
GO:CC	neuronal cell body	GO:0043025	0.00626889	8.36049	507	350	20	62649	GLRA1,THY1,CYGB,SLC38A2,PTBP2,TNFRSF1B,CKB,PENK,UCHL1,RGS7BP,GHRH,CDK5R1,KCNE3,ENC1,ENO2,SLC2A3,CDK5,AMIGO1,ADCY10,CACNA1F
GO:CC	dendrite	GO:0030425	0.00622675	7.53535	629	350	21	62649	GPER1,NCS1,GLRA1,THY1,KCNIP1,GABRA1,SLC38A2,PALMD,CKB,PENK,RGS7BP,RGS14,KCNA4,CDK5R1,KCNE3,CDK5,HTR1B,AMIGO1,IGSF9,MPP2,ADCY10
GO:CC	dendritic tree	GO:0097447	0.0061934	7.5103	631	350	21	62649	GPER1,NCS1,GLRA1,THY1,KCNIP1,GABRA1,SLC38A2,PALMD,CKB,PENK,RGS7BP,RGS14,KCNA4,CDK5R1,KCNE3,CDK5,HTR1B,AMIGO1,IGSF9,MPP2,ADCY10
GO:CC	organelle subcompartment	GO:0031984	0.00617932	7.51008	1481	350	32	62649	ANKS4B,GPER1,TGFBI,AKAP6,SERP1,DHCR24,PCSK7,ELOVL6,SLC35G1,UCHL1,PHETA1,MSMO1,CYP4V2,FDFT1,NBEA,RHOBTB3,TKT,PIGU,DPM3,SLC39A1,LYPLA2,HMGCR,COG8,ERMP1,NAT8,DGAT1,ORMDL2,DNAJC14,GGCX,TAPBP,GAL3ST4,G6PC3
GO:CC	presynapse	GO:0098793	0.00617635	7.08819	473	350	18	62649	GPER1,DNM1,GRIK4,SPHK1,PENK,RIMS1,RGS7BP,CPLX3,GHRH,SYT1,CDK5R1,BCL2L1,NR4A1,SYT7,CDK5,HTR1B,KCNA3,STXBP2
GO:CC	microtubule cytoskeleton	GO:0015630	0.00616241	6.99216	1378	350	30	62649	ZMYND10,KIF4A,DNM1,ACTC1,SERP1,LZTS2,KANK4,PKNOX2,GAS2L1,DNAI2,ANKFN1,CDK6,CABCOCO1,LRRC25,CHAMP1,RGS14,ARHGAP18,TSGA10,CROCC,JTB,CCDC28B,BCL2L1,CCSER2,CDK5,PSRC1,EEF1AKMT3,ADCY10,NCKAP5L,NAA40,CDC6
GO:CC	cytoplasmic vesicle	GO:0031410	0.00614677	6.63325	2485	350	41	62649	GPER1,F8A3,FSTL4,AHSG,HRG,SPHK1,IL12B,GABRA1,TNFRSF1B,ALDOC,RHOBTB1,TLR2,PENK,ATP8A2,PHETA1,RAB39A,SAYSD1,RHOBTB3,PHLDA1,SYT1,IL2RB,DENND4B,BCL2L1,TRIM14,MARCHF3,DGAT1,SLC2A3,SYT7,IL1B,NPC1L1,RHBG,ECM1,FAM189A2,TAPBP,LAMTOR4,FCGR2A,PNP,MON1B,STXBP2,ACAP1,GANAB
GO:CC	intracellular vesicle	GO:0097708	0.00611737	6.62312	2487	350	41	62649	GPER1,F8A3,FSTL4,AHSG,HRG,SPHK1,IL12B,GABRA1,TNFRSF1B,ALDOC,RHOBTB1,TLR2,PENK,ATP8A2,PHETA1,RAB39A,SAYSD1,RHOBTB3,PHLDA1,SYT1,IL2RB,DENND4B,BCL2L1,TRIM14,MARCHF3,DGAT1,SLC2A3,SYT7,IL1B,NPC1L1,RHBG,ECM1,FAM189A2,TAPBP,LAMTOR4,FCGR2A,PNP,MON1B,STXBP2,ACAP1,GANAB
GO:CC	distal axon	GO:0150034	0.00611036	6.58543	281	350	14	62649	GPER1,THY1,PTBP2,PENK,STMN3,MYO9A,CPLX3,GHRH,CDK5R1,ENO2,CDK5,HTR1B,KCNA3,ADCY10
GO:CC	bounding membrane of organelle	GO:0098588	0.00610739	6.42516	2120	350	37	62649	GPER1,FAM20C,HS3ST2,AKAP6,BBIP1,DHCR24,ITM2C,SPHK1,MAOA,TNFRSF1B,GALNT17,ASAH2,RHOBTB1,TLR2,ATP8A2,EEF1A2,SLC7A5,RAB39A,PEX11B,SYT1,HMGCR,COG8,BCL2L1,TRIM14,MARCHF3,ST8SIA5,NAT8,TMEM59L,DGAT1,SLC2A3,SYT7,FAM189A2,TAPBP,LAMTOR4,FCGR2A,FAR1,ACAP1
GO:CC	perikaryon	GO:0043204	0.00610357	6.28645	158	350	11	62649	GLRA1,PENK,RGS7BP,GHRH,CDK5R1,KCNE3,ENO2,SLC2A3,CDK5,AMIGO1,CACNA1F
GO:CC	Golgi apparatus	GO:0005794	0.00609453	5.24446	1645	350	30	62649	GPER1,FAM20C,HS3ST2,NCS1,TGFBI,AHSG,DHCR24,ITM2C,PCSK7,GALNT17,ASAH2,TLR2,ATP8A2,PHETA1,STMN3,RAB39A,NBEA,RHOBTB3,SYT1,CREG2,DENND4B,LYPLA2,COG8,ST8SIA5,TMEM59L,ARF5,TAPBP,GAL3ST4,FCGR2A,GANAB
GO:CC	endoplasmic reticulum membrane	GO:0005789	0.00608019	4.82311	1156	350	24	62649	ANKS4B,GPER1,AKAP6,SERP1,DHCR24,ELOVL6,SLC35G1,UCHL1,MSMO1,CYP4V2,FDFT1,TKT,PIGU,DPM3,SLC39A1,HMGCR,ERMP1,NAT8,DGAT1,ORMDL2,DNAJC14,GGCX,TAPBP,G6PC3
GO:CC	postsynapse	GO:0098794	0.00607006	4.80697	591	350	17	62649	GPER1,NCS1,GLRA1,GRIK4,GABRP,GABRA1,PALMD,C1QA,WASF3,RGS7BP,RGS14,KCNA4,CDK5R1,TAMALIN,CDK5,MPP2,LRFN1
GO:CC	endoplasmic reticulum subcompartment	GO:0098827	0.00596951	4.78861	1161	350	24	62649	ANKS4B,GPER1,AKAP6,SERP1,DHCR24,ELOVL6,SLC35G1,UCHL1,MSMO1,CYP4V2,FDFT1,TKT,PIGU,DPM3,SLC39A1,HMGCR,ERMP1,NAT8,DGAT1,ORMDL2,DNAJC14,GGCX,TAPBP,G6PC3
GO:CC	nuclear outer membrane-endoplasmic reticulum membrane network	GO:0042175	0.0059645	4.66604	1179	350	24	62649	ANKS4B,GPER1,AKAP6,SERP1,DHCR24,ELOVL6,SLC35G1,UCHL1,MSMO1,CYP4V2,FDFT1,TKT,PIGU,DPM3,SLC39A1,HMGCR,ERMP1,NAT8,DGAT1,ORMDL2,DNAJC14,GGCX,TAPBP,G6PC3
GO:CC	mitochondrion	GO:0005739	0.00592325	4.43291	1693	350	29	62649	ALDH1L2,MTERF2,ACSM4,GPER1,OGG1,PDK1,FAM124B,RSAD1,MAOA,ACOT7,MRPS16,ASAH2,CKB,EYA2,SESN2,FMC1,PEX11B,BOLA1,LETM2,JTB,BCL2L1,TRIM14,COA3,GTPBP3,NR4A1,MRPL4,SUOX,TIMM29,ADCY10
GO:CC	synaptic membrane	GO:0097060	0.00588745	4.26326	305	350	12	62649	GPER1,DNM1,GLRA1,GRIK4,GABRP,GABRA1,RIMS1,SYT1,ENO2,TAMALIN,SYT7,LRFN1
GO:CC	ion channel complex	GO:0034702	0.00583308	4.20273	309	350	12	62649	GLRA1,AKAP6,SCN2B,GRIK4,GABRP,KCNIP1,GABRA1,KCNA4,KCNE3,KCNA3,AMIGO1,CACNA1F
GO:CC	anchoring junction	GO:0070161	0.00582265	4.18467	983	350	21	62649	ARPC1B,SHROOM4,AKAP6,ACTC1,THY1,GRIK4,GABRP,GABRA1,PEAK3,FHOD1,CDHR2,CPLX3,GJB6,SYT1,BCL2L1,TES,SCARF2,CADM3,FLNC,MPP2,ITGB7
GO:CC	membrane protein complex	GO:0098796	0.00578549	4.12839	1357	350	25	62649	DNM1,GLRA1,AKAP6,SCN2B,GRIK4,GABRP,KCNIP1,GABRA1,ELOVL6,TLR2,SLC7A5,CPLX3,KCNA4,GJB6,KCNE3,IL2RB,PIGU,IL6R,KCNA3,AMIGO1,TAPBP,ITGB7,LAMTOR4,TIMM29,CACNA1F
GO:CC	neuron to neuron synapse	GO:0098984	0.0057826	3.81675	336	350	12	62649	GPER1,NCS1,GRIK4,PENK,RGS14,SYT1,CDK5R1,TAMALIN,SYT7,CDK5,MPP2,LRFN1
GO:CC	supramolecular fiber	GO:0099512	0.0056884	3.76353	1044	350	21	62649	GPER1,SHROOM4,KIF4A,AK1,DNM1,ACTC1,SERP1,LZTS2,GAS2L1,DNAI2,NPNT,CMYA5,RGS14,MYO9A,GJB6,CDK5R1,ARHGAP18,CDK5,PSRC1,FLNC,NCKAP5L
GO:CC	supramolecular polymer	GO:0099081	0.0056511	3.70417	1053	350	21	62649	GPER1,SHROOM4,KIF4A,AK1,DNM1,ACTC1,SERP1,LZTS2,GAS2L1,DNAI2,NPNT,CMYA5,RGS14,MYO9A,GJB6,CDK5R1,ARHGAP18,CDK5,PSRC1,FLNC,NCKAP5L
GO:CC	neuron projection terminus	GO:0044306	0.00562115	3.60262	132	350	8	62649	GPER1,PENK,UCHL1,CPLX3,GHRH,SYT1,HTR1B,KCNA3
GO:CC	transporter complex	GO:1990351	0.00551984	3.54418	424	350	13	62649	GLRA1,AKAP6,SCN2B,GRIK4,GABRP,KCNIP1,GABRA1,ATP8A2,KCNA4,KCNE3,KCNA3,AMIGO1,CACNA1F
GO:CC	cytoplasmic vesicle membrane	GO:0030659	0.00551059	3.4711	1183	350	22	62649	GPER1,SPHK1,GABRA1,TNFRSF1B,RHOBTB1,TLR2,ATP8A2,RAB39A,SAYSD1,SYT1,BCL2L1,MARCHF3,DGAT1,SLC2A3,SYT7,NPC1L1,RHBG,FAM189A2,TAPBP,LAMTOR4,FCGR2A,ACAP1
GO:CC	vesicle membrane	GO:0012506	0.00547679	3.35908	1202	350	22	62649	GPER1,SPHK1,GABRA1,TNFRSF1B,RHOBTB1,TLR2,ATP8A2,RAB39A,SAYSD1,SYT1,BCL2L1,MARCHF3,DGAT1,SLC2A3,SYT7,NPC1L1,RHBG,FAM189A2,TAPBP,LAMTOR4,FCGR2A,ACAP1
GO:CC	apical plasma membrane	GO:0016324	0.00545344	3.35543	372	350	12	62649	ZMYND10,SHROOM4,THY1,SLC13A1,SLC7A5,CDHR2,STC1,GJB6,IL6R,SLC14A2,NPC1L1,ADCY10
GO:CC	chromosome	GO:0005694	0.00541855	3.30137	1927	350	29	62649	NUP37,ERCC4,KIF4A,PBX3,BBX,HLX,FOS,RRS1,CCDC137,SF3B5,HIC1,ERCC6,IRF6,SYCP1,NR4A3,ZFPM1,FIGNL1,HES1,CHAMP1,RFWD3,ENC1,PCGF2,CARM1,SMC2,NR4A1,RFX2,EEF1AKMT3,IRF5,MCM7
GO:CC	cell surface	GO:0009986	0.00537531	3.15757	955	350	19	62649	HAVCR1,GLRA1,CSF1R,HRG,TECTB,THY1,DNAI2,IL12B,ANOS1,TLR2,SLC7A5,FOLH1,IL2RB,IL6R,ENO2,CLEC4A,TNFRSF14,ITGB7,LRFN1
GO:CC	cation channel complex	GO:0034703	0.00537444	3.13463	204	350	9	62649	AKAP6,SCN2B,GRIK4,KCNIP1,KCNA4,KCNE3,KCNA3,AMIGO1,CACNA1F
GO:CC	transmembrane transporter complex	GO:1902495	0.00535661	3.06534	397	350	12	62649	GLRA1,AKAP6,SCN2B,GRIK4,GABRP,KCNIP1,GABRA1,KCNA4,KCNE3,KCNA3,AMIGO1,CACNA1F
GO:CC	polymeric cytoskeletal fiber	GO:0099513	0.00534914	2.98635	802	350	17	62649	GPER1,SHROOM4,KIF4A,AK1,DNM1,ACTC1,SERP1,LZTS2,GAS2L1,DNAI2,RGS14,MYO9A,GJB6,ARHGAP18,CDK5,PSRC1,NCKAP5L
GO:CC	extracellular matrix	GO:0031012	0.00533229	2.88255	565	350	14	62649	LAMB2,COL14A1,OLFML2A,TGFBI,AHSG,HRG,NPNT,ANOS1,C1QA,SPOCK2,ADAMTSL3,NDNF,ECM1,ADAMTS4
GO:CC	perinuclear region of cytoplasm	GO:0048471	0.0052743	2.8816	730	350	16	62649	GPER1,HEPH,NCS1,AKAP6,HECTD3,ITM2C,TNFRSF1B,STK33,FIGNL1,CMYA5,CDK5R1,RELT,AATK,ARF5,TAMALIN,ADCY10
GO:CC	external encapsulating structure	GO:0030312	0.00525775	2.87384	566	350	14	62649	LAMB2,COL14A1,OLFML2A,TGFBI,AHSG,HRG,NPNT,ANOS1,C1QA,SPOCK2,ADAMTSL3,NDNF,ECM1,ADAMTS4
GO:CC	growth cone	GO:0030426	0.00524657	2.81982	168	350	8	62649	THY1,PTBP2,STMN3,MYO9A,CDK5R1,ENO2,CDK5,ADCY10
GO:CC	supramolecular complex	GO:0099080	0.00520967	2.78352	1408	350	23	62649	NUP37,GPER1,SHROOM4,KIF4A,AK1,DNM1,ACTC1,SERP1,LZTS2,GAS2L1,DNAI2,NPNT,CHAMP1,CMYA5,RGS14,MYO9A,GJB6,CDK5R1,ARHGAP18,CDK5,PSRC1,FLNC,NCKAP5L
GO:CC	site of polarized growth	GO:0030427	0.00517083	2.7079	174	350	8	62649	THY1,PTBP2,STMN3,MYO9A,CDK5R1,ENO2,CDK5,ADCY10
GO:CC	apical part of cell	GO:0045177	0.00516868	2.62457	439	350	12	62649	ZMYND10,SHROOM4,THY1,SLC13A1,SLC7A5,CDHR2,STC1,GJB6,IL6R,SLC14A2,NPC1L1,ADCY10
GO:CC	presynaptic membrane	GO:0042734	0.00515512	2.5468	87	350	6	62649	GPER1,DNM1,GRIK4,RIMS1,SYT1,SYT7
GO:CC	motile cilium	GO:0031514	0.0051506	2.47828	246	350	9	62649	AK1,HAVCR1,IQCA1,DNAI2,CABCOCO1,TSGA10,CROCC,PMFBP1,ADCY10
GO:CC	potassium channel complex	GO:0034705	0.00513884	2.25017	98	350	6	62649	GRIK4,KCNIP1,KCNA4,KCNE3,KCNA3,AMIGO1
GO:CC	glutamatergic synapse	GO:0098978	0.00512228	2.14189	340	350	10	62649	DNM1,ACTC1,WASF3,RGS7BP,RGS14,SYT1,TAMALIN,CDK5,KCNA3,MPP2
GO:CC	actin cytoskeleton	GO:0015629	0.00504707	2.003	508	350	12	62649	ARPC1B,SHROOM4,ACTC1,PKNOX2,GAS2L1,MYLK3,PEAK3,FHOD1,MYO9A,GJB6,CROCC,RTKN
GO:CC	secretory granule	GO:0030141	0.00500754	1.93156	874	350	16	62649	FSTL4,AHSG,HRG,TNFRSF1B,ALDOC,TLR2,PENK,SYT1,DGAT1,SLC2A3,SYT7,IL1B,ECM1,FCGR2A,PNP,STXBP2
GO:CC	hippocampal mossy fiber to CA3 synapse	GO:0098686	0.00499312	1.90828	35	350	4	62649	GPER1,GRIK4,SYT1,SYT7
GO:CC	axon terminus	GO:0043679	0.00497564	1.81581	117	350	6	62649	GPER1,PENK,CPLX3,GHRH,HTR1B,KCNA3
GO:CC	plasma membrane protein complex	GO:0098797	0.004963	1.77332	713	350	14	62649	SCN2B,GRIK4,KCNIP1,TLR2,SLC7A5,KCNA4,GJB6,KCNE3,IL2RB,IL6R,KCNA3,AMIGO1,ITGB7,CACNA1F
GO:CC	dendritic spine	GO:0043197	0.00491109	1.7474	175	350	7	62649	GPER1,PALMD,RGS7BP,RGS14,KCNA4,CDK5R1,MPP2
GO:CC	neuron spine	GO:0044309	0.00490943	1.68575	179	350	7	62649	GPER1,PALMD,RGS7BP,RGS14,KCNA4,CDK5R1,MPP2
GO:CC	dendrite membrane	GO:0032590	0.00487715	1.63327	41	350	4	62649	GPER1,THY1,GABRA1,MPP2
GO:CC	microtubule	GO:0005874	0.0048659	1.61162	474	350	11	62649	KIF4A,DNM1,SERP1,LZTS2,GAS2L1,DNAI2,RGS14,ARHGAP18,CDK5,PSRC1,NCKAP5L
GO:CC	protein kinase 5 complex	GO:0016533	0.0048659	1.58042	3	350	2	62649	CDK5R1,CDK5
GO:CC	secretory vesicle	GO:0099503	0.00485099	1.56853	1040	350	17	62649	FSTL4,AHSG,HRG,TNFRSF1B,ALDOC,TLR2,PENK,SYT1,BCL2L1,DGAT1,SLC2A3,SYT7,IL1B,ECM1,FCGR2A,PNP,STXBP2
GO:CC	membrane raft	GO:0045121	0.00483942	1.5305	326	350	9	62649	AKAP6,THY1,EFHD2,TNFRSF1B,ASAH2,TLR2,KCNE3,ENO2,KCNA3
GO:CC	membrane microdomain	GO:0098857	0.00483049	1.52049	327	350	9	62649	AKAP6,THY1,EFHD2,TNFRSF1B,ASAH2,TLR2,KCNE3,ENO2,KCNA3
GO:CC	voltage-gated potassium channel complex	GO:0008076	0.00483049	1.39759	88	350	5	62649	KCNIP1,KCNA4,KCNE3,KCNA3,AMIGO1
GO:CC	cell leading edge	GO:0031252	0.00480328	1.33325	426	350	10	62649	GPER1,ACTC1,THY1,GABRA1,CDK6,WASF3,ARHGAP18,CDK5,BRK1,MPP2
GO:CC	microbody	GO:0042579	0.0047476	1.31871	144	350	6	62649	TYSND1,PEX11B,TKT,HMGCR,SYT7,FAR1
GO:CC	peroxisome	GO:0005777	0.00473643	1.31871	144	350	6	62649	TYSND1,PEX11B,TKT,HMGCR,SYT7,FAR1
KEGG	KEGG root term	KEGG:00000	0.0047358	35.7214	8091	350	142	62649	NUP37,ALDH1L2,ACSM4,GPER1,ARPC1B,ERCC4,HS3ST2,PRICKLE2,PFKFB4,LAMB2,OGG1,OASL,HEPH,APLN,NELFA,COL14A1,CDC26,AK1,DNM1,PBX3,HAVCR1,GLRA1,CSF1R,APIP,ACTC1,FOS,PDK1,DHCR24,WNT9A,THY1,GRIK4,SPHK1,DNAI2,IL12B,GABRP,GABRA1,MAOA,CDK6,SLC38A2,NPNT,ELOVL6,C1QA,TNFRSF1B,ACOT7,MRPS16,SF3B5,CAMKK1,GALNT17,CCL4,ALDOC,ASAH2,ERCC6,RHOBTB1,CKB,ADM,RAPGEF5,TLR2,ASIC4,PENK,WASF3,UCHL1,SESN2,MYLK3,NR4A3,TNFRSF6B,EEF…
KEGG	Metabolic pathways	KEGG:01100	0.00473336	9.62294	1532	350	35	62649	ALDH1L2/ACSM4/AK1/APIP/DHCR24/SPHK1/MAOA/ELOVL6/GALNT17/ALDOC/ASAH2/CKB/BCO1/MSMO1/UPP1/FOLH1/FDFT1/ALDH9A1/SMS/TKT/PIGU/DPM3/126 MRP/HMGCR/ST8SIA5/ENO2/NAT8/DGAT1/SMYD3/SUOX/GGCX/ADCY10/PNP/GANAB/G6PC3
KEGG	Cytokine-cytokine receptor interaction	KEGG:04060	0.00469709	4.10414	293	350	11	62649	CSF1R/IL12B/TNFRSF1B/CCL4/TNFRSF6B/RELT/IL2RB/IL1R2/IL6R/TNFRSF14/IL1B
KEGG	Leishmaniasis	KEGG:05140	0.00468699	3.57574	72	350	6	62649	FOS/IL12B/TLR2/EEF1A2/IL1B/FCGR2A
KEGG	Neuroactive ligand-receptor interaction	KEGG:04080	0.00467479	3.18121	366	350	11	62649	APLN/GLRA1/GRIK4/GABRP/GABRA1/ADM/PENK/TAAR1/GHRH/ADM2/HTR1B
KEGG	Salmonella infection	KEGG:05132	0.00465289	2.98644	249	350	9	62649	ARPC1B/FOS/TLR2/WASF3/MLKL/FHOD1/BRK1/IL1B/FLNC
KEGG	Measles	KEGG:05162	0.00464979	2.93711	139	350	7	62649	FOS/IL12B/CDK6/TLR2/IL2RB/BCL2L1/IL1B
KEGG	Viral protein interaction with cytokine and cytokine receptor	KEGG:04061	0.0046433	2.80016	98	350	6	62649	CSF1R/TNFRSF1B/CCL4/IL2RB/IL6R/TNFRSF14
KEGG	Toll-like receptor signaling pathway	KEGG:04620	0.00463857	2.70134	102	350	6	62649	FOS/IL12B/CCL4/TLR2/IL1B/IRF5
KEGG	PI3K-Akt signaling pathway	KEGG:04151	0.00463708	2.55439	353	350	10	62649	LAMB2/CSF1R/CDK6/TLR2/IL2RB/IL6R/BCL2L1/NR4A1/ITGB7/G6PC3
KEGG	Glycolysis / Gluconeogenesis	KEGG:00010	0.00463389	2.51414	67	350	5	62649	ALDOC/ALDH9A1/126 MRP/ENO2/G6PC3
KEGG	Coronavirus disease - COVID-19	KEGG:05171	0.00462678	2.3749	231	350	8	62649	FOS/IL12B/C1QA/TLR2/RPS23/IL6R/IL1B/FCGR2A
KEGG	Transcriptional misregulation in cancer	KEGG:05202	0.00462365	2.04585	192	350	7	62649	PBX3/CSF1R/NR4A3/IL2RB/IL1R2/BCL2L1/ITGB7
KEGG	Arginine and proline metabolism	KEGG:00330	0.00461733	1.91301	48	350	4	62649	MAOA/CKB/ALDH9A1/SMS
KEGG	Steroid biosynthesis	KEGG:00100	0.00461577	1.835	20	350	3	62649	DHCR24/MSMO1/FDFT1
KEGG	Chagas disease	KEGG:05142	0.00461474	1.66751	101	350	5	62649	FOS/IL12B/C1QA/TLR2/IL1B
KEGG	Amoebiasis	KEGG:05146	0.00460959	1.66751	101	350	5	62649	LAMB2/IL12B/TLR2/IL1R2/IL1B
KEGG	Legionellosis	KEGG:05134	0.00460162	1.62266	57	350	4	62649	IL12B/TLR2/EEF1A2/IL1B

## Sheet: up-regulated
Table S3. Significantly enriched GO terms and KEGG pathways of DEGs
source	term_name	term_id	adjusted_p_value	negative_log10_of_adjusted_p_value	term_size	query_size	intersection_size	effective_domain_size	intersections
GO:MF	molecular_function	GO:0003674	4.5875e-29	28.3384	20139	84	78	62700	ADCY10,FAR1,ST8SIA5,STK33,SLC14A2,TAAR1,GLRA1,RIMS1,PGGHG,ATP8A2,GRIK4,EPSTI1,SLC13A1,RHOBTB1,ASIC4,DNAAF8,OASL,APCDD1,AHSG,CDHR2,FAM124B,EYA2,GAB3,TNFRSF6B,GHRH,ACSM4,PBLD,USP18,DDX60,CHAMP1,CABCOCO1,FDFT1,ALDH1L2,PLBD1,ASAH2,LRRC23,PMFBP1,MSMO1,HRG,SLFN13,HMGCR,CPLANE1,BCO1,SMYD3,RFWD3,SMC2,ANKDD1A,KIF4A,NPNT,APIP,ELOVL6,DHCR24,CYP4V2,MYLK3,SLC35G1,PALMD,RPS23,DDAH1,NPC1L1,IRF6,TM4SF4,ENC1,ANOS…
GO:MF	binding	GO:0005488	3.62396e-21	20.4408	18282	84	69	62700	ADCY10,FAR1,ST8SIA5,STK33,SLC14A2,GLRA1,RIMS1,ATP8A2,EPSTI1,RHOBTB1,ASIC4,DNAAF8,OASL,APCDD1,CDHR2,FAM124B,EYA2,TNFRSF6B,GHRH,ACSM4,PBLD,USP18,DDX60,CHAMP1,CABCOCO1,FDFT1,ALDH1L2,ASAH2,LRRC23,MSMO1,HRG,SLFN13,HMGCR,CPLANE1,BCO1,SMYD3,RFWD3,SMC2,ANKDD1A,KIF4A,NPNT,APIP,ELOVL6,DHCR24,CYP4V2,MYLK3,SLC35G1,PALMD,RPS23,DDAH1,NPC1L1,IRF6,TM4SF4,ENC1,ANOS1,MAOA,SESN2,ERMP1,SETD9,PDK1,ALDH9A1,PI16,CCSER2…
GO:MF	catalytic activity	GO:0003824	2.57624e-17	16.589	5751	84	40	62700	ADCY10,FAR1,ST8SIA5,STK33,PGGHG,ATP8A2,RHOBTB1,OASL,EYA2,ACSM4,PBLD,USP18,DDX60,FDFT1,ALDH1L2,PLBD1,ASAH2,MSMO1,SLFN13,HMGCR,BCO1,SMYD3,RFWD3,SMC2,APIP,ELOVL6,DHCR24,CYP4V2,MYLK3,DDAH1,MAOA,SESN2,ERMP1,SETD9,PDK1,SMS,ALDH9A1,ERCC6,PCSK7,TKT
GO:MF	protein binding	GO:0005515	7.53495e-17	16.1229	14811	84	59	62700	ADCY10,FAR1,ST8SIA5,SLC14A2,GLRA1,RIMS1,ATP8A2,EPSTI1,RHOBTB1,ASIC4,OASL,APCDD1,CDHR2,FAM124B,EYA2,TNFRSF6B,GHRH,PBLD,USP18,DDX60,CHAMP1,CABCOCO1,FDFT1,ALDH1L2,LRRC23,MSMO1,HRG,HMGCR,CPLANE1,SMYD3,RFWD3,SMC2,ANKDD1A,KIF4A,NPNT,APIP,ELOVL6,DHCR24,SLC35G1,PALMD,RPS23,NPC1L1,IRF6,TM4SF4,ENC1,ANOS1,MAOA,SESN2,ERMP1,SETD9,PDK1,PI16,CCSER2,ERCC6,PCSK7,PIGU,TKT,SLC38A2,PTBP2
GO:MF	ion binding	GO:0043167	3.75784e-11	10.4251	6115	84	34	62700	ADCY10,STK33,GLRA1,RIMS1,ATP8A2,RHOBTB1,CDHR2,EYA2,ACSM4,DDX60,CHAMP1,CABCOCO1,FDFT1,ASAH2,MSMO1,HRG,SLFN13,HMGCR,BCO1,SMYD3,RFWD3,SMC2,KIF4A,NPNT,APIP,DHCR24,CYP4V2,MYLK3,DDAH1,SESN2,ERMP1,PDK1,ERCC6,TKT
GO:MF	small molecule binding	GO:0036094	5.69219e-08	7.24472	2583	84	20	62700	ADCY10,STK33,GLRA1,ATP8A2,RHOBTB1,ACSM4,DDX60,SLFN13,HMGCR,SMC2,KIF4A,DHCR24,MYLK3,DDAH1,NPC1L1,SESN2,PDK1,ALDH9A1,ERCC6,TKT
GO:MF	metal ion binding	GO:0046872	4.90006e-07	6.3098	4320	84	24	62700	ADCY10,GLRA1,RIMS1,ATP8A2,CDHR2,EYA2,ACSM4,CHAMP1,CABCOCO1,FDFT1,ASAH2,MSMO1,HRG,SLFN13,BCO1,SMYD3,RFWD3,KIF4A,NPNT,APIP,CYP4V2,DDAH1,ERMP1,TKT
GO:MF	cation binding	GO:0043169	7.33782e-07	6.13443	4409	84	24	62700	ADCY10,GLRA1,RIMS1,ATP8A2,CDHR2,EYA2,ACSM4,CHAMP1,CABCOCO1,FDFT1,ASAH2,MSMO1,HRG,SLFN13,BCO1,SMYD3,RFWD3,KIF4A,NPNT,APIP,CYP4V2,DDAH1,ERMP1,TKT
GO:MF	anion binding	GO:0043168	1.21444e-06	5.91562	2446	84	18	62700	ADCY10,STK33,GLRA1,ATP8A2,RHOBTB1,ACSM4,DDX60,SLFN13,HMGCR,SMC2,KIF4A,DHCR24,MYLK3,DDAH1,SESN2,PDK1,ERCC6,TKT
GO:MF	carbohydrate derivative binding	GO:0097367	2.14807e-05	4.66795	2294	84	16	62700	ADCY10,STK33,ATP8A2,RHOBTB1,ACSM4,DDX60,HRG,SLFN13,HMGCR,SMC2,KIF4A,MYLK3,ANOS1,PDK1,ERCC6,PIGU
GO:MF	oxidoreductase activity	GO:0016491	2.64578e-05	4.57745	753	84	10	62700	FAR1,ALDH1L2,MSMO1,HMGCR,BCO1,DHCR24,CYP4V2,MAOA,SESN2,ALDH9A1
GO:MF	adenyl ribonucleotide binding	GO:0032559	0.000412448	3.38463	1556	84	12	62700	ADCY10,STK33,ATP8A2,ACSM4,DDX60,SLFN13,HMGCR,SMC2,KIF4A,MYLK3,PDK1,ERCC6
GO:MF	nucleotide binding	GO:0000166	0.000429561	3.36697	2182	84	14	62700	ADCY10,STK33,ATP8A2,RHOBTB1,ACSM4,DDX60,SLFN13,HMGCR,SMC2,KIF4A,DHCR24,MYLK3,PDK1,ERCC6
GO:MF	nucleoside phosphate binding	GO:1901265	0.000431874	3.36464	2183	84	14	62700	ADCY10,STK33,ATP8A2,RHOBTB1,ACSM4,DDX60,SLFN13,HMGCR,SMC2,KIF4A,DHCR24,MYLK3,PDK1,ERCC6
GO:MF	purine ribonucleotide binding	GO:0032555	0.000586026	3.23208	1916	84	13	62700	ADCY10,STK33,ATP8A2,RHOBTB1,ACSM4,DDX60,SLFN13,HMGCR,SMC2,KIF4A,MYLK3,PDK1,ERCC6
GO:MF	ribonucleotide binding	GO:0032553	0.000645725	3.18995	1933	84	13	62700	ADCY10,STK33,ATP8A2,RHOBTB1,ACSM4,DDX60,SLFN13,HMGCR,SMC2,KIF4A,MYLK3,PDK1,ERCC6
GO:MF	adenyl nucleotide binding	GO:0030554	0.000794045	3.10015	1658	84	12	62700	ADCY10,STK33,ATP8A2,ACSM4,DDX60,SLFN13,HMGCR,SMC2,KIF4A,MYLK3,PDK1,ERCC6
GO:MF	transferase activity	GO:0016740	0.00103777	2.9839	2354	84	14	62700	ST8SIA5,STK33,OASL,ACSM4,FDFT1,ALDH1L2,SMYD3,RFWD3,ELOVL6,MYLK3,SETD9,PDK1,SMS,TKT
GO:MF	purine nucleotide binding	GO:0017076	0.00103893	2.98342	2019	84	13	62700	ADCY10,STK33,ATP8A2,RHOBTB1,ACSM4,DDX60,SLFN13,HMGCR,SMC2,KIF4A,MYLK3,PDK1,ERCC6
GO:MF	hydrolase activity	GO:0016787	0.00161147	2.79278	2446	84	14	62700	PGGHG,ATP8A2,RHOBTB1,EYA2,USP18,DDX60,PLBD1,ASAH2,SLFN13,SMC2,DDAH1,ERMP1,ERCC6,PCSK7
GO:MF	ATP binding	GO:0005524	0.00186979	2.72821	1495	84	11	62700	ADCY10,STK33,ATP8A2,ACSM4,DDX60,SLFN13,SMC2,KIF4A,MYLK3,PDK1,ERCC6
GO:MF	purine ribonucleoside triphosphate binding	GO:0035639	0.00240282	2.61928	1849	84	12	62700	ADCY10,STK33,ATP8A2,RHOBTB1,ACSM4,DDX60,SLFN13,SMC2,KIF4A,MYLK3,PDK1,ERCC6
GO:MF	oxidoreductase activity, acting on the aldehyde or oxo group of donors, NAD or NADP as acceptor	GO:0016620	0.00741714	2.12976	39	84	3	62700	FAR1,ALDH1L2,ALDH9A1
GO:MF	heterocyclic compound binding	GO:1901363	0.0107454	1.96878	7455	84	24	62700	ADCY10,STK33,RIMS1,ATP8A2,RHOBTB1,OASL,ACSM4,DDX60,HRG,SLFN13,HMGCR,SMYD3,SMC2,KIF4A,DHCR24,CYP4V2,MYLK3,RPS23,NPC1L1,IRF6,PDK1,ERCC6,TKT,PTBP2
GO:MF	organic cyclic compound binding	GO:0097159	0.0125531	1.90125	7526	84	24	62700	ADCY10,STK33,RIMS1,ATP8A2,RHOBTB1,OASL,ACSM4,DDX60,HRG,SLFN13,HMGCR,SMYD3,SMC2,KIF4A,DHCR24,CYP4V2,MYLK3,RPS23,NPC1L1,IRF6,PDK1,ERCC6,TKT,PTBP2
GO:MF	oxidoreductase activity, acting on the aldehyde or oxo group of donors	GO:0016903	0.0148088	1.82948	49	84	3	62700	FAR1,ALDH1L2,ALDH9A1
GO:MF	amino acid binding	GO:0016597	0.0177121	1.75173	52	84	3	62700	GLRA1,DDAH1,SESN2
GO:MF	sodium ion transmembrane transporter activity	GO:0015081	0.0226295	1.64533	157	84	4	62700	GRIK4,SLC13A1,ASIC4,SLC38A2
GO:MF	peptidase inhibitor activity	GO:0030414	0.0322134	1.49196	172	84	4	62700	AHSG,HRG,ANOS1,PI16
GO:MF	ATP-dependent activity	GO:0140657	0.0440173	1.35638	569	84	6	62700	ATP8A2,ACSM4,DDX60,SMC2,KIF4A,ERCC6
GO:MF	transition metal ion binding	GO:0046914	0.0450402	1.3464	1109	84	8	62700	ADCY10,GLRA1,ASAH2,MSMO1,HRG,SLFN13,APIP,CYP4V2
GO:BP	biological_process	GO:0008150	5.67825e-27	26.2458	21010	84	78	62700	ADCY10,FAR1,ST8SIA5,XKR9,STK33,SLC14A2,TAAR1,GLRA1,RIMS1,PGGHG,ATP8A2,GRIK4,SLC13A1,RHOBTB1,ASIC4,DNAAF8,OASL,APCDD1,AHSG,CDHR2,EYA2,GAB3,TNFRSF6B,GHRH,ACSM4,PBLD,USP18,DDX60,CHAMP1,FDFT1,ALDH1L2,PLBD1,ASAH2,RGS7BP,LRRC23,PMFBP1,MSMO1,HRG,SLFN13,HMGCR,CPLANE1,BCO1,SMYD3,RFWD3,SMC2,ANKDD1A,KIF4A,NPNT,APIP,ELOVL6,DHCR24,C2CD4A,CYP4V2,MYLK3,SLC35G1,PALMD,RPS23,DDAH1,NPC1L1,IRF6,TM4SF4,ENC1,ANOS1,MAO…
GO:BP	cellular process	GO:0009987	9.24499e-23	22.0341	19660	84	73	62700	ADCY10,FAR1,ST8SIA5,XKR9,STK33,SLC14A2,TAAR1,GLRA1,RIMS1,ATP8A2,GRIK4,SLC13A1,RHOBTB1,ASIC4,DNAAF8,OASL,APCDD1,AHSG,CDHR2,EYA2,GAB3,TNFRSF6B,GHRH,ACSM4,PBLD,USP18,DDX60,CHAMP1,FDFT1,ALDH1L2,PLBD1,ASAH2,RGS7BP,MSMO1,HRG,SLFN13,HMGCR,CPLANE1,BCO1,SMYD3,RFWD3,SMC2,ANKDD1A,KIF4A,NPNT,APIP,ELOVL6,DHCR24,C2CD4A,CYP4V2,MYLK3,SLC35G1,RPS23,DDAH1,NPC1L1,IRF6,ENC1,ANOS1,MAOA,SESN2,ERMP1,SETD9,PDK1,SMS,ALDH…
GO:BP	biological regulation	GO:0065007	3.63747e-14	13.4392	12751	84	53	62700	ADCY10,XKR9,STK33,TAAR1,GLRA1,RIMS1,ATP8A2,GRIK4,RHOBTB1,OASL,APCDD1,AHSG,CDHR2,EYA2,GAB3,TNFRSF6B,GHRH,PBLD,USP18,DDX60,ASAH2,RGS7BP,HRG,HMGCR,BCO1,SMYD3,RFWD3,SMC2,ANKDD1A,NPNT,APIP,ELOVL6,DHCR24,C2CD4A,MYLK3,PALMD,DDAH1,IRF6,ENC1,ANOS1,MAOA,SESN2,ERMP1,SETD9,PDK1,ALDH9A1,PI16,ERCC6,PCSK7,PIGU,TKT,SLC38A2,PTBP2
GO:BP	response to stimulus	GO:0050896	6.18921e-14	13.2084	8955	84	45	62700	ADCY10,STK33,TAAR1,GLRA1,RIMS1,ATP8A2,GRIK4,RHOBTB1,ASIC4,OASL,APCDD1,AHSG,CDHR2,EYA2,GAB3,GHRH,PBLD,USP18,DDX60,ASAH2,RGS7BP,HRG,SLFN13,HMGCR,SMYD3,RFWD3,ANKDD1A,NPNT,APIP,DHCR24,C2CD4A,CYP4V2,MYLK3,DDAH1,NPC1L1,ANOS1,MAOA,SESN2,ERMP1,SETD9,PDK1,PI16,ERCC6,PIGU,SLC38A2
GO:BP	regulation of biological process	GO:0050789	1.29376e-11	10.8881	12331	84	49	62700	ADCY10,STK33,TAAR1,GLRA1,RIMS1,ATP8A2,GRIK4,RHOBTB1,OASL,APCDD1,AHSG,CDHR2,EYA2,GAB3,TNFRSF6B,GHRH,PBLD,USP18,DDX60,ASAH2,RGS7BP,HRG,HMGCR,SMYD3,RFWD3,SMC2,ANKDD1A,NPNT,APIP,ELOVL6,DHCR24,C2CD4A,MYLK3,PALMD,DDAH1,IRF6,ENC1,ANOS1,MAOA,SESN2,ERMP1,SETD9,PDK1,PI16,ERCC6,PIGU,TKT,SLC38A2,PTBP2
GO:BP	cellular response to stimulus	GO:0051716	2.44296e-10	9.61208	7399	84	37	62700	ADCY10,STK33,TAAR1,GLRA1,RIMS1,GRIK4,RHOBTB1,OASL,APCDD1,AHSG,EYA2,GAB3,GHRH,PBLD,USP18,DDX60,ASAH2,RGS7BP,HRG,HMGCR,SMYD3,RFWD3,ANKDD1A,NPNT,APIP,DHCR24,MYLK3,DDAH1,NPC1L1,MAOA,SESN2,ERMP1,SETD9,PDK1,ERCC6,PIGU,SLC38A2
GO:BP	signal transduction	GO:0007165	5.0057e-10	9.30054	5926	84	33	62700	ADCY10,STK33,TAAR1,GLRA1,RIMS1,GRIK4,RHOBTB1,OASL,APCDD1,AHSG,EYA2,GAB3,GHRH,PBLD,USP18,DDX60,ASAH2,RGS7BP,HRG,HMGCR,RFWD3,ANKDD1A,NPNT,APIP,DHCR24,DDAH1,MAOA,SESN2,ERMP1,SETD9,PDK1,ERCC6,PIGU
GO:BP	organonitrogen compound metabolic process	GO:1901564	6.00041e-10	9.22182	6362	84	34	62700	ADCY10,FAR1,ST8SIA5,STK33,AHSG,EYA2,ACSM4,USP18,ALDH1L2,ASAH2,HRG,HMGCR,SMYD3,RFWD3,APIP,ELOVL6,DHCR24,MYLK3,RPS23,DDAH1,NPC1L1,ENC1,ANOS1,MAOA,SESN2,ERMP1,PDK1,SMS,ALDH9A1,PI16,ERCC6,PCSK7,PIGU,TKT
GO:BP	signaling	GO:0023052	6.98973e-10	9.15554	6396	84	34	62700	ADCY10,STK33,TAAR1,GLRA1,RIMS1,GRIK4,RHOBTB1,OASL,APCDD1,AHSG,EYA2,GAB3,GHRH,PBLD,USP18,DDX60,ASAH2,RGS7BP,HRG,HMGCR,RFWD3,ANKDD1A,NPNT,APIP,DHCR24,DDAH1,MAOA,SESN2,ERMP1,SETD9,PDK1,ERCC6,PIGU,SLC38A2
GO:BP	cell communication	GO:0007154	1.08403e-09	8.96496	6495	84	34	62700	ADCY10,STK33,TAAR1,GLRA1,RIMS1,GRIK4,RHOBTB1,OASL,APCDD1,AHSG,EYA2,GAB3,GHRH,PBLD,USP18,DDX60,ASAH2,RGS7BP,HRG,HMGCR,RFWD3,ANKDD1A,NPNT,APIP,DHCR24,DDAH1,MAOA,SESN2,ERMP1,SETD9,PDK1,ERCC6,PIGU,SLC38A2
GO:BP	regulation of cellular process	GO:0050794	1.75963e-09	8.75458	11758	84	45	62700	ADCY10,STK33,TAAR1,GLRA1,RIMS1,ATP8A2,GRIK4,RHOBTB1,OASL,APCDD1,AHSG,CDHR2,EYA2,GAB3,TNFRSF6B,GHRH,PBLD,USP18,DDX60,ASAH2,RGS7BP,HRG,HMGCR,SMYD3,RFWD3,SMC2,ANKDD1A,NPNT,APIP,DHCR24,C2CD4A,MYLK3,DDAH1,IRF6,ENC1,MAOA,SESN2,ERMP1,SETD9,PDK1,PI16,ERCC6,PIGU,SLC38A2,PTBP2
GO:BP	metabolic process	GO:0008152	5.6966e-09	8.24438	14362	84	49	62700	ADCY10,FAR1,ST8SIA5,STK33,RIMS1,PGGHG,OASL,AHSG,EYA2,ACSM4,PBLD,USP18,FDFT1,ALDH1L2,PLBD1,ASAH2,MSMO1,HRG,SLFN13,HMGCR,BCO1,SMYD3,RFWD3,NPNT,APIP,ELOVL6,DHCR24,CYP4V2,MYLK3,RPS23,DDAH1,NPC1L1,IRF6,ENC1,ANOS1,MAOA,SESN2,ERMP1,SETD9,PDK1,SMS,ALDH9A1,PI16,ERCC6,PCSK7,PIGU,TKT,SLC38A2,PTBP2
GO:BP	small molecule metabolic process	GO:0044281	7.35454e-09	8.13344	1846	84	19	62700	ADCY10,FAR1,ACSM4,FDFT1,ALDH1L2,ASAH2,MSMO1,HMGCR,BCO1,APIP,ELOVL6,DHCR24,CYP4V2,DDAH1,NPC1L1,SESN2,PDK1,SMS,TKT
GO:BP	lipid metabolic process	GO:0006629	9.58594e-09	8.01837	1406	84	17	62700	FAR1,ST8SIA5,ACSM4,FDFT1,ALDH1L2,PLBD1,ASAH2,MSMO1,HMGCR,BCO1,ELOVL6,DHCR24,CYP4V2,NPC1L1,SESN2,PDK1,PIGU
GO:BP	cellular lipid metabolic process	GO:0044255	1.01938e-08	7.99166	1003	84	15	62700	FAR1,ST8SIA5,ACSM4,FDFT1,ALDH1L2,PLBD1,ASAH2,MSMO1,HMGCR,BCO1,ELOVL6,CYP4V2,SESN2,PDK1,PIGU
GO:BP	regulation of cell communication	GO:0010646	1.97622e-08	7.70416	3405	84	24	62700	GLRA1,RIMS1,GRIK4,OASL,APCDD1,AHSG,EYA2,GHRH,PBLD,USP18,DDX60,ASAH2,RGS7BP,HRG,HMGCR,RFWD3,NPNT,APIP,MAOA,SESN2,SETD9,ERCC6,PIGU,SLC38A2
GO:BP	organic substance metabolic process	GO:0071704	3.70796e-08	7.43086	13917	84	47	62700	ADCY10,FAR1,ST8SIA5,STK33,RIMS1,PGGHG,OASL,AHSG,EYA2,ACSM4,USP18,FDFT1,ALDH1L2,PLBD1,ASAH2,MSMO1,HRG,SLFN13,HMGCR,BCO1,SMYD3,RFWD3,NPNT,APIP,ELOVL6,DHCR24,CYP4V2,MYLK3,RPS23,DDAH1,NPC1L1,IRF6,ENC1,ANOS1,MAOA,SESN2,ERMP1,PDK1,SMS,ALDH9A1,PI16,ERCC6,PCSK7,PIGU,TKT,SLC38A2,PTBP2
GO:BP	regulation of response to stimulus	GO:0048583	5.29485e-08	7.27615	3909	84	25	62700	RIMS1,OASL,APCDD1,AHSG,EYA2,GHRH,PBLD,USP18,DDX60,ASAH2,RGS7BP,HRG,HMGCR,RFWD3,NPNT,APIP,C2CD4A,DDAH1,MAOA,SESN2,SETD9,PI16,ERCC6,PIGU,SLC38A2
GO:BP	primary metabolic process	GO:0044238	1.15263e-07	6.93831	12666	84	44	62700	ADCY10,FAR1,ST8SIA5,STK33,PGGHG,OASL,AHSG,EYA2,ACSM4,USP18,FDFT1,ALDH1L2,PLBD1,ASAH2,MSMO1,HRG,SLFN13,HMGCR,BCO1,SMYD3,RFWD3,NPNT,APIP,ELOVL6,DHCR24,CYP4V2,MYLK3,RPS23,DDAH1,NPC1L1,IRF6,ENC1,ANOS1,SESN2,ERMP1,PDK1,SMS,PI16,ERCC6,PCSK7,PIGU,TKT,SLC38A2,PTBP2
GO:BP	regulation of signaling	GO:0023051	1.30447e-07	6.88457	3396	84	23	62700	RIMS1,GRIK4,OASL,APCDD1,AHSG,EYA2,GHRH,PBLD,USP18,DDX60,ASAH2,RGS7BP,HRG,HMGCR,RFWD3,NPNT,APIP,MAOA,SESN2,SETD9,ERCC6,PIGU,SLC38A2
GO:BP	regulation of signal transduction	GO:0009966	4.92793e-07	6.30734	2973	84	21	62700	RIMS1,OASL,APCDD1,AHSG,EYA2,GHRH,PBLD,USP18,DDX60,ASAH2,RGS7BP,HRG,HMGCR,RFWD3,NPNT,APIP,MAOA,SESN2,SETD9,ERCC6,PIGU
GO:BP	lipid biosynthetic process	GO:0008610	5.3589e-07	6.27092	728	84	12	62700	FAR1,ST8SIA5,ACSM4,FDFT1,ASAH2,MSMO1,HMGCR,BCO1,ELOVL6,DHCR24,NPC1L1,PIGU
GO:BP	small molecule biosynthetic process	GO:0044283	7.62511e-07	6.11775	583	84	11	62700	ACSM4,FDFT1,ASAH2,MSMO1,HMGCR,BCO1,APIP,ELOVL6,DHCR24,NPC1L1,SESN2
GO:BP	phosphate-containing compound metabolic process	GO:0006796	4.21761e-06	5.37493	2694	84	19	62700	ADCY10,FAR1,STK33,EYA2,ACSM4,FDFT1,ALDH1L2,PLBD1,HRG,HMGCR,SMYD3,NPNT,ELOVL6,MYLK3,SESN2,PDK1,ERCC6,PIGU,TKT
GO:BP	phosphorus metabolic process	GO:0006793	4.90315e-06	5.30952	2719	84	19	62700	ADCY10,FAR1,STK33,EYA2,ACSM4,FDFT1,ALDH1L2,PLBD1,HRG,HMGCR,SMYD3,NPNT,ELOVL6,MYLK3,SESN2,PDK1,ERCC6,PIGU,TKT
GO:BP	nitrogen compound metabolic process	GO:0006807	8.02677e-06	5.09546	12114	84	40	62700	ADCY10,FAR1,ST8SIA5,STK33,OASL,AHSG,EYA2,ACSM4,USP18,ALDH1L2,ASAH2,HRG,SLFN13,HMGCR,SMYD3,RFWD3,NPNT,APIP,ELOVL6,DHCR24,MYLK3,RPS23,DDAH1,NPC1L1,IRF6,ENC1,ANOS1,MAOA,SESN2,ERMP1,PDK1,SMS,ALDH9A1,PI16,ERCC6,PCSK7,PIGU,TKT,SLC38A2,PTBP2
GO:BP	negative regulation of biological process	GO:0048519	1.23433e-05	4.90857	5913	84	27	62700	STK33,GLRA1,ATP8A2,OASL,APCDD1,AHSG,CDHR2,EYA2,TNFRSF6B,PBLD,USP18,ASAH2,RGS7BP,HRG,HMGCR,SMYD3,RFWD3,APIP,DHCR24,DDAH1,IRF6,ENC1,ANOS1,SESN2,PI16,ERCC6,PTBP2
GO:BP	cellular metabolic process	GO:0044237	1.43168e-05	4.84416	12909	84	41	62700	ADCY10,FAR1,ST8SIA5,STK33,RIMS1,OASL,EYA2,ACSM4,FDFT1,ALDH1L2,PLBD1,ASAH2,MSMO1,HRG,SLFN13,HMGCR,BCO1,SMYD3,RFWD3,NPNT,APIP,ELOVL6,DHCR24,CYP4V2,MYLK3,RPS23,DDAH1,NPC1L1,IRF6,ENC1,MAOA,SESN2,PDK1,SMS,ALDH9A1,ERCC6,PCSK7,PIGU,TKT,SLC38A2,PTBP2
GO:BP	regulation of biological quality	GO:0065008	1.53809e-05	4.81302	2918	84	19	62700	XKR9,GLRA1,RIMS1,ATP8A2,GRIK4,CDHR2,EYA2,GHRH,RGS7BP,HRG,HMGCR,BCO1,C2CD4A,MYLK3,PALMD,DDAH1,ALDH9A1,PCSK7,SLC38A2
GO:BP	secondary alcohol biosynthetic process	GO:1902653	1.93208e-05	4.71397	53	84	5	62700	FDFT1,MSMO1,HMGCR,DHCR24,NPC1L1
GO:BP	cholesterol biosynthetic process	GO:0006695	1.93208e-05	4.71397	53	84	5	62700	FDFT1,MSMO1,HMGCR,DHCR24,NPC1L1
GO:BP	sterol biosynthetic process	GO:0016126	3.65017e-05	4.43769	60	84	5	62700	FDFT1,MSMO1,HMGCR,DHCR24,NPC1L1
GO:BP	negative regulation of cellular process	GO:0048523	6.15968e-05	4.21044	5511	84	25	62700	STK33,GLRA1,ATP8A2,APCDD1,AHSG,CDHR2,EYA2,TNFRSF6B,PBLD,USP18,ASAH2,RGS7BP,HRG,HMGCR,SMYD3,RFWD3,APIP,DHCR24,DDAH1,IRF6,ENC1,SESN2,PI16,ERCC6,PTBP2
GO:BP	alcohol biosynthetic process	GO:0046165	6.37676e-05	4.1954	137	84	6	62700	FDFT1,ASAH2,MSMO1,HMGCR,DHCR24,NPC1L1
GO:BP	localization	GO:0051179	6.87729e-05	4.16258	5542	84	25	62700	ADCY10,XKR9,SLC14A2,GLRA1,RIMS1,ATP8A2,GRIK4,SLC13A1,RHOBTB1,ASIC4,AHSG,EYA2,GHRH,CHAMP1,HRG,HMGCR,CPLANE1,SMYD3,KIF4A,NPNT,DHCR24,SLC35G1,NPC1L1,SESN2,SLC38A2
GO:BP	sterol metabolic process	GO:0016125	0.000109405	3.96096	150	84	6	62700	FDFT1,MSMO1,HMGCR,DHCR24,CYP4V2,NPC1L1
GO:BP	carboxylic acid metabolic process	GO:0019752	0.000112345	3.94945	948	84	11	62700	ACSM4,ALDH1L2,ASAH2,MSMO1,APIP,ELOVL6,CYP4V2,DDAH1,SESN2,PDK1,SMS
GO:BP	fatty acid metabolic process	GO:0006631	0.000125332	3.90194	396	84	8	62700	ACSM4,ALDH1L2,ASAH2,MSMO1,ELOVL6,CYP4V2,SESN2,PDK1
GO:BP	organic hydroxy compound metabolic process	GO:1901615	0.000135586	3.86778	564	84	9	62700	FDFT1,ASAH2,MSMO1,HMGCR,BCO1,DHCR24,CYP4V2,NPC1L1,MAOA
GO:BP	oxoacid metabolic process	GO:0043436	0.000141403	3.84954	970	84	11	62700	ACSM4,ALDH1L2,ASAH2,MSMO1,APIP,ELOVL6,CYP4V2,DDAH1,SESN2,PDK1,SMS
GO:BP	establishment of localization	GO:0051234	0.000141531	3.84915	4905	84	23	62700	ADCY10,XKR9,SLC14A2,GLRA1,RIMS1,ATP8A2,GRIK4,SLC13A1,RHOBTB1,ASIC4,AHSG,EYA2,GHRH,CHAMP1,HRG,HMGCR,SMYD3,KIF4A,NPNT,SLC35G1,NPC1L1,SESN2,SLC38A2
GO:BP	organophosphate metabolic process	GO:0019637	0.000145843	3.83611	973	84	11	62700	ADCY10,FAR1,ACSM4,FDFT1,ALDH1L2,PLBD1,HMGCR,ELOVL6,PDK1,PIGU,TKT
GO:BP	organic acid metabolic process	GO:0006082	0.000150407	3.82273	976	84	11	62700	ACSM4,ALDH1L2,ASAH2,MSMO1,APIP,ELOVL6,CYP4V2,DDAH1,SESN2,PDK1,SMS
GO:BP	multicellular organismal process	GO:0032501	0.000176582	3.75305	7648	84	29	62700	ADCY10,GLRA1,RIMS1,ATP8A2,ASIC4,APCDD1,AHSG,EYA2,GHRH,PBLD,ASAH2,PMFBP1,HRG,HMGCR,CPLANE1,NPNT,ELOVL6,DHCR24,C2CD4A,CYP4V2,MYLK3,DDAH1,NPC1L1,IRF6,ENC1,ANOS1,PI16,ERCC6,SLC38A2
GO:BP	developmental process	GO:0032502	0.000287037	3.54206	6414	84	26	62700	ADCY10,XKR9,RIMS1,ATP8A2,APCDD1,AHSG,CDHR2,EYA2,GAB3,GHRH,PMFBP1,HRG,CPLANE1,SMYD3,NPNT,DHCR24,MYLK3,PALMD,DDAH1,IRF6,TM4SF4,ENC1,ANOS1,PI16,ERCC6,SLC38A2
GO:BP	response to stress	GO:0006950	0.000308748	3.5104	3909	84	20	62700	STK33,ASIC4,OASL,AHSG,EYA2,USP18,DDX60,HRG,SLFN13,RFWD3,DHCR24,C2CD4A,MYLK3,DDAH1,NPC1L1,SESN2,ERMP1,PDK1,ERCC6,SLC38A2
GO:BP	response to chemical	GO:0042221	0.00040371	3.39393	3975	84	20	62700	ADCY10,GLRA1,OASL,AHSG,GHRH,USP18,ASAH2,HRG,SMYD3,NPNT,DHCR24,MYLK3,DDAH1,NPC1L1,ANOS1,SESN2,ERMP1,PDK1,ERCC6,SLC38A2
GO:BP	purine nucleotide metabolic process	GO:0006163	0.000411406	3.38573	463	84	8	62700	ADCY10,FAR1,ACSM4,ALDH1L2,HMGCR,ELOVL6,PDK1,TKT
GO:BP	purine-containing compound metabolic process	GO:0072521	0.000650621	3.18667	492	84	8	62700	ADCY10,FAR1,ACSM4,ALDH1L2,HMGCR,ELOVL6,PDK1,TKT
GO:BP	anatomical structure development	GO:0048856	0.000845092	3.0731	5862	84	24	62700	XKR9,RIMS1,ATP8A2,APCDD1,AHSG,CDHR2,EYA2,GAB3,GHRH,HRG,CPLANE1,SMYD3,NPNT,DHCR24,MYLK3,PALMD,DDAH1,IRF6,TM4SF4,ENC1,ANOS1,PI16,ERCC6,SLC38A2
GO:BP	regulation of response to stress	GO:0080134	0.00087273	3.05912	1430	84	12	62700	OASL,AHSG,EYA2,USP18,DDX60,HRG,RFWD3,C2CD4A,DDAH1,SESN2,ERCC6,SLC38A2
GO:BP	growth	GO:0040007	0.000933371	3.02995	930	84	10	62700	RIMS1,ATP8A2,CDHR2,GHRH,HRG,TM4SF4,SESN2,PI16,ERCC6,TKT
GO:BP	nucleotide metabolic process	GO:0009117	0.0010294	2.98742	523	84	8	62700	ADCY10,FAR1,ACSM4,ALDH1L2,HMGCR,ELOVL6,PDK1,TKT
GO:BP	nucleoside phosphate metabolic process	GO:0006753	0.00116962	2.93195	532	84	8	62700	ADCY10,FAR1,ACSM4,ALDH1L2,HMGCR,ELOVL6,PDK1,TKT
GO:BP	purine nucleoside bisphosphate metabolic process	GO:0034032	0.00124626	2.90439	121	84	5	62700	FAR1,ACSM4,HMGCR,ELOVL6,PDK1
GO:BP	ribonucleoside bisphosphate metabolic process	GO:0033875	0.00124626	2.90439	121	84	5	62700	FAR1,ACSM4,HMGCR,ELOVL6,PDK1
GO:BP	nucleoside bisphosphate metabolic process	GO:0033865	0.00124626	2.90439	121	84	5	62700	FAR1,ACSM4,HMGCR,ELOVL6,PDK1
GO:BP	alcohol metabolic process	GO:0006066	0.00133698	2.87388	370	84	7	62700	FDFT1,ASAH2,MSMO1,HMGCR,BCO1,DHCR24,NPC1L1
GO:BP	organic hydroxy compound biosynthetic process	GO:1901617	0.00169124	2.77179	239	84	6	62700	FDFT1,ASAH2,MSMO1,HMGCR,DHCR24,NPC1L1
GO:BP	biosynthetic process	GO:0009058	0.00201981	2.69469	10682	84	33	62700	ADCY10,FAR1,ST8SIA5,RIMS1,ACSM4,PBLD,FDFT1,ALDH1L2,ASAH2,MSMO1,HRG,HMGCR,BCO1,SMYD3,NPNT,APIP,ELOVL6,DHCR24,RPS23,DDAH1,NPC1L1,IRF6,ENC1,SESN2,PDK1,SMS,ALDH9A1,ERCC6,PCSK7,PIGU,TKT,SLC38A2,PTBP2
GO:BP	ribose phosphate metabolic process	GO:0019693	0.00203008	2.69249	394	84	7	62700	ADCY10,FAR1,ACSM4,HMGCR,ELOVL6,PDK1,TKT
GO:BP	cholesterol metabolic process	GO:0008203	0.00214184	2.66921	135	84	5	62700	FDFT1,MSMO1,HMGCR,DHCR24,NPC1L1
GO:BP	positive regulation of biological process	GO:0048518	0.00270065	2.56853	6253	84	24	62700	ADCY10,GLRA1,RIMS1,ATP8A2,OASL,AHSG,EYA2,GHRH,DDX60,HRG,HMGCR,SMYD3,SMC2,NPNT,ELOVL6,C2CD4A,MYLK3,DDAH1,IRF6,ENC1,MAOA,SESN2,ERCC6,SLC38A2
GO:BP	nucleobase-containing small molecule metabolic process	GO:0055086	0.00286244	2.54326	600	84	8	62700	ADCY10,FAR1,ACSM4,ALDH1L2,HMGCR,ELOVL6,PDK1,TKT
GO:BP	protein metabolic process	GO:0019538	0.00292707	2.53357	5373	84	22	62700	ST8SIA5,STK33,AHSG,EYA2,USP18,HRG,HMGCR,SMYD3,RFWD3,DHCR24,MYLK3,RPS23,NPC1L1,ENC1,ANOS1,SESN2,ERMP1,PDK1,PI16,ERCC6,PCSK7,PIGU
GO:BP	secondary alcohol metabolic process	GO:1902652	0.0030456	2.51633	145	84	5	62700	FDFT1,MSMO1,HMGCR,DHCR24,NPC1L1
GO:BP	regulation of growth	GO:0040008	0.00360399	2.44322	619	84	8	62700	RIMS1,ATP8A2,CDHR2,GHRH,HRG,SESN2,PI16,TKT
GO:BP	negative regulation of response to stimulus	GO:0048585	0.00360541	2.44305	1639	84	12	62700	APCDD1,AHSG,EYA2,PBLD,USP18,ASAH2,RGS7BP,HRG,HMGCR,DDAH1,SESN2,ERCC6
GO:BP	monocarboxylic acid metabolic process	GO:0032787	0.00386972	2.41232	625	84	8	62700	ACSM4,ALDH1L2,ASAH2,MSMO1,ELOVL6,CYP4V2,SESN2,PDK1
GO:BP	negative regulation of cell communication	GO:0010648	0.00440946	2.35561	1378	84	11	62700	GLRA1,APCDD1,AHSG,EYA2,PBLD,USP18,ASAH2,RGS7BP,HRG,HMGCR,SESN2
GO:BP	response to external stimulus	GO:0009605	0.00484044	2.31512	2686	84	15	62700	GLRA1,ATP8A2,OASL,AHSG,GHRH,USP18,DDX60,HRG,SLFN13,NPNT,C2CD4A,ANOS1,SESN2,ERCC6,SLC38A2
GO:BP	cellular response to chemical stimulus	GO:0070887	0.0049514	2.30527	2691	84	15	62700	ADCY10,GLRA1,OASL,AHSG,USP18,ASAH2,HRG,SMYD3,NPNT,MYLK3,DDAH1,SESN2,ERMP1,PDK1,SLC38A2
GO:BP	transport	GO:0006810	0.00579873	2.23667	4716	84	20	62700	ADCY10,XKR9,SLC14A2,GLRA1,RIMS1,ATP8A2,GRIK4,SLC13A1,RHOBTB1,ASIC4,AHSG,EYA2,GHRH,HRG,HMGCR,KIF4A,SLC35G1,NPC1L1,SESN2,SLC38A2
GO:BP	cellular component organization	GO:0016043	0.00731697	2.13567	8098	84	27	62700	XKR9,RIMS1,ATP8A2,RHOBTB1,DNAAF8,AHSG,CDHR2,EYA2,CHAMP1,HRG,CPLANE1,SMYD3,SMC2,KIF4A,NPNT,APIP,DHCR24,MYLK3,RPS23,ENC1,ANOS1,SESN2,ALDH9A1,PI16,CCSER2,ERCC6,PTBP2
GO:BP	steroid biosynthetic process	GO:0006694	0.00743824	2.12853	174	84	5	62700	FDFT1,MSMO1,HMGCR,DHCR24,NPC1L1
GO:BP	sulfur compound metabolic process	GO:0006790	0.00845438	2.07292	316	84	6	62700	FAR1,ACSM4,APIP,ELOVL6,PDK1,SMS
GO:BP	steroid metabolic process	GO:0008202	0.00876453	2.05727	318	84	6	62700	FDFT1,MSMO1,HMGCR,DHCR24,CYP4V2,NPC1L1
GO:BP	amide metabolic process	GO:0043603	0.00969969	2.01324	1210	84	10	62700	FAR1,ACSM4,ALDH1L2,ASAH2,ELOVL6,RPS23,ENC1,SESN2,PDK1,PCSK7
GO:BP	organonitrogen compound biosynthetic process	GO:1901566	0.010245	1.98949	1816	84	12	62700	ADCY10,ST8SIA5,ASAH2,APIP,ELOVL6,RPS23,ENC1,SESN2,PDK1,SMS,ALDH9A1,PIGU
GO:BP	cellular component organization or biogenesis	GO:0071840	0.0119093	1.92411	8309	84	27	62700	XKR9,RIMS1,ATP8A2,RHOBTB1,DNAAF8,AHSG,CDHR2,EYA2,CHAMP1,HRG,CPLANE1,SMYD3,SMC2,KIF4A,NPNT,APIP,DHCR24,MYLK3,RPS23,ENC1,ANOS1,SESN2,ALDH9A1,PI16,CCSER2,ERCC6,PTBP2
GO:BP	negative regulation of protein metabolic process	GO:0051248	0.012945	1.8879	981	84	9	62700	AHSG,HRG,HMGCR,SMYD3,DHCR24,ENC1,ANOS1,SESN2,PI16
GO:BP	negative regulation of signal transduction	GO:0009968	0.0145762	1.83636	1268	84	10	62700	APCDD1,AHSG,EYA2,PBLD,USP18,ASAH2,RGS7BP,HRG,HMGCR,SESN2
GO:BP	thioester metabolic process	GO:0035383	0.0154382	1.8114	94	84	4	62700	FAR1,ACSM4,ELOVL6,PDK1
GO:BP	acyl-CoA metabolic process	GO:0006637	0.0154382	1.8114	94	84	4	62700	FAR1,ACSM4,ELOVL6,PDK1
GO:BP	intracellular signal transduction	GO:0035556	0.0171167	1.76658	2609	84	14	62700	ADCY10,STK33,RHOBTB1,PBLD,HMGCR,RFWD3,NPNT,APIP,DHCR24,DDAH1,SESN2,SETD9,PDK1,ERCC6
GO:BP	system process	GO:0003008	0.0183485	1.7364	2266	84	13	62700	GLRA1,RIMS1,ATP8A2,PBLD,HMGCR,NPNT,C2CD4A,CYP4V2,MYLK3,DDAH1,NPC1L1,PI16,SLC38A2
GO:BP	purine ribonucleotide metabolic process	GO:0009150	0.0188861	1.72386	364	84	6	62700	ADCY10,FAR1,ACSM4,HMGCR,ELOVL6,PDK1
GO:BP	negative regulation of peptidase activity	GO:0010466	0.0193939	1.71233	212	84	5	62700	AHSG,HRG,DHCR24,ANOS1,PI16
GO:BP	regulation of vascular permeability involved in acute inflammatory response	GO:0002528	0.0196711	1.70617	4	84	2	62700	C2CD4A,MYLK3
GO:BP	carbohydrate derivative metabolic process	GO:1901135	0.0228834	1.64048	1054	84	9	62700	ADCY10,FAR1,ST8SIA5,ACSM4,HMGCR,ELOVL6,PDK1,PIGU,TKT
GO:BP	cellular lipid catabolic process	GO:0044242	0.0258339	1.58781	225	84	5	62700	ALDH1L2,PLBD1,ASAH2,BCO1,SESN2
GO:BP	ribonucleotide metabolic process	GO:0009259	0.0259171	1.58641	385	84	6	62700	ADCY10,FAR1,ACSM4,HMGCR,ELOVL6,PDK1
GO:BP	positive regulation of cellular process	GO:0048522	0.0284247	1.5463	5711	84	21	62700	ADCY10,RIMS1,ATP8A2,OASL,AHSG,EYA2,GHRH,DDX60,HRG,HMGCR,SMYD3,SMC2,NPNT,MYLK3,DDAH1,IRF6,ENC1,MAOA,SESN2,ERCC6,SLC38A2
GO:BP	negative regulation of signaling	GO:0023057	0.0298255	1.52541	1378	84	10	62700	APCDD1,AHSG,EYA2,PBLD,USP18,ASAH2,RGS7BP,HRG,HMGCR,SESN2
GO:BP	cell surface receptor signaling pathway	GO:0007166	0.0351664	1.45387	2783	84	14	62700	GLRA1,RIMS1,GRIK4,OASL,APCDD1,AHSG,EYA2,GHRH,PBLD,USP18,HRG,NPNT,ERCC6,PIGU
GO:BP	negative regulation of catalytic activity	GO:0043086	0.0357288	1.44698	612	84	7	62700	AHSG,HRG,HMGCR,SMYD3,DHCR24,ANOS1,PI16
GO:BP	cell population proliferation	GO:0008283	0.0416082	1.38082	3218	84	15	62700	RIMS1,ATP8A2,DNAAF8,CDHR2,GHRH,HRG,CPLANE1,DHCR24,DDAH1,IRF6,ENC1,ANOS1,PDK1,ERCC6,PTBP2
GO:CC	cellular anatomical entity	GO:0110165	1.36169e-31	30.8659	21541	84	81	62700	ADCY10,FAR1,ST8SIA5,XKR9,STK33,SLC14A2,TAAR1,GLRA1,RIMS1,SERINC2,PGGHG,ATP8A2,GRIK4,SLC13A1,RHOBTB1,ASIC4,DNAAF8,OASL,APCDD1,AHSG,CDHR2,FAM124B,EYA2,GAB3,TNFRSF6B,GHRH,ACSM4,PBLD,USP18,DDX60,CHAMP1,CABCOCO1,FDFT1,ALDH1L2,PLBD1,ASAH2,RGS7BP,LRRC23,PMFBP1,MSMO1,HRG,SLFN13,HMGCR,CPLANE1,BCO1,SMYD3,RFWD3,SMC2,FAM171B,KIF4A,NPNT,APIP,ELOVL6,DHCR24,C2CD4A,CYP4V2,MYLK3,SLC35G1,PALMD,RPS23,DDAH1,NPC1L1,I…
GO:CC	cellular_component	GO:0005575	1.00892e-30	29.9961	22090	84	81	62700	ADCY10,FAR1,ST8SIA5,XKR9,STK33,SLC14A2,TAAR1,GLRA1,RIMS1,SERINC2,PGGHG,ATP8A2,GRIK4,SLC13A1,RHOBTB1,ASIC4,DNAAF8,OASL,APCDD1,AHSG,CDHR2,FAM124B,EYA2,GAB3,TNFRSF6B,GHRH,ACSM4,PBLD,USP18,DDX60,CHAMP1,CABCOCO1,FDFT1,ALDH1L2,PLBD1,ASAH2,RGS7BP,LRRC23,PMFBP1,MSMO1,HRG,SLFN13,HMGCR,CPLANE1,BCO1,SMYD3,RFWD3,SMC2,FAM171B,KIF4A,NPNT,APIP,ELOVL6,DHCR24,C2CD4A,CYP4V2,MYLK3,SLC35G1,PALMD,RPS23,DDAH1,NPC1L1,I…
GO:CC	cytoplasm	GO:0005737	2.08174e-22	21.6816	12251	84	60	62700	ADCY10,FAR1,ST8SIA5,STK33,RIMS1,PGGHG,ATP8A2,RHOBTB1,DNAAF8,OASL,AHSG,FAM124B,EYA2,GAB3,ACSM4,PBLD,USP18,DDX60,CHAMP1,CABCOCO1,FDFT1,ALDH1L2,PLBD1,ASAH2,RGS7BP,LRRC23,PMFBP1,MSMO1,HRG,SLFN13,HMGCR,BCO1,SMYD3,RFWD3,SMC2,KIF4A,NPNT,APIP,ELOVL6,DHCR24,CYP4V2,MYLK3,SLC35G1,PALMD,RPS23,DDAH1,NPC1L1,IRF6,ENC1,MAOA,SESN2,ERMP1,PDK1,SMS,ALDH9A1,CCSER2,PCSK7,PIGU,TKT,SLC38A2
GO:CC	intracellular anatomical structure	GO:0005622	3.3359e-18	17.4768	17772	84	65	62700	ADCY10,FAR1,ST8SIA5,STK33,GLRA1,RIMS1,PGGHG,ATP8A2,RHOBTB1,DNAAF8,OASL,AHSG,FAM124B,EYA2,GAB3,ACSM4,PBLD,USP18,DDX60,CHAMP1,CABCOCO1,FDFT1,ALDH1L2,PLBD1,ASAH2,RGS7BP,LRRC23,PMFBP1,MSMO1,HRG,SLFN13,HMGCR,BCO1,SMYD3,RFWD3,SMC2,KIF4A,NPNT,APIP,ELOVL6,DHCR24,C2CD4A,CYP4V2,MYLK3,SLC35G1,PALMD,RPS23,DDAH1,NPC1L1,IRF6,ENC1,MAOA,SESN2,ERMP1,SETD9,PDK1,SMS,ALDH9A1,CCSER2,ERCC6,PCSK7,PIGU,TKT,SLC38A2,PTBP2
GO:CC	organelle	GO:0043226	5.11022e-16	15.2916	16766	84	61	62700	ADCY10,FAR1,ST8SIA5,STK33,GLRA1,RIMS1,SERINC2,ATP8A2,GRIK4,RHOBTB1,DNAAF8,OASL,AHSG,CDHR2,FAM124B,EYA2,ACSM4,PBLD,USP18,DDX60,CHAMP1,CABCOCO1,FDFT1,ALDH1L2,PLBD1,ASAH2,RGS7BP,PMFBP1,MSMO1,HRG,HMGCR,CPLANE1,SMYD3,RFWD3,SMC2,KIF4A,NPNT,ELOVL6,DHCR24,C2CD4A,CYP4V2,MYLK3,SLC35G1,RPS23,DDAH1,NPC1L1,IRF6,ENC1,MAOA,SESN2,ERMP1,SETD9,PDK1,SMS,ALDH9A1,CCSER2,ERCC6,PCSK7,PIGU,TKT,PTBP2
GO:CC	membrane-bounded organelle	GO:0043227	1.12155e-12	11.9502	15624	84	55	62700	ADCY10,FAR1,ST8SIA5,STK33,GLRA1,SERINC2,ATP8A2,RHOBTB1,OASL,AHSG,CDHR2,FAM124B,EYA2,ACSM4,PBLD,USP18,CHAMP1,CABCOCO1,FDFT1,ALDH1L2,PLBD1,ASAH2,RGS7BP,PMFBP1,MSMO1,HRG,HMGCR,CPLANE1,SMYD3,RFWD3,SMC2,KIF4A,NPNT,ELOVL6,DHCR24,C2CD4A,CYP4V2,SLC35G1,RPS23,DDAH1,NPC1L1,IRF6,ENC1,MAOA,SESN2,ERMP1,SETD9,PDK1,SMS,ALDH9A1,ERCC6,PCSK7,PIGU,TKT,PTBP2
GO:CC	membrane	GO:0016020	9.80484e-12	11.0086	9853	84	43	62700	ADCY10,FAR1,ST8SIA5,XKR9,SLC14A2,TAAR1,GLRA1,RIMS1,SERINC2,ATP8A2,GRIK4,SLC13A1,RHOBTB1,ASIC4,OASL,APCDD1,CDHR2,FDFT1,ASAH2,RGS7BP,MSMO1,HRG,HMGCR,CPLANE1,FAM171B,KIF4A,NPNT,ELOVL6,DHCR24,CYP4V2,SLC35G1,PALMD,RPS23,NPC1L1,TM4SF4,ANOS1,MAOA,ERMP1,PCSK7,PIGU,TKT,SLC38A2,PTBP2
GO:CC	intracellular organelle	GO:0043229	4.20335e-10	9.3764	15969	84	52	62700	ADCY10,FAR1,ST8SIA5,STK33,GLRA1,RIMS1,ATP8A2,RHOBTB1,DNAAF8,OASL,AHSG,FAM124B,EYA2,ACSM4,USP18,DDX60,CHAMP1,CABCOCO1,FDFT1,ALDH1L2,PLBD1,ASAH2,RGS7BP,MSMO1,HRG,HMGCR,SMYD3,RFWD3,SMC2,KIF4A,NPNT,ELOVL6,DHCR24,C2CD4A,CYP4V2,MYLK3,SLC35G1,RPS23,NPC1L1,IRF6,ENC1,MAOA,SESN2,ERMP1,SETD9,PDK1,CCSER2,ERCC6,PCSK7,PIGU,TKT,PTBP2
GO:CC	intracellular membrane-bounded organelle	GO:0043231	3.60637e-07	6.44293	14560	84	45	62700	ADCY10,FAR1,ST8SIA5,STK33,GLRA1,ATP8A2,RHOBTB1,OASL,AHSG,FAM124B,EYA2,ACSM4,USP18,CHAMP1,FDFT1,ALDH1L2,PLBD1,ASAH2,RGS7BP,MSMO1,HRG,HMGCR,SMYD3,RFWD3,SMC2,KIF4A,ELOVL6,DHCR24,C2CD4A,CYP4V2,SLC35G1,RPS23,NPC1L1,IRF6,ENC1,MAOA,SESN2,ERMP1,SETD9,PDK1,ERCC6,PCSK7,PIGU,TKT,PTBP2
GO:CC	extracellular space	GO:0005615	1.13514e-05	4.94495	3284	84	19	62700	SERINC2,AHSG,CDHR2,TNFRSF6B,GHRH,PBLD,ALDH1L2,PLBD1,ASAH2,HRG,SMC2,NPNT,DDAH1,IRF6,ANOS1,SMS,ALDH9A1,PI16,TKT
GO:CC	cytosol	GO:0005829	0.000107486	3.96865	5457	84	23	62700	ADCY10,RIMS1,PGGHG,OASL,EYA2,USP18,DDX60,PLBD1,LRRC23,BCO1,SMYD3,SMC2,KIF4A,APIP,MYLK3,RPS23,DDAH1,IRF6,MAOA,SESN2,SMS,ALDH9A1,TKT
GO:CC	extracellular region	GO:0005576	0.000111695	3.95197	4206	84	20	62700	ADCY10,SERINC2,AHSG,CDHR2,TNFRSF6B,GHRH,PBLD,ALDH1L2,PLBD1,ASAH2,HRG,SMC2,NPNT,DDAH1,IRF6,ANOS1,SMS,ALDH9A1,PI16,TKT
GO:CC	extracellular exosome	GO:0070062	0.000166235	3.77928	2109	84	14	62700	SERINC2,AHSG,CDHR2,PBLD,ALDH1L2,ASAH2,HRG,SMC2,NPNT,DDAH1,IRF6,SMS,ALDH9A1,TKT
GO:CC	extracellular vesicle	GO:1903561	0.000189952	3.72136	2133	84	14	62700	SERINC2,AHSG,CDHR2,PBLD,ALDH1L2,ASAH2,HRG,SMC2,NPNT,DDAH1,IRF6,SMS,ALDH9A1,TKT
GO:CC	extracellular membrane-bounded organelle	GO:0065010	0.000191003	3.71896	2134	84	14	62700	SERINC2,AHSG,CDHR2,PBLD,ALDH1L2,ASAH2,HRG,SMC2,NPNT,DDAH1,IRF6,SMS,ALDH9A1,TKT
GO:CC	extracellular organelle	GO:0043230	0.000191003	3.71896	2134	84	14	62700	SERINC2,AHSG,CDHR2,PBLD,ALDH1L2,ASAH2,HRG,SMC2,NPNT,DDAH1,IRF6,SMS,ALDH9A1,TKT
GO:CC	organelle membrane	GO:0031090	0.000382834	3.41699	3734	84	18	62700	FAR1,ST8SIA5,ATP8A2,RHOBTB1,FDFT1,ASAH2,MSMO1,HMGCR,ELOVL6,DHCR24,CYP4V2,SLC35G1,NPC1L1,MAOA,ERMP1,PCSK7,PIGU,TKT
GO:CC	cell projection	GO:0042995	0.000529732	3.27594	2329	84	14	62700	ADCY10,GLRA1,RIMS1,ATP8A2,CDHR2,GHRH,CABCOCO1,RGS7BP,PMFBP1,CPLANE1,KIF4A,PALMD,NPC1L1,SLC38A2
GO:CC	endoplasmic reticulum membrane	GO:0005789	0.000912918	3.03957	1185	84	10	62700	FDFT1,MSMO1,HMGCR,ELOVL6,DHCR24,CYP4V2,SLC35G1,ERMP1,PIGU,TKT
GO:CC	endoplasmic reticulum subcompartment	GO:0098827	0.000954194	3.02036	1191	84	10	62700	FDFT1,MSMO1,HMGCR,ELOVL6,DHCR24,CYP4V2,SLC35G1,ERMP1,PIGU,TKT
GO:CC	cell periphery	GO:0071944	0.000966898	3.01462	6202	84	23	62700	ADCY10,XKR9,SLC14A2,TAAR1,GLRA1,RIMS1,ATP8A2,GRIK4,SLC13A1,ASIC4,APCDD1,AHSG,CDHR2,ASAH2,RGS7BP,MSMO1,HRG,NPNT,SLC35G1,NPC1L1,ANOS1,PIGU,SLC38A2
GO:CC	nuclear outer membrane-endoplasmic reticulum membrane network	GO:0042175	0.00108007	2.96655	1208	84	10	62700	FDFT1,MSMO1,HMGCR,ELOVL6,DHCR24,CYP4V2,SLC35G1,ERMP1,PIGU,TKT
GO:CC	organelle subcompartment	GO:0031984	0.0011496	2.93945	1505	84	11	62700	FDFT1,MSMO1,HMGCR,ELOVL6,DHCR24,CYP4V2,SLC35G1,ERMP1,PCSK7,PIGU,TKT
GO:CC	plasma membrane region	GO:0098590	0.00209767	2.67826	1304	84	10	62700	ADCY10,SLC14A2,GLRA1,RIMS1,GRIK4,SLC13A1,CDHR2,ASAH2,RGS7BP,NPC1L1
GO:CC	plasma membrane	GO:0005886	0.00326259	2.48644	5717	84	21	62700	ADCY10,XKR9,SLC14A2,TAAR1,GLRA1,RIMS1,ATP8A2,GRIK4,SLC13A1,ASIC4,APCDD1,CDHR2,ASAH2,RGS7BP,MSMO1,HRG,SLC35G1,NPC1L1,ANOS1,PIGU,SLC38A2
GO:CC	endoplasmic reticulum	GO:0005783	0.00370527	2.43118	2041	84	12	62700	AHSG,FDFT1,MSMO1,HMGCR,ELOVL6,DHCR24,CYP4V2,SLC35G1,RPS23,ERMP1,PIGU,TKT
GO:CC	vesicle	GO:0031982	0.00375201	2.42574	3976	84	17	62700	SERINC2,ATP8A2,RHOBTB1,AHSG,CDHR2,PBLD,ALDH1L2,ASAH2,HRG,SMC2,NPNT,DDAH1,NPC1L1,IRF6,SMS,ALDH9A1,TKT
GO:CC	nucleoplasm	GO:0005654	0.00801894	2.09588	4221	84	17	62700	ATP8A2,OASL,FAM124B,EYA2,CHAMP1,ALDH1L2,SMYD3,RFWD3,SMC2,KIF4A,C2CD4A,RPS23,IRF6,ENC1,SETD9,ERCC6,TKT
GO:CC	plasma membrane bounded cell projection	GO:0120025	0.00829236	2.08132	2217	84	12	62700	ADCY10,GLRA1,CDHR2,GHRH,CABCOCO1,RGS7BP,PMFBP1,CPLANE1,KIF4A,PALMD,NPC1L1,SLC38A2
GO:CC	endomembrane system	GO:0012505	0.00990561	2.00412	4742	84	18	62700	ST8SIA5,ATP8A2,RHOBTB1,AHSG,FDFT1,ASAH2,MSMO1,HRG,HMGCR,ELOVL6,DHCR24,CYP4V2,SLC35G1,RPS23,ERMP1,PCSK7,PIGU,TKT
GO:CC	neuronal cell body	GO:0043025	0.0125449	1.90153	500	84	6	62700	ADCY10,GLRA1,GHRH,RGS7BP,ENC1,SLC38A2
GO:CC	cell body	GO:0044297	0.024935	1.60319	567	84	6	62700	ADCY10,GLRA1,GHRH,RGS7BP,ENC1,SLC38A2
GO:CC	organelle lumen	GO:0043233	0.0301368	1.5209	6656	84	21	62700	ATP8A2,OASL,AHSG,FAM124B,EYA2,ACSM4,CHAMP1,ALDH1L2,HRG,SMYD3,RFWD3,SMC2,KIF4A,C2CD4A,RPS23,IRF6,ENC1,SETD9,PDK1,ERCC6,TKT
GO:CC	membrane-enclosed lumen	GO:0031974	0.0301368	1.5209	6656	84	21	62700	ATP8A2,OASL,AHSG,FAM124B,EYA2,ACSM4,CHAMP1,ALDH1L2,HRG,SMYD3,RFWD3,SMC2,KIF4A,C2CD4A,RPS23,IRF6,ENC1,SETD9,PDK1,ERCC6,TKT
GO:CC	intracellular organelle lumen	GO:0070013	0.0301368	1.5209	6656	84	21	62700	ATP8A2,OASL,AHSG,FAM124B,EYA2,ACSM4,CHAMP1,ALDH1L2,HRG,SMYD3,RFWD3,SMC2,KIF4A,C2CD4A,RPS23,IRF6,ENC1,SETD9,PDK1,ERCC6,TKT
GO:CC	somatodendritic compartment	GO:0036477	0.0312571	1.50505	849	84	7	62700	ADCY10,GLRA1,GHRH,RGS7BP,PALMD,ENC1,SLC38A2
GO:CC	apical plasma membrane	GO:0016324	0.0460856	1.33643	404	84	5	62700	ADCY10,SLC14A2,SLC13A1,CDHR2,NPC1L1
KEGG	Metabolic pathways	KEGG:01100	1.0548e-10	9.97683	1532	84	18	62700	ADCY10,ST8SIA5,ACSM4,FDFT1,ALDH1L2,ASAH2,MSMO1,HMGCR,BCO1,SMYD3,APIP,ELOVL6,DHCR24,MAOA,SMS,ALDH9A1,PIGU,TKT
KEGG	KEGG root term	KEGG:00000	1.55529e-10	9.80819	8161	84	37	62700	ADCY10,FAR1,ST8SIA5,TAAR1,GLRA1,RIMS1,GRIK4,RHOBTB1,ASIC4,OASL,APCDD1,TNFRSF6B,GHRH,ACSM4,FDFT1,ALDH1L2,ASAH2,MSMO1,HMGCR,BCO1,SMYD3,NPNT,APIP,ELOVL6,DHCR24,MYLK3,RPS23,NPC1L1,MAOA,SESN2,PDK1,SMS,ALDH9A1,ERCC6,PIGU,TKT,SLC38A2
KEGG	Steroid biosynthesis	KEGG:00100	0.00015175	3.81887	20	84	3	62700	FDFT1,MSMO1,DHCR24
KEGG	Arginine and proline metabolism	KEGG:00330	0.00224079	2.6496	48	84	3	62700	MAOA,SMS,ALDH9A1
KEGG	Histidine metabolism	KEGG:00340	0.0234888	1.62914	22	84	2	62700	MAOA,ALDH9A1

## Sheet: down-regulatrd
Table S3. Significantly enriched GO terms and KEGG pathways of DEGs
source	term_name	term_id	adjusted_p_value	negative_log10_of_adjusted_p_value	term_size	query_size	intersection_size	effective_domain_size	intersections
GO:MF	molecular_function	GO:0003674	1.75749e-105	104.755	20139	266	254	62700	GJB6,LYPLA2,MENT,MRPL4,GCFC2,FHOD1,TRIM14,OLFML2A,DOHH,GPKOW,TNFRSF1B,CCDC137,DENND4B,FHIP1B,CCDC28B,RAPGEF5,RTKN,PURB,MYO9A,ACOT7,FLNC,JTB,ORMDL2,CAMKK1,BCL2L1,EEF1AKMT3,SLC7A5,MON1B,COG8,TUT1,DNM1,IL6R,WDR45,PYGO2,SF3B5,KANK4,UPP1,HTR1B,DGAT1,OGG1,PTTG1IP,PEX11B,IL2RB,WFDC3,CNPPD1,SLC2A3,TES,LYG2,AK1,CDK5,MCM7,ARHGAP18,CYGB,ADM,GPRIN2,DNAJC14,126,PRICKLE2,CROCC,IGSF9,ZNF22,LZTS2,HECTD3,IRF5,MTE…
GO:MF	protein binding	GO:0005515	2.87519e-102	101.541	14811	266	230	62700	GJB6,LYPLA2,MENT,MRPL4,GCFC2,FHOD1,TRIM14,OLFML2A,DOHH,GPKOW,TNFRSF1B,CCDC137,DENND4B,FHIP1B,CCDC28B,RAPGEF5,RTKN,PURB,MYO9A,ACOT7,FLNC,JTB,ORMDL2,CAMKK1,BCL2L1,EEF1AKMT3,SLC7A5,MON1B,COG8,TUT1,DNM1,IL6R,WDR45,PYGO2,SF3B5,KANK4,UPP1,HTR1B,DGAT1,OGG1,PTTG1IP,PEX11B,IL2RB,WFDC3,CNPPD1,SLC2A3,TES,LYG2,CDK5,MCM7,ARHGAP18,CYGB,ADM,GPRIN2,DNAJC14,CROCC,IGSF9,LZTS2,HECTD3,IRF5,MTERF2,NAA40,SH3BP5L,NUP37…
GO:MF	binding	GO:0005488	1.75593e-100	99.7555	18282	266	244	62700	GJB6,LYPLA2,MENT,MRPL4,GCFC2,FHOD1,TRIM14,OLFML2A,DOHH,GPKOW,TNFRSF1B,CCDC137,DENND4B,FHIP1B,CCDC28B,RAPGEF5,RTKN,PURB,MYO9A,ACOT7,FLNC,JTB,ORMDL2,CAMKK1,BCL2L1,EEF1AKMT3,SLC7A5,MON1B,COG8,TUT1,DNM1,IL6R,WDR45,PYGO2,SF3B5,KANK4,UPP1,HTR1B,DGAT1,OGG1,PTTG1IP,PEX11B,IL2RB,WFDC3,CNPPD1,SLC2A3,TES,LYG2,AK1,CDK5,MCM7,ARHGAP18,CYGB,ADM,GPRIN2,DNAJC14,126,PRICKLE2,CROCC,IGSF9,ZNF22,LZTS2,HECTD3,IRF5,MTE…
GO:MF	ion binding	GO:0043167	9.1312e-14	13.0395	6115	266	73	62700	TRIM14,DOHH,RTKN,MYO9A,ACOT7,CAMKK1,TUT1,DNM1,WDR45,PYGO2,HTR1B,TES,AK1,CDK5,MCM7,CYGB,126,PRICKLE2,ZNF22,SPOCK2,ITGB7,ZBTB3,CDK5R1,ZFPM1,FOLH1,SPHK1,PCGF2,PFKFB4,ARAP2,IQCA1,AATK,ITM2C,ACAP1,ZMYND10,GTPBP3,CLEC4A,CDK6,NCS1,CDC6,SYT7,MLKL,FIGNL1,ENO2,HIC1,FAM20C,NR4A3,RSAD1,EFHD2,MARCHF3,ARF5,CYB561D2,FSTL4,CSF1R,NR4A1,GAL3ST4,GALNT17,SUOX,SYT1,CKB,ADAMTS4,PNP,RABGGTA,NAA80,RBP7,EEF1A2,PCP4,KCNIP…
GO:MF	molecular function regulator activity	GO:0098772	8.75528e-12	11.0577	2125	266	39	62700	DENND4B,RAPGEF5,RTKN,MYO9A,IL6R,PYGO2,WFDC3,CNPPD1,CDK5,ARHGAP18,ADM,SH3BP5L,KCNE3,SPOCK2,RGL2,THY1,CDK5R1,ARAP2,WNT9A,ACAP1,SEMA4A,RGS14,NCS1,APLN,IL12B,SEMA6B,DPM3,IL1B,LAMTOR4,ADM2,PPP1R16A,AMIGO1,STC1,CCL4,SCN2B,KCNIP1,PENK,INKA1,GDPGP1
GO:MF	catalytic activity	GO:0003824	8.35427e-11	10.0781	5751	266	65	62700	LYPLA2,TRIM14,DOHH,ACOT7,CAMKK1,EEF1AKMT3,TUT1,DNM1,UPP1,DGAT1,OGG1,LYG2,AK1,CDK5,MCM7,CYGB,126,HECTD3,NAA40,ERCC4,ALDOC,TYSND1,CDK5R1,INTS11,FOLH1,SPHK1,PEAK3,NAT8,PFKFB4,TLR2,UCHL1,IQCA1,AATK,CARM1,RGS14,GGCX,GTPBP3,CDK6,MLKL,FIGNL1,ENO2,FAM20C,RSAD1,HS3ST2,MARCHF3,ARF5,CYB561D2,CSF1R,GANAB,GAL3ST4,GALNT17,G6PC3,SUOX,CKB,ADAMTS4,PNP,RABGGTA,NAA80,EEF1A2,RAB39A,ACTC1,PLD5,RHOBTB3,HEPH,GDPGP1
GO:MF	enzyme binding	GO:0019899	1.04111e-10	9.9825	2075	266	37	62700	TNFRSF1B,RTKN,JTB,BCL2L1,TUT1,DNM1,IL6R,WDR45,CNPPD1,IRF5,TYSND1,THY1,CDK5R1,SPHK1,HES1,BRK1,UCHL1,DOK2,RGS14,TAMALIN,LRRC14,CDC6,MLKL,HIC1,FAM20C,NR4A3,NBEA,CSF1R,TNFRSF14,CKB,PPP1R3G,ADAMTS4,RABGGTA,EEF1A2,AKAP6,RHOBTB3,ECM1
GO:MF	protein-containing complex binding	GO:0044877	3.09446e-09	8.50941	1761	266	32	62700	GJB6,FHOD1,MYO9A,FLNC,PYGO2,LETM2,ERCC4,SHROOM4,PKNOX2,ITGB7,TGFBI,THY1,CDK5R1,PCGF2,HES1,BRK1,TLR2,COL14A1,LAMB2,FCGR2A,NELFA,MLKL,GAS2L1,IL12B,GPER1,IL1B,WASF3,FOS,ADM2,ARPC1B,TAPBP,KBTBD13
GO:MF	anion binding	GO:0043168	4.99591e-08	7.30139	2446	266	36	62700	RTKN,MYO9A,ACOT7,CAMKK1,TUT1,DNM1,WDR45,AK1,CDK5,MCM7,FOLH1,SPHK1,PFKFB4,ARAP2,IQCA1,AATK,ITM2C,GTPBP3,CDK6,CDC6,SYT7,MLKL,FIGNL1,FAM20C,ARF5,CSF1R,GAL3ST4,SYT1,CKB,PNP,NAA80,RBP7,EEF1A2,RAB39A,ACTC1,RHOBTB3
GO:MF	small molecule binding	GO:0036094	5.68632e-08	7.24517	2583	266	37	62700	RTKN,MYO9A,ACOT7,CAMKK1,TUT1,DNM1,SLC2A3,AK1,CDK5,MCM7,CYGB,SPHK1,PFKFB4,IQCA1,AATK,ITM2C,GGCX,GTPBP3,CLEC4A,CDK6,CDC6,MLKL,FIGNL1,FAM20C,ARF5,CSF1R,GAL3ST4,APOF,CKB,PNP,NAA80,RBP7,EEF1A2,RAB39A,ACTC1,RHOBTB3,GDPGP1
GO:MF	organic cyclic compound binding	GO:0097159	6.64644e-08	7.17741	7526	266	70	62700	MRPL4,GCFC2,GPKOW,CCDC137,RTKN,PURB,MYO9A,ACOT7,CAMKK1,TUT1,DNM1,SF3B5,HTR1B,OGG1,TES,AK1,CDK5,MCM7,CYGB,ZNF22,IRF5,MTERF2,ERCC4,PKNOX2,ZBTB3,DACH2,ZFPM1,SPHK1,PCGF2,HES1,PFKFB4,SYCP1,COL14A1,IQCA1,AATK,ITM2C,CARM1,CELF6,GTPBP3,CDK6,CDC6,MLKL,FIGNL1,RFX2,HIC1,FAM20C,NR4A3,RRS1,RSAD1,GPER1,ARF5,CYB561D2,BBX,CSF1R,GANAB,NR4A1,GAL3ST4,HLX,SUOX,FOS,APOF,CKB,PNP,NAA80,PBX3,EEF1A2,RAB39A,ACTC1,RHOBTB3,…
GO:MF	carbohydrate derivative binding	GO:0097367	1.45167e-07	6.83813	2294	266	34	62700	RTKN,MYO9A,ACOT7,CAMKK1,TUT1,DNM1,AK1,CDK5,MCM7,SPOCK2,THY1,SPHK1,PFKFB4,TLR2,IQCA1,AATK,ITM2C,GTPBP3,CDK6,CDC6,MLKL,FIGNL1,NDNF,FAM20C,ARF5,CSF1R,GAL3ST4,CKB,PNP,NAA80,EEF1A2,RAB39A,ACTC1,RHOBTB3
GO:MF	signaling receptor binding	GO:0005102	1.48884e-07	6.82715	1484	266	27	62700	IL6R,CDK5,ADM,DNAJC14,ITGB7,TGFBI,THY1,CDK5R1,TLR2,UCHL1,WNT9A,LAMB2,SLC39A1,DOK2,SEMA4A,APLN,IL12B,SEMA6B,IL1B,SYT1,ADM2,APOF,STC1,TAPBP,CCL4,PENK,ECM1
GO:MF	cytoskeletal protein binding	GO:0008092	2.19275e-07	6.65901	998	266	22	62700	GJB6,FHOD1,MYO9A,FLNC,DNM1,OGG1,CDK5,CROCC,ALDOC,SHROOM4,PKNOX2,CDK5R1,RGS14,GAS2L1,RHBG,LRRC61,WASF3,ARPC1B,KBTBD13,PSRC1,ACTC1,STMN3
GO:MF	heterocyclic compound binding	GO:1901363	3.0716e-07	6.51264	7455	266	68	62700	MRPL4,GCFC2,GPKOW,CCDC137,RTKN,PURB,MYO9A,ACOT7,CAMKK1,TUT1,DNM1,SF3B5,HTR1B,OGG1,TES,AK1,CDK5,MCM7,CYGB,ZNF22,IRF5,MTERF2,ERCC4,PKNOX2,ZBTB3,DACH2,ZFPM1,SPHK1,PCGF2,HES1,PFKFB4,SYCP1,COL14A1,IQCA1,AATK,ITM2C,CARM1,CELF6,GTPBP3,CDK6,CDC6,MLKL,FIGNL1,RFX2,HIC1,FAM20C,NR4A3,RRS1,RSAD1,ARF5,CYB561D2,BBX,CSF1R,GANAB,NR4A1,GAL3ST4,HLX,SUOX,FOS,CKB,PNP,NAA80,PBX3,EEF1A2,RAB39A,ACTC1,RHOBTB3,GDPGP1
GO:MF	identical protein binding	GO:0042802	1.66314e-06	5.77907	2143	266	31	62700	FHOD1,OLFML2A,ACOT7,FLNC,BCL2L1,DNM1,IL6R,UPP1,DGAT1,PEX11B,IRF5,ERCC4,TYSND1,PHETA1,TGFBI,CADM3,HES1,BRK1,TLR2,TAMALIN,MLKL,NR4A3,IER5,IL12B,CSF1R,NR4A1,SYT1,FOS,STC1,PNP,CCL4
GO:MF	purine ribonucleotide binding	GO:0032555	2.05261e-06	5.68769	1916	266	29	62700	RTKN,MYO9A,ACOT7,CAMKK1,TUT1,DNM1,AK1,CDK5,MCM7,SPHK1,PFKFB4,IQCA1,AATK,ITM2C,GTPBP3,CDK6,CDC6,MLKL,FIGNL1,FAM20C,ARF5,CSF1R,GAL3ST4,CKB,NAA80,EEF1A2,RAB39A,ACTC1,RHOBTB3
GO:MF	ribonucleotide binding	GO:0032553	2.49351e-06	5.60319	1933	266	29	62700	RTKN,MYO9A,ACOT7,CAMKK1,TUT1,DNM1,AK1,CDK5,MCM7,SPHK1,PFKFB4,IQCA1,AATK,ITM2C,GTPBP3,CDK6,CDC6,MLKL,FIGNL1,FAM20C,ARF5,CSF1R,GAL3ST4,CKB,NAA80,EEF1A2,RAB39A,ACTC1,RHOBTB3
GO:MF	molecular function activator activity	GO:0140677	5.15582e-06	5.2877	1188	266	22	62700	MYO9A,IL6R,CDK5,ARHGAP18,ADM,THY1,CDK5R1,ARAP2,WNT9A,ACAP1,SEMA4A,RGS14,NCS1,APLN,IL12B,SEMA6B,DPM3,IL1B,ADM2,STC1,CCL4,PENK
GO:MF	purine nucleotide binding	GO:0017076	6.44842e-06	5.19055	2019	266	29	62700	RTKN,MYO9A,ACOT7,CAMKK1,TUT1,DNM1,AK1,CDK5,MCM7,SPHK1,PFKFB4,IQCA1,AATK,ITM2C,GTPBP3,CDK6,CDC6,MLKL,FIGNL1,FAM20C,ARF5,CSF1R,GAL3ST4,CKB,NAA80,EEF1A2,RAB39A,ACTC1,RHOBTB3
GO:MF	cation binding	GO:0043169	6.8047e-06	5.16719	4409	266	46	62700	TRIM14,DOHH,MYO9A,TUT1,PYGO2,HTR1B,TES,CYGB,126,PRICKLE2,ZNF22,SPOCK2,ITGB7,ZBTB3,CDK5R1,ZFPM1,FOLH1,SPHK1,PCGF2,ARAP2,ACAP1,ZMYND10,CLEC4A,NCS1,SYT7,FIGNL1,ENO2,HIC1,FAM20C,NR4A3,RSAD1,EFHD2,MARCHF3,CYB561D2,FSTL4,NR4A1,GALNT17,SUOX,SYT1,ADAMTS4,RABGGTA,PCP4,KCNIP1,CACNA1F,KCNA4,HEPH
GO:MF	nucleotide binding	GO:0000166	9.41228e-06	5.0263	2182	266	30	62700	RTKN,MYO9A,ACOT7,CAMKK1,TUT1,DNM1,AK1,CDK5,MCM7,SPHK1,PFKFB4,IQCA1,AATK,ITM2C,GTPBP3,CDK6,CDC6,MLKL,FIGNL1,FAM20C,ARF5,CSF1R,GAL3ST4,CKB,NAA80,EEF1A2,RAB39A,ACTC1,RHOBTB3,GDPGP1
GO:MF	nucleoside phosphate binding	GO:1901265	9.50787e-06	5.02192	2183	266	30	62700	RTKN,MYO9A,ACOT7,CAMKK1,TUT1,DNM1,AK1,CDK5,MCM7,SPHK1,PFKFB4,IQCA1,AATK,ITM2C,GTPBP3,CDK6,CDC6,MLKL,FIGNL1,FAM20C,ARF5,CSF1R,GAL3ST4,CKB,NAA80,EEF1A2,RAB39A,ACTC1,RHOBTB3,GDPGP1
GO:MF	metal ion binding	GO:0046872	1.05267e-05	4.97771	4320	266	45	62700	TRIM14,DOHH,MYO9A,TUT1,PYGO2,TES,CYGB,126,PRICKLE2,ZNF22,SPOCK2,ITGB7,ZBTB3,CDK5R1,ZFPM1,FOLH1,SPHK1,PCGF2,ARAP2,ACAP1,ZMYND10,CLEC4A,NCS1,SYT7,FIGNL1,ENO2,HIC1,FAM20C,NR4A3,RSAD1,EFHD2,MARCHF3,CYB561D2,FSTL4,NR4A1,GALNT17,SUOX,SYT1,ADAMTS4,RABGGTA,PCP4,KCNIP1,CACNA1F,KCNA4,HEPH
GO:MF	actin filament binding	GO:0051015	1.33451e-05	4.87468	210	266	10	62700	GJB6,FHOD1,MYO9A,FLNC,SHROOM4,PKNOX2,CDK5R1,GAS2L1,ARPC1B,KBTBD13
GO:MF	kinase binding	GO:0019900	1.99931e-05	4.69912	766	266	17	62700	JTB,BCL2L1,DNM1,WDR45,CNPPD1,IRF5,THY1,CDK5R1,HES1,DOK2,RGS14,LRRC14,CDC6,MLKL,NR4A3,NBEA,EEF1A2
GO:MF	enzyme regulator activity	GO:0030234	3.20816e-05	4.49374	1319	266	22	62700	DENND4B,RAPGEF5,RTKN,MYO9A,PYGO2,WFDC3,CNPPD1,ARHGAP18,SH3BP5L,SPOCK2,RGL2,THY1,CDK5R1,ARAP2,ACAP1,RGS14,NCS1,DPM3,LAMTOR4,PPP1R16A,INKA1,GDPGP1
GO:MF	transferase activity	GO:0016740	4.89242e-05	4.31048	2354	266	30	62700	TRIM14,CAMKK1,EEF1AKMT3,TUT1,UPP1,DGAT1,AK1,CDK5,HECTD3,NAA40,CDK5R1,SPHK1,PEAK3,NAT8,PFKFB4,AATK,CARM1,CDK6,MLKL,FAM20C,HS3ST2,MARCHF3,CSF1R,GAL3ST4,GALNT17,CKB,PNP,RABGGTA,NAA80,GDPGP1
GO:MF	purine ribonucleoside triphosphate binding	GO:0035639	5.72565e-05	4.24217	1849	266	26	62700	RTKN,MYO9A,CAMKK1,TUT1,DNM1,AK1,CDK5,MCM7,SPHK1,PFKFB4,IQCA1,AATK,ITM2C,GTPBP3,CDK6,CDC6,MLKL,FIGNL1,FAM20C,ARF5,CSF1R,CKB,EEF1A2,RAB39A,ACTC1,RHOBTB3
GO:MF	GTPase regulator activity	GO:0030695	0.000122931	3.91034	495	266	13	62700	DENND4B,RAPGEF5,RTKN,MYO9A,ARHGAP18,SH3BP5L,RGL2,THY1,ARAP2,ACAP1,RGS14,LAMTOR4,GDPGP1
GO:MF	nucleoside-triphosphatase regulator activity	GO:0060589	0.000134635	3.87084	499	266	13	62700	DENND4B,RAPGEF5,RTKN,MYO9A,ARHGAP18,SH3BP5L,RGL2,THY1,ARAP2,ACAP1,RGS14,LAMTOR4,GDPGP1
GO:MF	adenyl ribonucleotide binding	GO:0032559	0.00013471	3.8706	1556	266	23	62700	MYO9A,ACOT7,CAMKK1,TUT1,AK1,CDK5,MCM7,SPHK1,PFKFB4,IQCA1,AATK,ITM2C,CDK6,CDC6,MLKL,FIGNL1,FAM20C,CSF1R,GAL3ST4,CKB,NAA80,ACTC1,RHOBTB3
GO:MF	protein kinase binding	GO:0019901	0.000141925	3.84794	682	266	15	62700	JTB,BCL2L1,DNM1,WDR45,CNPPD1,IRF5,THY1,CDK5R1,HES1,DOK2,RGS14,MLKL,NR4A3,NBEA,EEF1A2
GO:MF	transporter activity	GO:0005215	0.000223356	3.651	1242	266	20	62700	GJB6,SLC7A5,HTR1B,SLC2A3,KCNE3,KCNA3,SLC39A1,NCS1,RHBG,TIMM29,CYB561D2,CPLX3,APOF,TAPBP,GABRA1,SCN2B,KCNIP1,CACNA1F,KCNA4,GABRP
GO:MF	actin binding	GO:0003779	0.000264116	3.57821	444	266	12	62700	GJB6,FHOD1,MYO9A,FLNC,CROCC,SHROOM4,PKNOX2,CDK5R1,GAS2L1,WASF3,ARPC1B,KBTBD13
GO:MF	adenyl nucleotide binding	GO:0030554	0.000399329	3.39867	1658	266	23	62700	MYO9A,ACOT7,CAMKK1,TUT1,AK1,CDK5,MCM7,SPHK1,PFKFB4,IQCA1,AATK,ITM2C,CDK6,CDC6,MLKL,FIGNL1,FAM20C,CSF1R,GAL3ST4,CKB,NAA80,ACTC1,RHOBTB3
GO:MF	monoatomic ion gated channel activity	GO:0022839	0.000784681	3.10531	327	266	10	62700	HTR1B,KCNE3,KCNA3,NCS1,GABRA1,SCN2B,KCNIP1,CACNA1F,KCNA4,GABRP
GO:MF	gated channel activity	GO:0022836	0.000851321	3.06991	330	266	10	62700	HTR1B,KCNE3,KCNA3,NCS1,GABRA1,SCN2B,KCNIP1,CACNA1F,KCNA4,GABRP
GO:MF	cytokine binding	GO:0019955	0.000902817	3.0444	134	266	7	62700	TNFRSF1B,IL6R,IL2RB,IL1R2,IL12B,CSF1R,TNFRSF14
GO:MF	transmembrane transporter activity	GO:0022857	0.000985913	3.00616	1130	266	18	62700	GJB6,SLC7A5,HTR1B,SLC2A3,KCNE3,KCNA3,SLC39A1,NCS1,RHBG,CYB561D2,CPLX3,TAPBP,GABRA1,SCN2B,KCNIP1,CACNA1F,KCNA4,GABRP
GO:MF	channel activity	GO:0015267	0.00102481	2.98936	506	266	12	62700	GJB6,HTR1B,KCNE3,KCNA3,NCS1,RHBG,GABRA1,SCN2B,KCNIP1,CACNA1F,KCNA4,GABRP
GO:MF	passive transmembrane transporter activity	GO:0022803	0.00104574	2.98057	507	266	12	62700	GJB6,HTR1B,KCNE3,KCNA3,NCS1,RHBG,GABRA1,SCN2B,KCNIP1,CACNA1F,KCNA4,GABRP
GO:MF	voltage-gated monoatomic ion channel activity	GO:0005244	0.00127447	2.89467	201	266	8	62700	HTR1B,KCNE3,KCNA3,NCS1,SCN2B,KCNIP1,CACNA1F,KCNA4
GO:MF	signaling receptor activator activity	GO:0030546	0.00132814	2.87676	519	266	12	62700	CDK5,ADM,WNT9A,SEMA4A,APLN,IL12B,SEMA6B,IL1B,ADM2,STC1,CCL4,PENK
GO:MF	voltage-gated channel activity	GO:0022832	0.00137145	2.86282	203	266	8	62700	HTR1B,KCNE3,KCNA3,NCS1,SCN2B,KCNIP1,CACNA1F,KCNA4
GO:MF	voltage-gated monoatomic cation channel activity	GO:0022843	0.00167101	2.77702	147	266	7	62700	HTR1B,KCNE3,KCNA3,NCS1,SCN2B,CACNA1F,KCNA4
GO:MF	signaling receptor regulator activity	GO:0030545	0.00261901	2.58186	555	266	12	62700	CDK5,ADM,WNT9A,SEMA4A,APLN,IL12B,SEMA6B,IL1B,ADM2,STC1,CCL4,PENK
GO:MF	cell adhesion molecule binding	GO:0050839	0.00281493	2.55053	559	266	12	62700	LYPLA2,TES,ARHGAP18,IGSF9,EMB,ITGB7,TGFBI,THY1,CDK5R1,LAMB2,EFHD2,IL1B
GO:MF	ATP binding	GO:0005524	0.00360564	2.44302	1495	266	20	62700	MYO9A,CAMKK1,TUT1,AK1,CDK5,MCM7,SPHK1,PFKFB4,IQCA1,AATK,ITM2C,CDK6,CDC6,MLKL,FIGNL1,FAM20C,CSF1R,CKB,ACTC1,RHOBTB3
GO:MF	syntaxin binding	GO:0019905	0.00422817	2.37385	65	266	5	62700	HECTD3,SYT7,STXBP2,SYT1,CPLX3
GO:MF	receptor ligand activity	GO:0048018	0.00659379	2.18086	510	266	11	62700	ADM,WNT9A,SEMA4A,APLN,IL12B,SEMA6B,IL1B,ADM2,STC1,CCL4,PENK
GO:MF	syntaxin-3 binding	GO:0030348	0.00853847	2.06862	2	266	2	62700	STXBP2,SYT1
GO:MF	hydrolase activity	GO:0016787	0.00914871	2.03864	2446	266	26	62700	LYPLA2,ACOT7,DNM1,OGG1,LYG2,MCM7,ERCC4,TYSND1,INTS11,FOLH1,PFKFB4,TLR2,UCHL1,IQCA1,RGS14,GTPBP3,FIGNL1,ARF5,GANAB,G6PC3,ADAMTS4,EEF1A2,RAB39A,ACTC1,RHOBTB3,GDPGP1
GO:MF	transferase activity, transferring phosphorus-containing groups	GO:0016772	0.00982994	2.00745	969	266	15	62700	CAMKK1,TUT1,AK1,CDK5,CDK5R1,SPHK1,PEAK3,PFKFB4,AATK,CDK6,MLKL,FAM20C,CSF1R,CKB,GDPGP1
GO:MF	monoatomic ion channel activity	GO:0005216	0.0112593	1.94849	444	266	10	62700	HTR1B,KCNE3,KCNA3,NCS1,GABRA1,SCN2B,KCNIP1,CACNA1F,KCNA4,GABRP
GO:MF	catalytic activity, acting on a protein	GO:0140096	0.0115897	1.93593	2332	266	25	62700	LYPLA2,TRIM14,DOHH,CAMKK1,EEF1AKMT3,CDK5,HECTD3,NAA40,TYSND1,CDK5R1,FOLH1,PEAK3,UCHL1,IQCA1,AATK,CARM1,CDK6,MLKL,FIGNL1,FAM20C,MARCHF3,CSF1R,GALNT17,ADAMTS4,RABGGTA
GO:MF	kinase activity	GO:0016301	0.0188895	1.72378	790	266	13	62700	CAMKK1,AK1,CDK5,CDK5R1,SPHK1,PEAK3,PFKFB4,AATK,CDK6,MLKL,FAM20C,CSF1R,CKB
GO:MF	tubulin binding	GO:0015631	0.0216256	1.66503	385	266	9	62700	GJB6,DNM1,OGG1,CDK5R1,RGS14,GAS2L1,LRRC61,PSRC1,STMN3
GO:MF	salt transmembrane transporter activity	GO:1901702	0.0222192	1.65327	583	266	11	62700	HTR1B,KCNE3,KCNA3,SLC39A1,NCS1,GABRA1,SCN2B,KCNIP1,CACNA1F,KCNA4,GABRP
GO:MF	inorganic molecular entity transmembrane transporter activity	GO:0015318	0.0233788	1.63118	694	266	12	62700	HTR1B,KCNE3,KCNA3,SLC39A1,NCS1,RHBG,GABRA1,SCN2B,KCNIP1,CACNA1F,KCNA4,GABRP
GO:MF	lipid binding	GO:0008289	0.0314514	1.50236	831	266	13	62700	ACOT7,WDR45,THY1,SPHK1,TLR2,ARAP2,SYT7,PHLDA1,HAVCR1,GPER1,SYT1,APOF,RBP7
GO:MF	DNA binding	GO:0003677	0.0425869	1.37072	2530	266	25	62700	GCFC2,PURB,OGG1,MCM7,ZNF22,IRF5,MTERF2,ERCC4,PKNOX2,ZBTB3,DACH2,ZFPM1,SPHK1,PCGF2,HES1,SYCP1,CARM1,RFX2,HIC1,NR4A3,BBX,NR4A1,HLX,FOS,PBX3
GO:MF	SNARE binding	GO:0000149	0.0430562	1.36596	105	266	5	62700	HECTD3,SYT7,STXBP2,SYT1,CPLX3
GO:MF	transition metal ion binding	GO:0046914	0.0446604	1.35008	1109	266	15	62700	TRIM14,DOHH,TES,CYGB,126,PRICKLE2,ZNF22,FAM20C,NR4A3,MARCHF3,NR4A1,SUOX,ADAMTS4,RABGGTA,HEPH
GO:MF	monoatomic cation channel activity	GO:0005261	0.0483722	1.3154	334	266	8	62700	HTR1B,KCNE3,KCNA3,NCS1,SCN2B,KCNIP1,CACNA1F,KCNA4
GO:BP	biological_process	GO:0008150	1.25613e-81	80.901	21010	266	241	62700	GJB6,LYPLA2,MENT,MRPL4,GCFC2,FHOD1,TRIM14,OLFML2A,DOHH,GPKOW,TNFRSF1B,DENND4B,FHIP1B,CCDC28B,RAPGEF5,RTKN,PURB,MYO9A,ACOT7,FLNC,JTB,ORMDL2,CAMKK1,BCL2L1,EEF1AKMT3,SLC7A5,MON1B,COG8,TUT1,DNM1,IL6R,WDR45,PYGO2,SF3B5,KANK4,UPP1,HTR1B,DGAT1,OGG1,PTTG1IP,PEX11B,IL2RB,WFDC3,CNPPD1,SLC2A3,TES,LYG2,AK1,CDK5,MCM7,ARHGAP18,CYGB,ADM,GPRIN2,DNAJC14,126,PRICKLE2,CROCC,IGSF9,ZNF22,LZTS2,HECTD3,IRF5,MTERF2,NAA4…
GO:BP	cellular process	GO:0009987	4.18082e-68	67.3787	19660	266	224	62700	GJB6,LYPLA2,MENT,MRPL4,GCFC2,FHOD1,TRIM14,OLFML2A,DOHH,GPKOW,TNFRSF1B,DENND4B,FHIP1B,CCDC28B,RAPGEF5,RTKN,PURB,MYO9A,ACOT7,FLNC,JTB,ORMDL2,CAMKK1,BCL2L1,EEF1AKMT3,SLC7A5,MON1B,COG8,TUT1,DNM1,IL6R,WDR45,PYGO2,SF3B5,KANK4,UPP1,HTR1B,DGAT1,OGG1,PTTG1IP,PEX11B,IL2RB,CNPPD1,SLC2A3,TES,AK1,CDK5,MCM7,ARHGAP18,CYGB,ADM,GPRIN2,DNAJC14,126,PRICKLE2,CROCC,IGSF9,ZNF22,LZTS2,IRF5,MTERF2,NAA40,SH3BP5L,NUP37,KC…
GO:BP	biological regulation	GO:0065007	1.93463e-45	44.7134	12751	266	164	62700	GJB6,MENT,GCFC2,FHOD1,TRIM14,OLFML2A,TNFRSF1B,DENND4B,RAPGEF5,RTKN,PURB,MYO9A,JTB,ORMDL2,CAMKK1,BCL2L1,SLC7A5,DNM1,IL6R,WDR45,PYGO2,SF3B5,KANK4,HTR1B,DGAT1,OGG1,PTTG1IP,PEX11B,IL2RB,WFDC3,CNPPD1,TES,CDK5,MCM7,ARHGAP18,CYGB,ADM,126,PRICKLE2,CROCC,IGSF9,ZNF22,LZTS2,IRF5,MTERF2,SH3BP5L,KCNE3,ERCC4,TYSND1,SPOCK2,PKNOX2,ITGB7,TGFBI,ZBTB3,ANKRD6,RGL2,THY1,CDK5R1,ZFPM1,INTS11,SPHK1,PEAK3,PCGF2,HES1,NAT8…
GO:BP	regulation of biological process	GO:0050789	3.0862e-44	43.5106	12331	266	160	62700	GJB6,MENT,GCFC2,FHOD1,TRIM14,OLFML2A,TNFRSF1B,DENND4B,RAPGEF5,RTKN,PURB,MYO9A,JTB,ORMDL2,CAMKK1,BCL2L1,SLC7A5,DNM1,IL6R,WDR45,PYGO2,SF3B5,KANK4,HTR1B,DGAT1,OGG1,PTTG1IP,PEX11B,IL2RB,WFDC3,CNPPD1,TES,CDK5,MCM7,ARHGAP18,CYGB,ADM,PRICKLE2,CROCC,IGSF9,ZNF22,LZTS2,IRF5,MTERF2,SH3BP5L,KCNE3,ERCC4,TYSND1,SPOCK2,PKNOX2,ITGB7,TGFBI,ZBTB3,ANKRD6,RGL2,THY1,CDK5R1,ZFPM1,INTS11,SPHK1,PEAK3,PCGF2,HES1,NAT8,BRK…
GO:BP	regulation of cellular process	GO:0050794	1.07189e-40	39.9699	11758	266	152	62700	GJB6,MENT,GCFC2,FHOD1,TRIM14,OLFML2A,TNFRSF1B,DENND4B,RAPGEF5,RTKN,PURB,MYO9A,JTB,ORMDL2,CAMKK1,BCL2L1,SLC7A5,DNM1,IL6R,WDR45,PYGO2,SF3B5,KANK4,HTR1B,OGG1,PTTG1IP,PEX11B,IL2RB,CNPPD1,TES,CDK5,MCM7,ARHGAP18,CYGB,ADM,PRICKLE2,CROCC,IGSF9,ZNF22,LZTS2,IRF5,MTERF2,SH3BP5L,KCNE3,ERCC4,TYSND1,SPOCK2,PKNOX2,ITGB7,TGFBI,ZBTB3,ANKRD6,RGL2,THY1,CDK5R1,ZFPM1,INTS11,SPHK1,PEAK3,PCGF2,HES1,NAT8,BRK1,TLR2,UCHL1…
GO:BP	response to stimulus	GO:0050896	2.34203e-28	27.6304	8955	266	117	62700	GJB6,TRIM14,OLFML2A,TNFRSF1B,DENND4B,RAPGEF5,RTKN,MYO9A,CAMKK1,BCL2L1,SLC7A5,IL6R,WDR45,PYGO2,SF3B5,UPP1,HTR1B,OGG1,PTTG1IP,PEX11B,IL2RB,WFDC3,LYG2,CDK5,MCM7,ARHGAP18,CYGB,ADM,PRICKLE2,LZTS2,IRF5,SH3BP5L,ERCC4,SPOCK2,ITGB7,TGFBI,ANKRD6,RGL2,THY1,CDK5R1,ZFPM1,SPHK1,PCGF2,HES1,LRP11,BRK1,TLR2,UCHL1,SYCP1,ARAP2,WNT9A,LAMB2,IL1R2,C1QA,ITM2C,CARM1,FCGR2A,DOK2,SEMA4A,RGS14,GGCX,TAMALIN,LRRC14,CLEC4A,CD…
GO:BP	multicellular organismal process	GO:0032501	2.50962e-28	27.6004	7648	266	108	62700	GJB6,LYPLA2,TNFRSF1B,RAPGEF5,PURB,MYO9A,BCL2L1,SLC7A5,IL6R,PYGO2,HTR1B,DGAT1,IL2RB,SLC2A3,CDK5,CYGB,ADM,GPRIN2,CROCC,IGSF9,LZTS2,IRF5,KCNE3,SPOCK2,EMB,SHROOM4,TGFBI,BBIP1,THY1,CDK5R1,DACH2,ZFPM1,SPHK1,PCGF2,HES1,LRP11,BRK1,TLR2,UCHL1,SYCP1,WNT9A,LAMB2,IL1R2,C1QA,AATK,ITM2C,MARVELD1,CARM1,KCNA3,SLC39A1,DNAI2,SEMA4A,RGS14,GGCX,CLEC4A,CDK6,NCS1,SYT7,FIGNL1,NDNF,HAVCR1,RFX2,FAM20C,NR4A3,THEMIS2,APLN,…
GO:BP	cellular component organization or biogenesis	GO:0071840	1.46581e-26	25.8339	8309	266	110	62700	GJB6,LYPLA2,GCFC2,FHOD1,OLFML2A,TNFRSF1B,FHIP1B,CCDC28B,RTKN,MYO9A,FLNC,JTB,ORMDL2,BCL2L1,EEF1AKMT3,COG8,DNM1,WDR45,PYGO2,SF3B5,KANK4,DGAT1,PEX11B,IL2RB,CDK5,MCM7,ARHGAP18,ADM,GPRIN2,CROCC,IGSF9,LZTS2,NAA40,ERCC4,SPOCK2,PHETA1,EMB,SHROOM4,NCKAP5L,TGFBI,RBIS,BBIP1,THY1,CDK5R1,SPHK1,PEAK3,PCGF2,HES1,NAT8,BRK1,TLR2,UCHL1,SYCP1,COL14A1,FMC1,LAMB2,C1QA,IQCA1,ITM2C,CARM1,KCNA3,DNAI2,SEMA4A,RGS14,CELF6,…
GO:BP	cellular component organization	GO:0016043	3.49148e-26	25.457	8098	266	108	62700	GJB6,LYPLA2,GCFC2,FHOD1,OLFML2A,TNFRSF1B,FHIP1B,CCDC28B,RTKN,MYO9A,FLNC,JTB,BCL2L1,EEF1AKMT3,COG8,DNM1,WDR45,PYGO2,SF3B5,KANK4,DGAT1,PEX11B,IL2RB,CDK5,MCM7,ARHGAP18,ADM,GPRIN2,CROCC,IGSF9,LZTS2,NAA40,ERCC4,SPOCK2,PHETA1,EMB,SHROOM4,NCKAP5L,TGFBI,BBIP1,THY1,CDK5R1,SPHK1,PEAK3,PCGF2,HES1,NAT8,BRK1,TLR2,UCHL1,SYCP1,COL14A1,FMC1,LAMB2,C1QA,IQCA1,ITM2C,CARM1,KCNA3,DNAI2,SEMA4A,RGS14,CELF6,ZMYND10,NCS1…
GO:BP	cell communication	GO:0007154	8.8536e-26	25.0529	6495	266	96	62700	GJB6,OLFML2A,TNFRSF1B,DENND4B,RAPGEF5,RTKN,MYO9A,CAMKK1,BCL2L1,SLC7A5,DNM1,IL6R,WDR45,PYGO2,UPP1,HTR1B,PTTG1IP,PEX11B,IL2RB,CDK5,ARHGAP18,ADM,PRICKLE2,LZTS2,IRF5,SH3BP5L,ITGB7,ANKRD6,RGL2,THY1,CDK5R1,SPHK1,PCGF2,HES1,BRK1,TLR2,UCHL1,ARAP2,WNT9A,LAMB2,IL1R2,C1QA,ITM2C,CARM1,FCGR2A,DOK2,SEMA4A,RGS14,TAMALIN,LRRC14,CLEC4A,CDK6,CDC6,SYT7,MLKL,FIGNL1,GAS2L1,NDNF,HIC1,FAM20C,NR4A3,RRS1,THEMIS2,APLN,IL1…
GO:BP	anatomical structure development	GO:0048856	6.41064e-25	24.1931	5862	266	90	62700	GJB6,LYPLA2,TNFRSF1B,RAPGEF5,PURB,MYO9A,FLNC,BCL2L1,SLC7A5,IL6R,PYGO2,CDK5,ARHGAP18,ADM,GPRIN2,PRICKLE2,IGSF9,ZNF22,LZTS2,ALDOC,SPOCK2,EMB,SHROOM4,TGFBI,ANKRD6,THY1,CDK5R1,DACH2,ZFPM1,SPHK1,PEAK3,PCGF2,HES1,BRK1,TLR2,UCHL1,SYCP1,WNT9A,LAMB2,C1QA,AATK,ITM2C,MARVELD1,CARM1,KCNA3,SLC39A1,DNAI2,SEMA4A,RGS14,CDK6,NCS1,NDNF,RFX2,FAM20C,NR4A3,RRS1,APLN,IL12B,GPER1,SEMA6B,BBX,FSTL4,CSF1R,NR4A1,HLX,IL1B,R…
GO:BP	multicellular organism development	GO:0007275	3.40689e-24	23.4676	4610	266	79	62700	GJB6,LYPLA2,TNFRSF1B,RAPGEF5,PURB,MYO9A,BCL2L1,SLC7A5,IL6R,PYGO2,CDK5,ADM,GPRIN2,IGSF9,LZTS2,SPOCK2,EMB,SHROOM4,TGFBI,THY1,CDK5R1,DACH2,ZFPM1,SPHK1,PCGF2,HES1,BRK1,TLR2,UCHL1,WNT9A,LAMB2,C1QA,AATK,ITM2C,MARVELD1,CARM1,KCNA3,SLC39A1,DNAI2,SEMA4A,RGS14,CDK6,NCS1,NDNF,FAM20C,NR4A3,APLN,IL12B,GPER1,SEMA6B,BBX,FSTL4,CSF1R,NR4A1,HLX,IL1B,WASF3,SYT1,FOS,ADM2,AMIGO1,CKB,STC1,SERP1,NTM,ADAMTS4,PNP,GABRA1,…
GO:BP	developmental process	GO:0032502	3.99948e-24	23.398	6414	266	93	62700	GJB6,LYPLA2,TNFRSF1B,RAPGEF5,PURB,MYO9A,FLNC,BCL2L1,SLC7A5,IL6R,PYGO2,CDK5,ARHGAP18,ADM,GPRIN2,PRICKLE2,IGSF9,ZNF22,LZTS2,ALDOC,SPOCK2,EMB,SHROOM4,TGFBI,ANKRD6,THY1,CDK5R1,DACH2,ZFPM1,SPHK1,PEAK3,PCGF2,HES1,BRK1,TLR2,UCHL1,SYCP1,WNT9A,LAMB2,C1QA,AATK,ITM2C,MARVELD1,CARM1,KCNA3,SLC39A1,DNAI2,SEMA4A,RGS14,CDK6,NCS1,FIGNL1,NDNF,RFX2,FAM20C,NR4A3,RRS1,APLN,IL12B,GPER1,SEMA6B,BBX,TSGA10,FSTL4,CSF1R,NR…
GO:BP	cellular response to stimulus	GO:0051716	4.45633e-24	23.351	7399	266	100	62700	GJB6,OLFML2A,TNFRSF1B,DENND4B,RAPGEF5,RTKN,MYO9A,CAMKK1,BCL2L1,SLC7A5,IL6R,WDR45,PYGO2,SF3B5,UPP1,HTR1B,OGG1,PTTG1IP,PEX11B,IL2RB,CDK5,MCM7,ARHGAP18,CYGB,ADM,PRICKLE2,LZTS2,IRF5,SH3BP5L,ERCC4,SPOCK2,ITGB7,ANKRD6,RGL2,THY1,CDK5R1,SPHK1,PCGF2,HES1,BRK1,TLR2,UCHL1,SYCP1,ARAP2,WNT9A,LAMB2,IL1R2,ITM2C,CARM1,FCGR2A,DOK2,SEMA4A,RGS14,TAMALIN,LRRC14,CLEC4A,CDK6,CDC6,SYT7,MLKL,FIGNL1,GAS2L1,NDNF,RFX2,HIC1…
GO:BP	system development	GO:0048731	6.32038e-24	23.1993	3951	266	73	62700	GJB6,LYPLA2,TNFRSF1B,RAPGEF5,MYO9A,BCL2L1,SLC7A5,IL6R,PYGO2,CDK5,ADM,GPRIN2,IGSF9,LZTS2,SPOCK2,EMB,SHROOM4,TGFBI,THY1,CDK5R1,ZFPM1,SPHK1,PCGF2,HES1,TLR2,UCHL1,WNT9A,LAMB2,C1QA,AATK,ITM2C,MARVELD1,CARM1,KCNA3,SLC39A1,SEMA4A,RGS14,CDK6,NCS1,NDNF,FAM20C,APLN,IL12B,GPER1,SEMA6B,BBX,FSTL4,CSF1R,NR4A1,HLX,IL1B,WASF3,SYT1,FOS,ADM2,AMIGO1,CKB,STC1,SERP1,NTM,ADAMTS4,GABRA1,PBX3,PCP4,AKAP6,SCN2B,ACTC1,TMEM…
GO:BP	cell population proliferation	GO:0008283	1.09335e-23	22.9612	3218	266	66	62700	GJB6,LYPLA2,MENT,TNFRSF1B,CCDC28B,MYO9A,JTB,BCL2L1,SLC7A5,IL6R,PYGO2,HTR1B,TES,CDK5,MCM7,ADM,GPRIN2,CROCC,IGSF9,LZTS2,EMB,TGFBI,BBIP1,THY1,CDK5R1,SPHK1,HES1,BRK1,TLR2,UCHL1,WNT9A,FMC1,LAMB2,ITM2C,CARM1,DNAI2,SEMA4A,ZMYND10,CDK6,NCS1,CDC6,FIGNL1,NDNF,RFX2,NR4A3,IER5,APLN,LRRC61,IL12B,GPER1,SEMA6B,FSTL4,CSF1R,NR4A1,HLX,TNFRSF14,IL1B,WASF3,SYT1,FOS,AMIGO1,STC1,PNP,PENK,STMN3,ECM1
GO:BP	signaling	GO:0023052	1.55159e-23	22.8092	6396	266	92	62700	GJB6,OLFML2A,TNFRSF1B,DENND4B,RAPGEF5,RTKN,MYO9A,CAMKK1,BCL2L1,DNM1,IL6R,PYGO2,HTR1B,PTTG1IP,PEX11B,IL2RB,CDK5,ARHGAP18,ADM,PRICKLE2,LZTS2,IRF5,SH3BP5L,ITGB7,ANKRD6,RGL2,THY1,CDK5R1,SPHK1,PCGF2,HES1,BRK1,TLR2,UCHL1,ARAP2,WNT9A,LAMB2,IL1R2,C1QA,ITM2C,CARM1,FCGR2A,DOK2,SEMA4A,RGS14,TAMALIN,LRRC14,CLEC4A,CDK6,CDC6,SYT7,MLKL,FIGNL1,NDNF,HIC1,FAM20C,NR4A3,RRS1,THEMIS2,APLN,IL12B,RIMBP2,GPER1,SEMA6B,LY…
GO:BP	localization	GO:0051179	3.80407e-23	22.4198	5542	266	85	62700	GJB6,FHOD1,TNFRSF1B,FHIP1B,BCL2L1,SLC7A5,MON1B,COG8,DNM1,WDR45,HTR1B,DGAT1,PTTG1IP,IL2RB,SLC2A3,CDK5,CYGB,ADM,DNAJC14,CROCC,LZTS2,NUP37,KCNE3,PHETA1,EMB,SCARF2,ITGB7,TGFBI,BBIP1,THY1,CDK5R1,SPHK1,HES1,TLR2,UCHL1,SYCP1,KCNA3,SLC39A1,ACAP1,RGS14,TAMALIN,ZMYND10,NCS1,SYT7,GAS2L1,HAVCR1,RHBG,NR4A3,RRS1,APLN,IL12B,GPER1,TIMM29,MARCHF3,ARF5,CYB561D2,NBEA,NR4A1,STXBP2,G6PC3,IL1B,LAMTOR4,ANKS4B,SYT1,CPLX…
GO:BP	metabolic process	GO:0008152	7.13075e-21	20.1469	14362	266	137	62700	LYPLA2,MRPL4,GCFC2,FHOD1,TRIM14,DOHH,GPKOW,TNFRSF1B,PURB,ACOT7,JTB,ORMDL2,CAMKK1,BCL2L1,EEF1AKMT3,SLC7A5,COG8,TUT1,IL6R,WDR45,SF3B5,UPP1,DGAT1,OGG1,PTTG1IP,WFDC3,CNPPD1,SLC2A3,LYG2,AK1,CDK5,MCM7,CYGB,ADM,126,ZNF22,HECTD3,IRF5,MTERF2,NAA40,SH3BP5L,ERCC4,ALDOC,TYSND1,SPOCK2,PHETA1,PKNOX2,ZBTB3,THY1,CDK5R1,ZFPM1,INTS11,FOLH1,SPHK1,PEAK3,PCGF2,HES1,NAT8,PFKFB4,TLR2,UCHL1,SYCP1,FMC1,IL1R2,AATK,ITM2C,C…
GO:BP	establishment of localization	GO:0051234	1.0767e-19	18.9679	4905	266	75	62700	GJB6,FHOD1,TNFRSF1B,FHIP1B,BCL2L1,SLC7A5,MON1B,COG8,DNM1,HTR1B,PTTG1IP,IL2RB,SLC2A3,CDK5,CYGB,ADM,DNAJC14,CROCC,LZTS2,NUP37,KCNE3,PHETA1,EMB,SCARF2,BBIP1,THY1,CDK5R1,SPHK1,HES1,TLR2,UCHL1,KCNA3,SLC39A1,ACAP1,RGS14,TAMALIN,NCS1,SYT7,HAVCR1,RHBG,NR4A3,RRS1,APLN,IL12B,GPER1,TIMM29,MARCHF3,ARF5,CYB561D2,NR4A1,STXBP2,G6PC3,IL1B,SYT1,CPLX3,AMIGO1,APOF,STC1,SERP1,TAPBP,ANKFN1,GABRA1,F8A3,RBP7,AKAP6,CCL4…
GO:BP	signal transduction	GO:0007165	3.15987e-19	18.5003	5926	266	82	62700	OLFML2A,TNFRSF1B,DENND4B,RAPGEF5,RTKN,MYO9A,CAMKK1,BCL2L1,IL6R,PYGO2,HTR1B,PTTG1IP,PEX11B,IL2RB,CDK5,ARHGAP18,ADM,PRICKLE2,LZTS2,IRF5,SH3BP5L,ITGB7,ANKRD6,RGL2,THY1,CDK5R1,SPHK1,PCGF2,HES1,BRK1,TLR2,UCHL1,ARAP2,WNT9A,LAMB2,IL1R2,ITM2C,CARM1,FCGR2A,DOK2,SEMA4A,RGS14,TAMALIN,LRRC14,CLEC4A,CDK6,CDC6,MLKL,FIGNL1,NDNF,HIC1,FAM20C,NR4A3,RRS1,THEMIS2,APLN,IL12B,GPER1,SEMA6B,LY86,FSTL4,CSF1R,NR4A1,HLX,TN…
GO:BP	organic substance metabolic process	GO:0071704	6.59568e-19	18.1807	13917	266	131	62700	LYPLA2,MRPL4,GCFC2,FHOD1,TRIM14,DOHH,GPKOW,TNFRSF1B,PURB,ACOT7,JTB,ORMDL2,CAMKK1,EEF1AKMT3,SLC7A5,TUT1,IL6R,WDR45,SF3B5,UPP1,DGAT1,OGG1,PTTG1IP,WFDC3,CNPPD1,SLC2A3,LYG2,AK1,CDK5,MCM7,CYGB,ADM,126,ZNF22,HECTD3,IRF5,MTERF2,NAA40,SH3BP5L,ERCC4,ALDOC,TYSND1,SPOCK2,PHETA1,PKNOX2,ZBTB3,THY1,CDK5R1,ZFPM1,INTS11,FOLH1,SPHK1,PEAK3,PCGF2,HES1,NAT8,PFKFB4,TLR2,UCHL1,SYCP1,FMC1,IL1R2,AATK,ITM2C,CARM1,NELFA,R…
GO:BP	transport	GO:0006810	5.19555e-18	17.2844	4716	266	71	62700	GJB6,FHOD1,TNFRSF1B,FHIP1B,BCL2L1,SLC7A5,MON1B,COG8,DNM1,HTR1B,PTTG1IP,IL2RB,SLC2A3,CDK5,CYGB,ADM,DNAJC14,LZTS2,NUP37,KCNE3,PHETA1,EMB,SCARF2,BBIP1,THY1,CDK5R1,SPHK1,HES1,TLR2,UCHL1,KCNA3,SLC39A1,ACAP1,RGS14,TAMALIN,NCS1,SYT7,HAVCR1,RHBG,NR4A3,APLN,IL12B,GPER1,TIMM29,MARCHF3,ARF5,CYB561D2,NR4A1,STXBP2,G6PC3,IL1B,SYT1,CPLX3,AMIGO1,APOF,STC1,SERP1,TAPBP,GABRA1,F8A3,RBP7,AKAP6,CCL4,SCN2B,KCNIP1,CACN…
GO:BP	positive regulation of biological process	GO:0048518	9.35283e-18	17.0291	6253	266	82	62700	FHOD1,TRIM14,TNFRSF1B,JTB,CAMKK1,BCL2L1,SLC7A5,IL6R,WDR45,SF3B5,HTR1B,PTTG1IP,IL2RB,CDK5,ADM,CROCC,IRF5,SPOCK2,ANKRD6,THY1,CDK5R1,ZFPM1,SPHK1,HES1,NAT8,BRK1,TLR2,LAMB2,C1QA,ITM2C,CARM1,DOK2,NELFA,SEMA4A,RGS14,ZMYND10,LRRC14,CDK6,CDC6,SYT7,PHLDA1,NDNF,HAVCR1,RFX2,HIC1,FAM20C,NR4A3,IER5,THEMIS2,APLN,IL12B,GPER1,SEMA6B,LY86,CSF1R,NR4A1,STXBP2,HLX,TNIP3,TNFRSF14,IL1B,LAMTOR4,WASF3,SYT1,FOS,ADM2,AMIGO…
GO:BP	organonitrogen compound metabolic process	GO:1901564	2.74384e-17	16.5616	6362	266	82	62700	LYPLA2,MRPL4,TRIM14,DOHH,TNFRSF1B,ACOT7,JTB,ORMDL2,CAMKK1,EEF1AKMT3,IL6R,WDR45,SF3B5,UPP1,DGAT1,OGG1,PTTG1IP,WFDC3,CNPPD1,LYG2,AK1,CDK5,HECTD3,NAA40,SH3BP5L,TYSND1,SPOCK2,THY1,CDK5R1,FOLH1,SPHK1,PEAK3,PCGF2,HES1,NAT8,TLR2,UCHL1,IL1R2,AATK,ITM2C,CARM1,NELFA,RGS14,GGCX,MRPS16,ZMYND10,CDK6,CDC6,MLKL,FIGNL1,PHLDA1,NDNF,FAM20C,IL12B,RSAD1,HS3ST2,GPER1,MARCHF3,CSF1R,GANAB,NR4A1,DPM3,GAL3ST4,GALNT17,TNF…
GO:BP	primary metabolic process	GO:0044238	2.93414e-17	16.5325	12666	266	121	62700	LYPLA2,MRPL4,GCFC2,FHOD1,TRIM14,DOHH,GPKOW,TNFRSF1B,PURB,ACOT7,JTB,ORMDL2,CAMKK1,EEF1AKMT3,TUT1,IL6R,WDR45,SF3B5,UPP1,DGAT1,OGG1,PTTG1IP,WFDC3,CNPPD1,SLC2A3,AK1,CDK5,MCM7,CYGB,ADM,126,ZNF22,HECTD3,IRF5,MTERF2,NAA40,SH3BP5L,ERCC4,ALDOC,TYSND1,SPOCK2,PKNOX2,ZBTB3,THY1,CDK5R1,ZFPM1,INTS11,FOLH1,SPHK1,PEAK3,PCGF2,HES1,NAT8,PFKFB4,TLR2,UCHL1,SYCP1,FMC1,IL1R2,AATK,ITM2C,CARM1,NELFA,RGS14,CELF6,GGCX,MRP…
GO:BP	nervous system development	GO:0007399	3.11926e-17	16.5059	2513	266	51	62700	LYPLA2,TNFRSF1B,RAPGEF5,MYO9A,SLC7A5,PYGO2,CDK5,ADM,GPRIN2,IGSF9,SPOCK2,EMB,SHROOM4,THY1,CDK5R1,SPHK1,HES1,TLR2,UCHL1,WNT9A,LAMB2,C1QA,AATK,ITM2C,MARVELD1,CARM1,KCNA3,SEMA4A,RGS14,CDK6,NCS1,NDNF,GPER1,SEMA6B,FSTL4,CSF1R,HLX,IL1B,WASF3,SYT1,FOS,AMIGO1,CKB,NTM,GABRA1,PBX3,PCP4,SCN2B,PENK,INKA1,STMN3
GO:BP	anatomical structure morphogenesis	GO:0009653	9.06908e-17	16.0424	2683	266	52	62700	GJB6,LYPLA2,TNFRSF1B,MYO9A,FLNC,BCL2L1,CDK5,ARHGAP18,ADM,PRICKLE2,IGSF9,ZNF22,LZTS2,EMB,TGFBI,ANKRD6,THY1,CDK5R1,ZFPM1,SPHK1,PEAK3,PCGF2,HES1,TLR2,UCHL1,WNT9A,LAMB2,SLC39A1,SEMA4A,NDNF,RFX2,FAM20C,NR4A3,APLN,IL12B,SEMA6B,FSTL4,CSF1R,NR4A1,HLX,IL1B,RELT,WASF3,SYT1,ADM2,AMIGO1,STC1,SERP1,PBX3,ACTC1,TMEM59L,ECM1
GO:BP	cell development	GO:0048468	3.15807e-16	15.5006	2762	266	52	62700	LYPLA2,TNFRSF1B,PURB,MYO9A,FLNC,BCL2L1,SLC7A5,IL6R,PYGO2,CDK5,ADM,GPRIN2,IGSF9,EMB,THY1,CDK5R1,ZFPM1,HES1,TLR2,UCHL1,SYCP1,LAMB2,C1QA,ITM2C,CARM1,SEMA4A,RGS14,CDK6,NCS1,NDNF,RFX2,FAM20C,RRS1,IL12B,GPER1,SEMA6B,FSTL4,CSF1R,HLX,IL1B,WASF3,SYT1,FOS,AMIGO1,STC1,NTM,PNP,PBX3,AKAP6,ACTC1,STMN3,ECM1
GO:BP	organelle organization	GO:0006996	3.22557e-16	15.4914	3562	266	59	62700	FHOD1,FHIP1B,CCDC28B,RTKN,FLNC,JTB,BCL2L1,COG8,DNM1,WDR45,PYGO2,KANK4,PEX11B,CDK5,MCM7,ARHGAP18,CROCC,LZTS2,ERCC4,PHETA1,SHROOM4,NCKAP5L,BBIP1,THY1,CDK5R1,SPHK1,PEAK3,BRK1,SYCP1,FMC1,IQCA1,DNAI2,RGS14,ZMYND10,CDC6,SYT7,FIGNL1,GAS2L1,RFX2,RRS1,LRRC61,GPER1,TIMM29,CSF1R,IL1B,WASF3,SYT1,CPLX3,ARPC1B,ANKFN1,NAA80,KBTBD13,CDC26,COA3,PSRC1,RAB39A,ACTC1,MPP2,STMN3
GO:BP	regulation of cell population proliferation	GO:0042127	7.44341e-16	15.1282	2184	266	46	62700	GJB6,MENT,TNFRSF1B,MYO9A,JTB,BCL2L1,SLC7A5,IL6R,PYGO2,HTR1B,TES,CDK5,ADM,CROCC,LZTS2,THY1,CDK5R1,SPHK1,HES1,BRK1,TLR2,WNT9A,FMC1,ITM2C,CARM1,SEMA4A,ZMYND10,CDK6,NCS1,CDC6,NDNF,NR4A3,IER5,APLN,IL12B,GPER1,SEMA6B,FSTL4,CSF1R,NR4A1,HLX,TNFRSF14,IL1B,AMIGO1,PNP,ECM1
GO:BP	cellular metabolic process	GO:0044237	1.52209e-15	14.8176	12909	266	119	62700	LYPLA2,MRPL4,GCFC2,FHOD1,TRIM14,DOHH,GPKOW,TNFRSF1B,PURB,ACOT7,JTB,ORMDL2,CAMKK1,BCL2L1,SLC7A5,TUT1,IL6R,WDR45,SF3B5,UPP1,DGAT1,OGG1,CNPPD1,SLC2A3,AK1,CDK5,MCM7,CYGB,ADM,126,ZNF22,IRF5,MTERF2,SH3BP5L,ERCC4,ALDOC,TYSND1,SPOCK2,PKNOX2,ZBTB3,THY1,CDK5R1,ZFPM1,INTS11,FOLH1,SPHK1,PEAK3,PCGF2,HES1,NAT8,PFKFB4,TLR2,UCHL1,SYCP1,IL1R2,AATK,ITM2C,CARM1,NELFA,RGS14,CELF6,GGCX,MRPS16,ZMYND10,LRRC14,GTPBP3,CL…
GO:BP	positive regulation of cellular process	GO:0048522	2.9849e-15	14.5251	5711	266	74	62700	FHOD1,TRIM14,TNFRSF1B,JTB,CAMKK1,BCL2L1,SLC7A5,IL6R,WDR45,SF3B5,HTR1B,IL2RB,CDK5,ADM,CROCC,IRF5,SPOCK2,ANKRD6,THY1,CDK5R1,ZFPM1,SPHK1,HES1,NAT8,BRK1,TLR2,LAMB2,ITM2C,CARM1,DOK2,NELFA,SEMA4A,RGS14,ZMYND10,CDK6,CDC6,SYT7,PHLDA1,NDNF,HAVCR1,RFX2,HIC1,FAM20C,NR4A3,IER5,APLN,IL12B,GPER1,SEMA6B,LY86,CSF1R,NR4A1,HLX,TNFRSF14,IL1B,LAMTOR4,WASF3,SYT1,FOS,ADM2,AMIGO1,PPP1R3G,SERP1,PNP,PBX3,EEF1A2,PCP4,AKAP…
GO:BP	regulation of metabolic process	GO:0019222	8.68124e-15	14.0614	7295	266	84	62700	GCFC2,FHOD1,TRIM14,TNFRSF1B,PURB,JTB,ORMDL2,CAMKK1,BCL2L1,SLC7A5,IL6R,WDR45,SF3B5,OGG1,PTTG1IP,WFDC3,CNPPD1,CDK5,MCM7,CYGB,ADM,ZNF22,IRF5,MTERF2,SH3BP5L,ERCC4,TYSND1,SPOCK2,PKNOX2,ZBTB3,THY1,CDK5R1,ZFPM1,INTS11,SPHK1,PCGF2,HES1,NAT8,TLR2,UCHL1,FMC1,IL1R2,ITM2C,CARM1,NELFA,RGS14,CELF6,LRRC14,CLEC4A,CDK6,CDC6,FIGNL1,GAS2L1,RFX2,HIC1,FAM20C,NR4A3,IER5,APLN,IL12B,GPER1,BBX,CSF1R,NR4A1,HLX,TNIP3,TNFRS…
GO:BP	nitrogen compound metabolic process	GO:0006807	9.35982e-15	14.0287	12114	266	113	62700	LYPLA2,MRPL4,GCFC2,FHOD1,TRIM14,DOHH,GPKOW,TNFRSF1B,PURB,ACOT7,JTB,ORMDL2,CAMKK1,EEF1AKMT3,TUT1,IL6R,WDR45,SF3B5,UPP1,DGAT1,OGG1,PTTG1IP,WFDC3,CNPPD1,LYG2,AK1,CDK5,MCM7,ZNF22,HECTD3,IRF5,MTERF2,NAA40,SH3BP5L,ERCC4,TYSND1,SPOCK2,PKNOX2,ZBTB3,THY1,CDK5R1,ZFPM1,INTS11,FOLH1,SPHK1,PEAK3,PCGF2,HES1,NAT8,TLR2,UCHL1,SYCP1,IL1R2,AATK,ITM2C,CARM1,NELFA,RGS14,CELF6,GGCX,MRPS16,ZMYND10,LRRC14,GTPBP3,CDK6,CD…
GO:BP	macromolecule metabolic process	GO:0043170	1.15375e-14	13.9379	12326	266	114	62700	LYPLA2,MRPL4,GCFC2,FHOD1,TRIM14,DOHH,GPKOW,TNFRSF1B,PURB,JTB,ORMDL2,CAMKK1,EEF1AKMT3,SLC7A5,TUT1,IL6R,WDR45,SF3B5,OGG1,PTTG1IP,WFDC3,CNPPD1,LYG2,CDK5,MCM7,ZNF22,HECTD3,IRF5,MTERF2,NAA40,SH3BP5L,ERCC4,TYSND1,SPOCK2,PHETA1,PKNOX2,ZBTB3,THY1,CDK5R1,ZFPM1,INTS11,FOLH1,SPHK1,PEAK3,PCGF2,HES1,NAT8,TLR2,UCHL1,SYCP1,IL1R2,AATK,ITM2C,CARM1,NELFA,RGS14,CELF6,GGCX,MRPS16,ZMYND10,LRRC14,GTPBP3,CLEC4A,CDK6,CD…
GO:BP	protein metabolic process	GO:0019538	2.58126e-14	13.5882	5373	266	70	62700	LYPLA2,MRPL4,TRIM14,DOHH,TNFRSF1B,JTB,CAMKK1,EEF1AKMT3,IL6R,WDR45,SF3B5,PTTG1IP,WFDC3,CNPPD1,CDK5,HECTD3,NAA40,SH3BP5L,TYSND1,SPOCK2,THY1,CDK5R1,FOLH1,SPHK1,PEAK3,PCGF2,HES1,NAT8,TLR2,UCHL1,IL1R2,AATK,ITM2C,CARM1,NELFA,RGS14,GGCX,MRPS16,ZMYND10,CDK6,CDC6,MLKL,PHLDA1,NDNF,FAM20C,IL12B,HS3ST2,GPER1,MARCHF3,CSF1R,GANAB,NR4A1,DPM3,GAL3ST4,GALNT17,TNFRSF14,IL1B,ADM2,SERP1,ADAMTS4,RABGGTA,F8A3,NAA80,EE…
GO:BP	cell differentiation	GO:0030154	2.99735e-14	13.5233	4310	266	62	62700	LYPLA2,TNFRSF1B,PURB,MYO9A,FLNC,BCL2L1,SLC7A5,IL6R,PYGO2,CDK5,ADM,GPRIN2,IGSF9,ALDOC,SPOCK2,EMB,TGFBI,THY1,CDK5R1,ZFPM1,HES1,TLR2,UCHL1,SYCP1,WNT9A,LAMB2,C1QA,ITM2C,CARM1,SEMA4A,RGS14,CDK6,NCS1,FIGNL1,NDNF,RFX2,FAM20C,NR4A3,RRS1,IL12B,GPER1,SEMA6B,FSTL4,CSF1R,NR4A1,HLX,IL1B,ANKS4B,WASF3,SYT1,FOS,AMIGO1,STC1,NTM,PNP,PBX3,PCP4,AKAP6,ACTC1,PENK,STMN3,ECM1
GO:BP	cellular developmental process	GO:0048869	3.03069e-14	13.5185	4311	266	62	62700	LYPLA2,TNFRSF1B,PURB,MYO9A,FLNC,BCL2L1,SLC7A5,IL6R,PYGO2,CDK5,ADM,GPRIN2,IGSF9,ALDOC,SPOCK2,EMB,TGFBI,THY1,CDK5R1,ZFPM1,HES1,TLR2,UCHL1,SYCP1,WNT9A,LAMB2,C1QA,ITM2C,CARM1,SEMA4A,RGS14,CDK6,NCS1,FIGNL1,NDNF,RFX2,FAM20C,NR4A3,RRS1,IL12B,GPER1,SEMA6B,FSTL4,CSF1R,NR4A1,HLX,IL1B,ANKS4B,WASF3,SYT1,FOS,AMIGO1,STC1,NTM,PNP,PBX3,PCP4,AKAP6,ACTC1,PENK,STMN3,ECM1
GO:BP	response to stress	GO:0006950	1.06873e-13	12.9711	3909	266	58	62700	TRIM14,TNFRSF1B,BCL2L1,SLC7A5,IL6R,WDR45,SF3B5,UPP1,OGG1,PTTG1IP,WFDC3,LYG2,MCM7,CYGB,ADM,IRF5,ERCC4,ANKRD6,THY1,SPHK1,PCGF2,LRP11,TLR2,UCHL1,SYCP1,LAMB2,IL1R2,C1QA,RGS14,GGCX,LRRC14,CLEC4A,CDK6,SYT7,MLKL,FIGNL1,GAS2L1,NDNF,HIC1,IER5,THEMIS2,IL12B,PTPRCAP,GPER1,LY86,CSF1R,TNIP3,TNFRSF14,IL1B,ANKS4B,FOS,STC1,SERP1,CCL4,SCN2B,PENK,TMEM45B,ECM1
GO:BP	regulation of multicellular organismal process	GO:0051239	1.6105e-13	12.793	2968	266	50	62700	TNFRSF1B,PURB,SLC7A5,IL6R,HTR1B,CDK5,CYGB,ADM,IRF5,KCNE3,THY1,ZFPM1,SPHK1,HES1,TLR2,WNT9A,IL1R2,SEMA4A,RGS14,CLEC4A,CDK6,SYT7,HAVCR1,FAM20C,NR4A3,THEMIS2,APLN,IL12B,GPER1,SEMA6B,FSTL4,CSF1R,NR4A1,STXBP2,HLX,TNFRSF14,IL1B,WASF3,FOS,ADM2,AMIGO1,STC1,SERP1,PNP,PBX3,AKAP6,KBTBD13,SCN2B,PENK,ECM1
GO:BP	regulation of biological quality	GO:0065008	3.92712e-13	12.4059	2918	266	49	62700	TNFRSF1B,BCL2L1,SLC7A5,KANK4,HTR1B,DGAT1,PEX11B,CDK5,ARHGAP18,ADM,126,IGSF9,KCNE3,CDK5R1,PEAK3,BRK1,TLR2,SERF2,SEMA4A,RGS14,GGCX,TAMALIN,SYT7,APLN,GPER1,SEMA6B,NBEA,FSTL4,CSF1R,NR4A1,DPM3,STXBP2,IL1B,LAMTOR4,WASF3,SYT1,ADM2,CPLX3,AMIGO1,SERP1,TAPBP,GABRA1,NAA80,AKAP6,SCN2B,RAB39A,KCNA4,MPP2,GABRP
GO:BP	regulation of response to stimulus	GO:0048583	4.5407e-13	12.3429	3909	266	57	62700	TNFRSF1B,DENND4B,MYO9A,BCL2L1,IL6R,SF3B5,HTR1B,OGG1,PTTG1IP,CDK5,ARHGAP18,ADM,LZTS2,ERCC4,ANKRD6,RGL2,THY1,CDK5R1,SPHK1,PCGF2,HES1,TLR2,UCHL1,LAMB2,IL1R2,C1QA,ITM2C,CARM1,DOK2,SEMA4A,RGS14,LRRC14,FIGNL1,HIC1,FAM20C,NR4A3,IER5,RRS1,THEMIS2,APLN,IL12B,GPER1,SEMA6B,LY86,FSTL4,CSF1R,STXBP2,HLX,TNIP3,TNFRSF14,IL1B,LAMTOR4,AKAP6,CCL4,PENK,STMN3,ECM1
GO:BP	regulation of cellular metabolic process	GO:0031323	5.16009e-13	12.2873	6726	266	77	62700	GCFC2,FHOD1,TRIM14,TNFRSF1B,PURB,JTB,ORMDL2,CAMKK1,BCL2L1,SLC7A5,IL6R,WDR45,SF3B5,OGG1,CNPPD1,CDK5,MCM7,ADM,ZNF22,IRF5,MTERF2,SH3BP5L,ERCC4,TYSND1,PKNOX2,ZBTB3,THY1,CDK5R1,ZFPM1,INTS11,SPHK1,PCGF2,HES1,NAT8,TLR2,UCHL1,IL1R2,ITM2C,CARM1,NELFA,RGS14,CELF6,LRRC14,CLEC4A,CDK6,CDC6,FIGNL1,GAS2L1,RFX2,HIC1,FAM20C,NR4A3,IER5,APLN,IL12B,GPER1,BBX,CSF1R,NR4A1,HLX,TNIP3,TNFRSF14,IL1B,FOS,ADM2,PPP1R3G,SERP1…
GO:BP	animal organ development	GO:0048513	6.01218e-13	12.221	3068	266	50	62700	GJB6,TNFRSF1B,BCL2L1,SLC7A5,IL6R,PYGO2,CDK5,ADM,PRICKLE2,ZNF22,LZTS2,SHROOM4,TGFBI,ANKRD6,THY1,CDK5R1,ZFPM1,SPHK1,PCGF2,HES1,WNT9A,LAMB2,AATK,KCNA3,SLC39A1,SEMA4A,CDK6,NDNF,FAM20C,NR4A3,APLN,GPER1,SEMA6B,BBX,CSF1R,NR4A1,HLX,IL1B,RELT,FOS,AMIGO1,CKB,STC1,SERP1,PBX3,AKAP6,ACTC1,TMEM59L,RHOBTB3,ECM1
GO:BP	regulation of primary metabolic process	GO:0080090	9.92866e-13	12.0031	5766	266	70	62700	GCFC2,FHOD1,TRIM14,TNFRSF1B,PURB,JTB,ORMDL2,CAMKK1,IL6R,SF3B5,OGG1,PTTG1IP,WFDC3,CNPPD1,CDK5,MCM7,ADM,ZNF22,IRF5,MTERF2,SH3BP5L,ERCC4,TYSND1,SPOCK2,PKNOX2,ZBTB3,THY1,CDK5R1,ZFPM1,INTS11,SPHK1,PCGF2,HES1,TLR2,UCHL1,FMC1,IL1R2,ITM2C,CARM1,NELFA,RGS14,CELF6,LRRC14,CDK6,CDC6,FIGNL1,RFX2,HIC1,NR4A3,IER5,APLN,IL12B,GPER1,BBX,CSF1R,NR4A1,HLX,TNIP3,TNFRSF14,IL1B,FOS,PPP1R3G,SERP1,F8A3,PBX3,EEF1A2,COA3,PS…
GO:BP	negative regulation of biological process	GO:0048519	1.00616e-12	11.9973	5913	266	71	62700	GJB6,GCFC2,TRIM14,TNFRSF1B,PURB,ORMDL2,BCL2L1,SLC7A5,IL6R,KANK4,HTR1B,OGG1,PTTG1IP,IL2RB,WFDC3,TES,CDK5,CYGB,ADM,LZTS2,SH3BP5L,KCNE3,ERCC4,SPOCK2,TGFBI,ANKRD6,RGL2,THY1,CDK5R1,ZFPM1,SPHK1,PCGF2,HES1,TLR2,UCHL1,WNT9A,FMC1,IL1R2,ITM2C,CARM1,NELFA,SEMA4A,RGS14,LRRC14,CLEC4A,CDK6,CDC6,FIGNL1,GAS2L1,NDNF,HIC1,NR4A3,APLN,IL12B,GPER1,SEMA6B,FSTL4,CSF1R,NR4A1,HLX,TNIP3,TNFRSF14,IL1B,STC1,F8A3,AKAP6,PSRC1…
GO:BP	regulation of cellular component organization	GO:0051128	1.01789e-12	11.9923	2419	266	44	62700	FHOD1,TNFRSF1B,MYO9A,BCL2L1,WDR45,KANK4,IL2RB,CDK5,ARHGAP18,CROCC,IGSF9,ERCC4,THY1,CDK5R1,SPHK1,PEAK3,HES1,BRK1,TLR2,LAMB2,ITM2C,CARM1,SEMA4A,ZMYND10,NCS1,CDC6,SYT7,GAS2L1,NDNF,APLN,GPER1,SEMA6B,FSTL4,CSF1R,IL1B,WASF3,SYT1,CPLX3,AMIGO1,NAA80,AKAP6,CDC26,PSRC1,STMN3
GO:BP	response to organic substance	GO:0010033	1.30004e-12	11.886	2775	266	47	62700	GJB6,TNFRSF1B,BCL2L1,SLC7A5,IL6R,HTR1B,OGG1,IL2RB,CDK5,MCM7,ADM,IRF5,SPOCK2,CDK5R1,SPHK1,PCGF2,HES1,LRP11,TLR2,WNT9A,IL1R2,CARM1,CDK6,CDC6,SYT7,GAS2L1,RFX2,NR4A3,IL12B,GPER1,LY86,CSF1R,NR4A1,TNIP3,TNFRSF14,IL1B,LAMTOR4,SYT1,FOS,AMIGO1,ARPC1B,STC1,SERP1,AKAP6,CCL4,PENK,ECM1
GO:BP	neurogenesis	GO:0022008	1.38086e-12	11.8599	1708	266	37	62700	LYPLA2,TNFRSF1B,MYO9A,SLC7A5,CDK5,ADM,GPRIN2,IGSF9,EMB,THY1,CDK5R1,HES1,TLR2,UCHL1,WNT9A,LAMB2,C1QA,ITM2C,CARM1,SEMA4A,RGS14,CDK6,NCS1,NDNF,GPER1,SEMA6B,FSTL4,CSF1R,IL1B,WASF3,SYT1,AMIGO1,NTM,PBX3,PCP4,PENK,STMN3
GO:BP	macromolecule modification	GO:0043412	1.41402e-12	11.8495	3628	266	54	62700	LYPLA2,TRIM14,DOHH,JTB,CAMKK1,EEF1AKMT3,IL6R,WDR45,SF3B5,OGG1,PTTG1IP,CNPPD1,CDK5,HECTD3,NAA40,SH3BP5L,SPOCK2,THY1,CDK5R1,FOLH1,SPHK1,PEAK3,PCGF2,HES1,NAT8,TLR2,UCHL1,AATK,CARM1,NELFA,RGS14,GGCX,GTPBP3,CDK6,CDC6,MLKL,NDNF,FAM20C,IL12B,GPER1,MARCHF3,CSF1R,DPM3,GALNT17,TNFRSF14,IL1B,FOS,ADM2,SERP1,RABGGTA,NAA80,KBTBD13,CDC26,PSRC1
GO:BP	cellular response to chemical stimulus	GO:0070887	1.98512e-12	11.7022	2691	266	46	62700	GJB6,TNFRSF1B,BCL2L1,SLC7A5,IL6R,HTR1B,OGG1,IL2RB,CDK5,MCM7,CYGB,IRF5,SPOCK2,CDK5R1,SPHK1,PCGF2,HES1,TLR2,UCHL1,WNT9A,IL1R2,CARM1,CDC6,SYT7,GAS2L1,NDNF,RFX2,NR4A3,IL12B,GPER1,LY86,CSF1R,NR4A1,TNIP3,TNFRSF14,IL1B,LAMTOR4,SYT1,FOS,AMIGO1,STC1,SERP1,AKAP6,CCL4,PENK,ECM1
GO:BP	regulation of macromolecule metabolic process	GO:0060255	2.55235e-12	11.5931	6772	266	76	62700	GCFC2,FHOD1,TRIM14,TNFRSF1B,PURB,JTB,ORMDL2,CAMKK1,SLC7A5,IL6R,SF3B5,OGG1,PTTG1IP,WFDC3,CNPPD1,CDK5,MCM7,ZNF22,IRF5,MTERF2,SH3BP5L,ERCC4,SPOCK2,PKNOX2,ZBTB3,THY1,CDK5R1,ZFPM1,INTS11,SPHK1,PCGF2,HES1,NAT8,TLR2,UCHL1,IL1R2,ITM2C,CARM1,NELFA,RGS14,CELF6,LRRC14,CLEC4A,CDK6,CDC6,FIGNL1,GAS2L1,RFX2,HIC1,NR4A3,IER5,APLN,IL12B,GPER1,BBX,CSF1R,NR4A1,HLX,TNIP3,TNFRSF14,IL1B,FOS,ADM2,PPP1R3G,SERP1,TAPBP,PNP…
GO:BP	cellular response to organic substance	GO:0071310	6.44171e-12	11.191	2001	266	39	62700	GJB6,TNFRSF1B,BCL2L1,SLC7A5,IL6R,HTR1B,IL2RB,CDK5,MCM7,IRF5,SPOCK2,CDK5R1,SPHK1,HES1,TLR2,WNT9A,IL1R2,CARM1,CDC6,GAS2L1,RFX2,NR4A3,IL12B,GPER1,LY86,CSF1R,NR4A1,TNIP3,TNFRSF14,IL1B,LAMTOR4,FOS,AMIGO1,STC1,SERP1,AKAP6,CCL4,PENK,ECM1
GO:BP	protein modification process	GO:0036211	8.68654e-12	11.0612	3409	266	51	62700	LYPLA2,TRIM14,DOHH,JTB,CAMKK1,EEF1AKMT3,IL6R,WDR45,SF3B5,PTTG1IP,CNPPD1,CDK5,HECTD3,NAA40,SH3BP5L,SPOCK2,THY1,CDK5R1,FOLH1,SPHK1,PEAK3,PCGF2,HES1,NAT8,TLR2,UCHL1,AATK,CARM1,NELFA,RGS14,GGCX,CDK6,CDC6,MLKL,NDNF,FAM20C,IL12B,GPER1,MARCHF3,CSF1R,DPM3,GALNT17,TNFRSF14,IL1B,ADM2,SERP1,RABGGTA,NAA80,KBTBD13,CDC26,PSRC1
GO:BP	regulation of developmental process	GO:0050793	9.80387e-12	11.0086	2465	266	43	62700	TNFRSF1B,PURB,MYO9A,BCL2L1,SLC7A5,IL6R,CDK5,ARHGAP18,ADM,PRICKLE2,SPOCK2,ANKRD6,THY1,CDK5R1,ZFPM1,SPHK1,PEAK3,HES1,TLR2,WNT9A,LAMB2,CARM1,SEMA4A,RGS14,CDK6,FAM20C,IL12B,GPER1,SEMA6B,FSTL4,CSF1R,HLX,IL1B,WASF3,SYT1,FOS,ADM2,AMIGO1,SERP1,PNP,PCP4,AKAP6,ECM1
GO:BP	negative regulation of cellular process	GO:0048523	1.69956e-11	10.7697	5511	266	66	62700	GJB6,GCFC2,TNFRSF1B,PURB,ORMDL2,BCL2L1,SLC7A5,IL6R,KANK4,HTR1B,OGG1,PTTG1IP,IL2RB,TES,CDK5,CYGB,ADM,LZTS2,SH3BP5L,KCNE3,ERCC4,TGFBI,ANKRD6,RGL2,THY1,CDK5R1,ZFPM1,SPHK1,PCGF2,HES1,TLR2,UCHL1,WNT9A,IL1R2,ITM2C,CARM1,NELFA,SEMA4A,RGS14,LRRC14,CLEC4A,CDK6,CDC6,FIGNL1,GAS2L1,NDNF,HIC1,NR4A3,APLN,IL12B,GPER1,SEMA6B,FSTL4,CSF1R,NR4A1,HLX,TNIP3,TNFRSF14,IL1B,STC1,AKAP6,PSRC1,ACTC1,ANKRD34A,STMN3,ECM1
GO:BP	cell surface receptor signaling pathway	GO:0007166	3.10577e-11	10.5078	2783	266	45	62700	TNFRSF1B,BCL2L1,IL6R,PYGO2,IL2RB,CDK5,PRICKLE2,LZTS2,IRF5,ITGB7,ANKRD6,THY1,CDK5R1,SPHK1,HES1,TLR2,WNT9A,LAMB2,IL1R2,ITM2C,FCGR2A,DOK2,SEMA4A,RGS14,CLEC4A,CDK6,MLKL,HIC1,FAM20C,NR4A3,THEMIS2,APLN,IL12B,GPER1,SEMA6B,LY86,FSTL4,CSF1R,TNIP3,TNFRSF14,IL1B,FOS,CCL4,MPP2,ECM1
GO:BP	regulation of nitrogen compound metabolic process	GO:0051171	3.25189e-11	10.4879	5587	266	66	62700	GCFC2,FHOD1,TRIM14,TNFRSF1B,PURB,JTB,ORMDL2,CAMKK1,IL6R,SF3B5,OGG1,PTTG1IP,WFDC3,CNPPD1,CDK5,MCM7,ZNF22,IRF5,MTERF2,SH3BP5L,ERCC4,SPOCK2,PKNOX2,ZBTB3,THY1,CDK5R1,ZFPM1,INTS11,SPHK1,PCGF2,HES1,TLR2,UCHL1,IL1R2,ITM2C,CARM1,NELFA,RGS14,CELF6,LRRC14,CDK6,CDC6,FIGNL1,RFX2,HIC1,NR4A3,IER5,APLN,IL12B,GPER1,BBX,CSF1R,NR4A1,HLX,TNIP3,TNFRSF14,IL1B,FOS,SERP1,F8A3,PBX3,EEF1A2,COA3,PSRC1,RHOBTB3,ECM1
GO:BP	response to chemical	GO:0042221	5.99825e-11	10.222	3975	266	54	62700	GJB6,TNFRSF1B,BCL2L1,SLC7A5,IL6R,HTR1B,OGG1,IL2RB,CDK5,MCM7,CYGB,ADM,IRF5,SPOCK2,CDK5R1,SPHK1,PCGF2,HES1,LRP11,TLR2,UCHL1,WNT9A,IL1R2,CARM1,SEMA4A,CDK6,CDC6,SYT7,GAS2L1,NDNF,RFX2,NR4A3,IL12B,GPER1,SEMA6B,LY86,CSF1R,NR4A1,TNIP3,TNFRSF14,IL1B,LAMTOR4,SYT1,FOS,AMIGO1,ARPC1B,STC1,SERP1,PNP,AKAP6,CCL4,SCN2B,PENK,ECM1
GO:BP	regulation of signaling	GO:0023051	1.28704e-10	9.89041	3396	266	49	62700	DENND4B,MYO9A,BCL2L1,DNM1,IL6R,HTR1B,PTTG1IP,CDK5,ARHGAP18,ADM,LZTS2,ANKRD6,RGL2,THY1,CDK5R1,SPHK1,PCGF2,HES1,TLR2,UCHL1,LAMB2,IL1R2,ITM2C,CARM1,DOK2,RGS14,LRRC14,SYT7,FIGNL1,HIC1,FAM20C,RRS1,APLN,IL12B,GPER1,LY86,FSTL4,CSF1R,TNIP3,IL1B,LAMTOR4,SYT1,CPLX3,SERP1,AKAP6,CCL4,MPP2,STMN3,ECM1
GO:BP	regulation of cell communication	GO:0010646	1.4203e-10	9.84762	3405	266	49	62700	DENND4B,MYO9A,BCL2L1,DNM1,IL6R,HTR1B,PTTG1IP,CDK5,ARHGAP18,ADM,LZTS2,ANKRD6,RGL2,THY1,CDK5R1,SPHK1,PCGF2,HES1,TLR2,UCHL1,LAMB2,IL1R2,ITM2C,CARM1,DOK2,RGS14,LRRC14,SYT7,FIGNL1,HIC1,FAM20C,RRS1,APLN,IL12B,GPER1,LY86,FSTL4,CSF1R,TNIP3,IL1B,LAMTOR4,SYT1,CPLX3,SERP1,AKAP6,CCL4,MPP2,STMN3,ECM1
GO:BP	plasma membrane bounded cell projection organization	GO:0120036	4.68097e-10	9.32966	1541	266	32	62700	LYPLA2,CCDC28B,MYO9A,CDK5,ADM,GPRIN2,CROCC,IGSF9,EMB,BBIP1,THY1,CDK5R1,HES1,BRK1,UCHL1,LAMB2,ITM2C,CARM1,DNAI2,SEMA4A,ZMYND10,NCS1,NDNF,RFX2,LRRC61,SEMA6B,FSTL4,CSF1R,WASF3,SYT1,AMIGO1,STMN3
GO:BP	response to oxygen-containing compound	GO:1901700	7.35892e-10	9.13319	1774	266	34	62700	GJB6,TNFRSF1B,BCL2L1,SLC7A5,HTR1B,OGG1,CDK5,ADM,IRF5,CDK5R1,SPHK1,PCGF2,HES1,LRP11,TLR2,WNT9A,CARM1,CDC6,SYT7,NR4A3,IL12B,GPER1,LY86,NR4A1,TNIP3,IL1B,LAMTOR4,SYT1,FOS,AMIGO1,ARPC1B,STC1,AKAP6,PENK
GO:BP	cell projection organization	GO:0030030	9.24529e-10	9.03408	1581	266	32	62700	LYPLA2,CCDC28B,MYO9A,CDK5,ADM,GPRIN2,CROCC,IGSF9,EMB,BBIP1,THY1,CDK5R1,HES1,BRK1,UCHL1,LAMB2,ITM2C,CARM1,DNAI2,SEMA4A,ZMYND10,NCS1,NDNF,RFX2,LRRC61,SEMA6B,FSTL4,CSF1R,WASF3,SYT1,AMIGO1,STMN3
GO:BP	cell-cell signaling	GO:0007267	1.25781e-09	8.90039	1703	266	33	62700	GJB6,TNFRSF1B,DNM1,PYGO2,HTR1B,CDK5,PRICKLE2,LZTS2,ANKRD6,THY1,CDK5R1,HES1,TLR2,WNT9A,C1QA,RGS14,SYT7,HIC1,RIMBP2,GPER1,NR4A1,GAL3ST4,STXBP2,IL1B,SYT1,CPLX3,SERP1,GABRA1,CCL4,SCN2B,PENK,MPP2,GABRP
GO:BP	cellular localization	GO:0051641	1.86113e-09	8.73022	3652	266	49	62700	FHOD1,FHIP1B,BCL2L1,MON1B,COG8,DNM1,WDR45,HTR1B,PTTG1IP,CDK5,DNAJC14,CROCC,LZTS2,NUP37,PHETA1,ITGB7,BBIP1,THY1,CDK5R1,TLR2,UCHL1,SYCP1,ACAP1,RGS14,TAMALIN,ZMYND10,SYT7,GAS2L1,NR4A3,RRS1,IL12B,GPER1,TIMM29,ARF5,NBEA,NR4A1,STXBP2,IL1B,LAMTOR4,ANKS4B,SYT1,CPLX3,SERP1,ANKFN1,F8A3,AKAP6,PSRC1,RAB39A,RHOBTB3
GO:BP	regulation of molecular function	GO:0065009	2.12258e-09	8.67314	2526	266	40	62700	TRIM14,RAPGEF5,MYO9A,JTB,CAMKK1,IL6R,PYGO2,WFDC3,CNPPD1,CDK5,SH3BP5L,KCNE3,ERCC4,SPOCK2,THY1,CDK5R1,ZFPM1,SPHK1,HES1,TLR2,UCHL1,ARAP2,CARM1,RGS14,LRRC14,CDC6,IL12B,GPER1,CSF1R,NR4A1,IL1B,AMIGO1,PPP1R3G,EEF1A2,AKAP6,CCL4,PSRC1,SCN2B,STMN3,ECM1
GO:BP	cytoskeleton organization	GO:0007010	3.70314e-09	8.43143	1461	266	30	62700	FHOD1,RTKN,FLNC,KANK4,CDK5,ARHGAP18,CROCC,LZTS2,SHROOM4,NCKAP5L,THY1,CDK5R1,PEAK3,BRK1,IQCA1,DNAI2,RGS14,ZMYND10,FIGNL1,GAS2L1,LRRC61,CSF1R,WASF3,ARPC1B,ANKFN1,NAA80,KBTBD13,PSRC1,ACTC1,STMN3
GO:BP	cellular response to oxygen-containing compound	GO:1901701	4.00538e-09	8.39736	1269	266	28	62700	GJB6,TNFRSF1B,BCL2L1,SLC7A5,HTR1B,CDK5,CDK5R1,SPHK1,PCGF2,HES1,TLR2,WNT9A,CDC6,SYT7,NR4A3,IL12B,GPER1,LY86,NR4A1,TNIP3,IL1B,LAMTOR4,SYT1,FOS,AMIGO1,STC1,AKAP6,PENK
GO:BP	regulation of localization	GO:0032879	4.80917e-09	8.31793	2123	266	36	62700	TNFRSF1B,BCL2L1,SLC7A5,HTR1B,IL2RB,CDK5,CROCC,LZTS2,KCNE3,THY1,CDK5R1,SPHK1,HES1,TLR2,SYCP1,KCNA3,TAMALIN,SYT7,NR4A3,APLN,IL12B,GPER1,NBEA,STXBP2,IL1B,SYT1,CPLX3,AMIGO1,STC1,SERP1,AKAP6,CCL4,SCN2B,KCNIP1,CACNA1F,KCNA4
GO:BP	regulation of signal transduction	GO:0009966	5.26221e-09	8.27883	2973	266	43	62700	DENND4B,MYO9A,BCL2L1,IL6R,HTR1B,PTTG1IP,CDK5,ARHGAP18,ADM,LZTS2,ANKRD6,RGL2,THY1,CDK5R1,SPHK1,PCGF2,HES1,TLR2,UCHL1,LAMB2,IL1R2,ITM2C,CARM1,DOK2,RGS14,LRRC14,FIGNL1,HIC1,FAM20C,RRS1,APLN,IL12B,GPER1,LY86,FSTL4,CSF1R,TNIP3,IL1B,LAMTOR4,AKAP6,CCL4,STMN3,ECM1
GO:BP	system process	GO:0003008	6.91154e-09	8.16043	2266	266	37	62700	GJB6,TNFRSF1B,MYO9A,SLC7A5,HTR1B,SLC2A3,CDK5,ADM,KCNE3,SHROOM4,TGFBI,SPHK1,TLR2,UCHL1,LAMB2,RGS14,NR4A3,APLN,GPER1,NR4A1,IL1B,WASF3,FOS,ADM2,CPLX3,STC1,RABGGTA,GABRA1,PBX3,AKAP6,KBTBD13,SCN2B,CACNA1F,ACTC1,PENK,MPP2,GABRP
GO:BP	positive regulation of multicellular organismal process	GO:0051240	1.06378e-08	7.97315	1629	266	31	62700	TNFRSF1B,SLC7A5,IL6R,ADM,IRF5,THY1,ZFPM1,SPHK1,HES1,TLR2,SEMA4A,RGS14,HAVCR1,FAM20C,NR4A3,APLN,IL12B,GPER1,CSF1R,HLX,TNFRSF14,IL1B,WASF3,FOS,ADM2,AMIGO1,SERP1,PNP,AKAP6,PENK,ECM1
GO:BP	neuron development	GO:0048666	1.31037e-08	7.88261	1142	266	26	62700	LYPLA2,MYO9A,CDK5,ADM,GPRIN2,IGSF9,EMB,THY1,CDK5R1,HES1,UCHL1,LAMB2,C1QA,ITM2C,CARM1,SEMA4A,NCS1,NDNF,SEMA6B,FSTL4,CSF1R,SYT1,AMIGO1,NTM,PBX3,STMN3
GO:BP	phosphate-containing compound metabolic process	GO:0006796	1.54147e-08	7.81206	2694	266	40	62700	ACOT7,JTB,CAMKK1,IL6R,UPP1,DGAT1,OGG1,CNPPD1,AK1,CDK5,MCM7,SH3BP5L,ALDOC,THY1,CDK5R1,SPHK1,PEAK3,HES1,PFKFB4,TLR2,UCHL1,AATK,RGS14,CDK6,CDC6,MLKL,FIGNL1,FAM20C,IL12B,GPER1,CSF1R,DPM3,G6PC3,TNFRSF14,IL1B,ADM2,CKB,PNP,EEF1A2,PSRC1
GO:BP	regulation of transport	GO:0051049	1.57003e-08	7.80409	1762	266	32	62700	TNFRSF1B,BCL2L1,SLC7A5,HTR1B,IL2RB,CDK5,KCNE3,THY1,CDK5R1,SPHK1,HES1,TLR2,KCNA3,TAMALIN,SYT7,NR4A3,APLN,IL12B,GPER1,STXBP2,IL1B,SYT1,CPLX3,AMIGO1,STC1,SERP1,AKAP6,CCL4,SCN2B,KCNIP1,CACNA1F,KCNA4
GO:BP	regulation of biosynthetic process	GO:0009889	1.7632e-08	7.7537	5789	266	62	62700	GCFC2,FHOD1,TRIM14,TNFRSF1B,PURB,ORMDL2,SLC7A5,IL6R,SF3B5,OGG1,CDK5,CYGB,ADM,ZNF22,IRF5,MTERF2,PKNOX2,ZBTB3,CDK5R1,ZFPM1,INTS11,SPHK1,PCGF2,HES1,NAT8,TLR2,IL1R2,ITM2C,CARM1,NELFA,RGS14,CELF6,LRRC14,CLEC4A,CDK6,GAS2L1,RFX2,HIC1,NR4A3,IER5,APLN,IL12B,GPER1,BBX,CSF1R,NR4A1,HLX,TNIP3,TNFRSF14,IL1B,FOS,ADM2,PPP1R3G,SERP1,TAPBP,PNP,PBX3,COA3,PSRC1,ACTC1,ANKRD34A,ECM1
GO:BP	regulation of cell differentiation	GO:0045595	1.92849e-08	7.71478	1562	266	30	62700	TNFRSF1B,PURB,SLC7A5,IL6R,CDK5,ADM,SPOCK2,THY1,CDK5R1,ZFPM1,HES1,TLR2,WNT9A,LAMB2,CARM1,SEMA4A,RGS14,CDK6,FAM20C,IL12B,GPER1,SEMA6B,FSTL4,HLX,IL1B,FOS,AMIGO1,PNP,PCP4,AKAP6
GO:BP	phosphorus metabolic process	GO:0006793	2.04148e-08	7.69005	2719	266	40	62700	ACOT7,JTB,CAMKK1,IL6R,UPP1,DGAT1,OGG1,CNPPD1,AK1,CDK5,MCM7,SH3BP5L,ALDOC,THY1,CDK5R1,SPHK1,PEAK3,HES1,PFKFB4,TLR2,UCHL1,AATK,RGS14,CDK6,CDC6,MLKL,FIGNL1,FAM20C,IL12B,GPER1,CSF1R,DPM3,G6PC3,TNFRSF14,IL1B,ADM2,CKB,PNP,EEF1A2,PSRC1
GO:BP	biosynthetic process	GO:0009058	2.11324e-08	7.67505	10682	266	91	62700	MRPL4,GCFC2,FHOD1,TRIM14,DOHH,GPKOW,TNFRSF1B,PURB,ACOT7,ORMDL2,SLC7A5,TUT1,IL6R,WDR45,SF3B5,UPP1,DGAT1,OGG1,AK1,CDK5,CYGB,ADM,ZNF22,IRF5,MTERF2,ALDOC,TYSND1,PKNOX2,ZBTB3,CDK5R1,ZFPM1,INTS11,SPHK1,PCGF2,HES1,NAT8,TLR2,SYCP1,IL1R2,ITM2C,CARM1,NELFA,RGS14,CELF6,MRPS16,ZMYND10,LRRC14,GTPBP3,CLEC4A,CDK6,PHLDA1,GAS2L1,RFX2,ENO2,HIC1,NR4A3,IER5,RRS1,APLN,IL12B,RSAD1,HS3ST2,GPER1,BBX,CSF1R,NR4A1,DPM3,GAL…
GO:BP	immune system process	GO:0002376	2.30756e-08	7.63685	2730	266	40	62700	TRIM14,TNFRSF1B,PURB,SLC7A5,IL6R,IL2RB,WFDC3,IRF5,ITGB7,THY1,ZFPM1,SPHK1,HES1,TLR2,IL1R2,C1QA,FCGR2A,SEMA4A,LRRC14,CLEC4A,CDK6,HAVCR1,NR4A3,THEMIS2,APLN,IL12B,GPER1,LY86,CSF1R,STXBP2,HLX,TNIP3,TNFRSF14,IL1B,FOS,TAPBP,PNP,CCL4,TMEM45B,ECM1
GO:BP	generation of neurons	GO:0048699	2.96714e-08	7.52766	1485	266	29	62700	LYPLA2,MYO9A,CDK5,ADM,GPRIN2,IGSF9,EMB,THY1,CDK5R1,HES1,UCHL1,WNT9A,LAMB2,C1QA,ITM2C,CARM1,SEMA4A,CDK6,NCS1,NDNF,SEMA6B,FSTL4,CSF1R,SYT1,AMIGO1,NTM,PBX3,PCP4,STMN3
GO:BP	regulation of multicellular organismal development	GO:2000026	3.70784e-08	7.43088	1396	266	28	62700	TNFRSF1B,PURB,SLC7A5,CDK5,ADM,THY1,ZFPM1,SPHK1,HES1,TLR2,WNT9A,SEMA4A,RGS14,CDK6,FAM20C,IL12B,GPER1,SEMA6B,FSTL4,HLX,IL1B,WASF3,FOS,ADM2,AMIGO1,PNP,AKAP6,ECM1
GO:BP	organic substance biosynthetic process	GO:1901576	4.17406e-08	7.37944	10632	266	90	62700	MRPL4,GCFC2,FHOD1,TRIM14,DOHH,GPKOW,TNFRSF1B,PURB,ACOT7,ORMDL2,SLC7A5,TUT1,IL6R,WDR45,SF3B5,UPP1,DGAT1,OGG1,AK1,CDK5,ADM,ZNF22,IRF5,MTERF2,ALDOC,TYSND1,PKNOX2,ZBTB3,CDK5R1,ZFPM1,INTS11,SPHK1,PCGF2,HES1,NAT8,TLR2,SYCP1,IL1R2,ITM2C,CARM1,NELFA,RGS14,CELF6,MRPS16,ZMYND10,LRRC14,GTPBP3,CLEC4A,CDK6,PHLDA1,GAS2L1,RFX2,ENO2,HIC1,NR4A3,IER5,RRS1,APLN,IL12B,RSAD1,HS3ST2,GPER1,BBX,CSF1R,NR4A1,DPM3,GAL3ST4,…
GO:BP	neuron differentiation	GO:0030182	4.23005e-08	7.37365	1404	266	28	62700	LYPLA2,MYO9A,CDK5,ADM,GPRIN2,IGSF9,EMB,THY1,CDK5R1,HES1,UCHL1,WNT9A,LAMB2,C1QA,ITM2C,CARM1,SEMA4A,NCS1,NDNF,SEMA6B,FSTL4,CSF1R,SYT1,AMIGO1,NTM,PBX3,PCP4,STMN3
GO:BP	regulation of cellular biosynthetic process	GO:0031326	4.2478e-08	7.37184	5757	266	61	62700	GCFC2,FHOD1,TRIM14,TNFRSF1B,PURB,ORMDL2,SLC7A5,IL6R,SF3B5,OGG1,CDK5,ADM,ZNF22,IRF5,MTERF2,PKNOX2,ZBTB3,CDK5R1,ZFPM1,INTS11,SPHK1,PCGF2,HES1,NAT8,TLR2,IL1R2,ITM2C,CARM1,NELFA,RGS14,CELF6,LRRC14,CLEC4A,CDK6,GAS2L1,RFX2,HIC1,NR4A3,IER5,APLN,IL12B,GPER1,BBX,CSF1R,NR4A1,HLX,TNIP3,TNFRSF14,IL1B,FOS,ADM2,PPP1R3G,SERP1,TAPBP,PNP,PBX3,COA3,PSRC1,ACTC1,ANKRD34A,ECM1
GO:BP	phosphorylation	GO:0016310	5.15943e-08	7.2874	1735	266	31	62700	JTB,CAMKK1,IL6R,CNPPD1,AK1,CDK5,MCM7,SH3BP5L,THY1,CDK5R1,SPHK1,PEAK3,HES1,PFKFB4,TLR2,UCHL1,AATK,RGS14,CDK6,CDC6,MLKL,FAM20C,IL12B,GPER1,CSF1R,TNFRSF14,IL1B,ADM2,CKB,EEF1A2,PSRC1
GO:BP	regulation of macromolecule biosynthetic process	GO:0010556	5.19516e-08	7.2844	5631	266	60	62700	GCFC2,FHOD1,TRIM14,TNFRSF1B,PURB,ORMDL2,SLC7A5,IL6R,SF3B5,OGG1,CDK5,ZNF22,IRF5,MTERF2,PKNOX2,ZBTB3,CDK5R1,ZFPM1,INTS11,SPHK1,PCGF2,HES1,NAT8,TLR2,IL1R2,ITM2C,CARM1,NELFA,RGS14,CELF6,LRRC14,CLEC4A,CDK6,GAS2L1,RFX2,HIC1,NR4A3,IER5,APLN,IL12B,GPER1,BBX,CSF1R,NR4A1,HLX,TNIP3,TNFRSF14,IL1B,FOS,ADM2,PPP1R3G,SERP1,TAPBP,PNP,PBX3,COA3,PSRC1,ACTC1,ANKRD34A,ECM1
GO:BP	negative regulation of cell population proliferation	GO:0008285	7.65864e-08	7.11585	866	266	22	62700	GJB6,TES,CDK5,ADM,LZTS2,THY1,HES1,TLR2,WNT9A,ITM2C,CARM1,SEMA4A,CDK6,CDC6,APLN,IL12B,GPER1,SEMA6B,FSTL4,CSF1R,TNFRSF14,IL1B
GO:BP	intracellular signal transduction	GO:0035556	9.61735e-08	7.01694	2609	266	38	62700	TNFRSF1B,DENND4B,RAPGEF5,RTKN,MYO9A,CAMKK1,BCL2L1,IL6R,PTTG1IP,ARHGAP18,ADM,SH3BP5L,ANKRD6,RGL2,SPHK1,BRK1,TLR2,UCHL1,DOK2,RGS14,CDC6,FIGNL1,NDNF,HIC1,NR4A3,RRS1,IL12B,GPER1,CSF1R,TNIP3,IL1B,LAMTOR4,FOS,AKAP6,CCL4,RAB39A,STMN3,ECM1
GO:BP	peptidyl-amino acid modification	GO:0018193	1.37781e-07	6.86081	1077	266	24	62700	DOHH,EEF1AKMT3,IL6R,SF3B5,CDK5,NAA40,SH3BP5L,SPOCK2,THY1,CDK5R1,FOLH1,SPHK1,HES1,NAT8,AATK,CARM1,NELFA,GGCX,NDNF,IL12B,CSF1R,DPM3,TNFRSF14,NAA80
GO:BP	response to endogenous stimulus	GO:0009719	1.41599e-07	6.84894	1696	266	30	62700	TNFRSF1B,BCL2L1,SLC7A5,HTR1B,CDK5,MCM7,ADM,CDK5R1,SPHK1,HES1,TLR2,CARM1,CDC6,GAS2L1,NDNF,FAM20C,NR4A3,APLN,IL12B,GPER1,FSTL4,NR4A1,IL1B,LAMTOR4,FOS,AMIGO1,ARPC1B,STC1,AKAP6,PENK
GO:BP	biological process involved in interspecies interaction between organisms	GO:0044419	1.45653e-07	6.83668	1698	266	30	62700	GJB6,TRIM14,TNFRSF1B,BCL2L1,SLC7A5,IL6R,WFDC3,LYG2,ADM,IRF5,ITGB7,TLR2,C1QA,LRRC14,CLEC4A,CDK6,MLKL,HAVCR1,IL12B,GPER1,LY86,CSF1R,NR4A1,TNIP3,TNFRSF14,IL1B,FOS,CCL4,PENK,TMEM45B
GO:BP	regulation of immune system process	GO:0002682	1.4582e-07	6.83618	1482	266	28	62700	TNFRSF1B,PURB,SLC7A5,IL6R,IRF5,THY1,ZFPM1,SPHK1,HES1,TLR2,C1QA,LRRC14,CDK6,HAVCR1,NR4A3,THEMIS2,IL12B,GPER1,CSF1R,STXBP2,HLX,TNIP3,TNFRSF14,IL1B,FOS,PNP,CCL4,ECM1
GO:BP	neuron projection development	GO:0031175	1.56404e-07	6.80575	990	266	23	62700	LYPLA2,MYO9A,CDK5,ADM,GPRIN2,IGSF9,EMB,THY1,CDK5R1,HES1,UCHL1,LAMB2,ITM2C,CARM1,SEMA4A,NCS1,NDNF,SEMA6B,FSTL4,CSF1R,SYT1,AMIGO1,STMN3
GO:BP	immune response	GO:0006955	2.08903e-07	6.68006	1951	266	32	62700	TRIM14,TNFRSF1B,SLC7A5,IL6R,IL2RB,WFDC3,IRF5,THY1,ZFPM1,TLR2,IL1R2,C1QA,SEMA4A,LRRC14,CLEC4A,NR4A3,THEMIS2,APLN,IL12B,GPER1,LY86,CSF1R,STXBP2,HLX,TNIP3,TNFRSF14,IL1B,TAPBP,PNP,CCL4,TMEM45B,ECM1
GO:BP	response to external stimulus	GO:0009605	2.20655e-07	6.65629	2686	266	38	62700	GJB6,TRIM14,TNFRSF1B,BCL2L1,SLC7A5,IL6R,WDR45,UPP1,OGG1,WFDC3,LYG2,ADM,IRF5,SPHK1,LRP11,TLR2,C1QA,SEMA4A,LRRC14,CLEC4A,CDK6,MLKL,GAS2L1,IL12B,GPER1,SEMA6B,LY86,CSF1R,NR4A1,TNIP3,TNFRSF14,IL1B,FOS,STC1,CCL4,CACNA1F,PENK,TMEM45B
GO:BP	response to other organism	GO:0051707	2.87079e-07	6.542	1527	266	28	62700	GJB6,TRIM14,TNFRSF1B,BCL2L1,SLC7A5,IL6R,WFDC3,LYG2,ADM,IRF5,TLR2,C1QA,LRRC14,CLEC4A,CDK6,MLKL,IL12B,GPER1,LY86,CSF1R,NR4A1,TNIP3,TNFRSF14,IL1B,FOS,CCL4,PENK,TMEM45B
GO:BP	response to external biotic stimulus	GO:0043207	3.0007e-07	6.52278	1530	266	28	62700	GJB6,TRIM14,TNFRSF1B,BCL2L1,SLC7A5,IL6R,WFDC3,LYG2,ADM,IRF5,TLR2,C1QA,LRRC14,CLEC4A,CDK6,MLKL,IL12B,GPER1,LY86,CSF1R,NR4A1,TNIP3,TNFRSF14,IL1B,FOS,CCL4,PENK,TMEM45B
GO:BP	negative regulation of response to stimulus	GO:0048585	3.00229e-07	6.52255	1639	266	29	62700	TNFRSF1B,BCL2L1,HTR1B,OGG1,PTTG1IP,ADM,LZTS2,ERCC4,ANKRD6,THY1,PCGF2,UCHL1,IL1R2,SEMA4A,RGS14,LRRC14,FIGNL1,HIC1,APLN,IL12B,GPER1,SEMA6B,FSTL4,HLX,TNIP3,TNFRSF14,IL1B,STMN3,ECM1
GO:BP	programmed cell death	GO:0012501	3.0964e-07	6.50914	1982	266	32	62700	TNFRSF1B,RTKN,JTB,BCL2L1,SLC7A5,IL6R,OGG1,PTTG1IP,IL2RB,CDK5,ADM,IRF5,RGL2,CDK5R1,SPHK1,PCGF2,TLR2,ITM2C,CARM1,MLKL,FIGNL1,PHLDA1,NDNF,HIC1,IL12B,GPER1,CSF1R,NR4A1,IL1B,RELT,EEF1A2,ACTC1
GO:BP	cell death	GO:0008219	3.33836e-07	6.47647	1988	266	32	62700	TNFRSF1B,RTKN,JTB,BCL2L1,SLC7A5,IL6R,OGG1,PTTG1IP,IL2RB,CDK5,ADM,IRF5,RGL2,CDK5R1,SPHK1,PCGF2,TLR2,ITM2C,CARM1,MLKL,FIGNL1,PHLDA1,NDNF,HIC1,IL12B,GPER1,CSF1R,NR4A1,IL1B,RELT,EEF1A2,ACTC1
GO:BP	leukocyte activation	GO:0045321	3.5281e-07	6.45246	939	266	22	62700	TNFRSF1B,IL6R,IL2RB,THY1,ZFPM1,SPHK1,HES1,TLR2,C1QA,SEMA4A,CLEC4A,CDK6,HAVCR1,NR4A3,THEMIS2,IL12B,GPER1,STXBP2,HLX,TNFRSF14,IL1B,PNP
GO:BP	positive regulation of cell population proliferation	GO:0008284	4.95138e-07	6.30527	1248	266	25	62700	BCL2L1,SLC7A5,IL6R,HTR1B,ADM,CROCC,SPHK1,HES1,BRK1,CARM1,ZMYND10,CDK6,CDC6,NDNF,NR4A3,APLN,IL12B,GPER1,CSF1R,NR4A1,HLX,IL1B,AMIGO1,PNP,ECM1
GO:BP	response to biotic stimulus	GO:0009607	4.98882e-07	6.302	1565	266	28	62700	GJB6,TRIM14,TNFRSF1B,BCL2L1,SLC7A5,IL6R,WFDC3,LYG2,ADM,IRF5,TLR2,C1QA,LRRC14,CLEC4A,CDK6,MLKL,IL12B,GPER1,LY86,CSF1R,NR4A1,TNIP3,TNFRSF14,IL1B,FOS,CCL4,PENK,TMEM45B
GO:BP	regulation of anatomical structure morphogenesis	GO:0022603	5.05537e-07	6.29625	866	266	21	62700	MYO9A,CDK5,ARHGAP18,ADM,PRICKLE2,ANKRD6,THY1,CDK5R1,SPHK1,PEAK3,HES1,SEMA4A,SEMA6B,FSTL4,CSF1R,IL1B,WASF3,SYT1,ADM2,AMIGO1,ECM1
GO:BP	vesicle-mediated transport	GO:0016192	5.06073e-07	6.29579	1566	266	28	62700	FHIP1B,BCL2L1,MON1B,COG8,DNM1,HTR1B,IL2RB,CDK5,ADM,PHETA1,SCARF2,CDK5R1,SPHK1,TLR2,TAMALIN,SYT7,HAVCR1,NR4A3,APLN,MARCHF3,ARF5,STXBP2,IL1B,SYT1,CPLX3,TAPBP,RAB39A,RHOBTB3
GO:BP	cellular response to endogenous stimulus	GO:0071495	5.06854e-07	6.29512	1458	266	27	62700	TNFRSF1B,BCL2L1,SLC7A5,HTR1B,CDK5,MCM7,CDK5R1,SPHK1,HES1,CARM1,CDC6,GAS2L1,NDNF,FAM20C,NR4A3,APLN,IL12B,GPER1,FSTL4,NR4A1,IL1B,LAMTOR4,FOS,AMIGO1,STC1,AKAP6,PENK
GO:BP	regulation of gene expression	GO:0010468	5.34914e-07	6.27172	5499	266	57	62700	GCFC2,FHOD1,TRIM14,TNFRSF1B,PURB,SLC7A5,IL6R,SF3B5,OGG1,CDK5,ZNF22,IRF5,MTERF2,PKNOX2,ZBTB3,CDK5R1,ZFPM1,INTS11,SPHK1,PCGF2,HES1,NAT8,TLR2,IL1R2,CARM1,NELFA,RGS14,CELF6,LRRC14,CLEC4A,CDK6,GAS2L1,RFX2,HIC1,NR4A3,IER5,APLN,IL12B,GPER1,BBX,CSF1R,NR4A1,HLX,TNIP3,TNFRSF14,IL1B,FOS,ADM2,SERP1,TAPBP,PNP,PBX3,COA3,PSRC1,ACTC1,ANKRD34A,ECM1
GO:BP	apoptotic process	GO:0006915	5.43265e-07	6.26499	1910	266	31	62700	TNFRSF1B,RTKN,JTB,BCL2L1,SLC7A5,IL6R,OGG1,PTTG1IP,IL2RB,CDK5,ADM,IRF5,RGL2,CDK5R1,SPHK1,PCGF2,TLR2,ITM2C,CARM1,FIGNL1,PHLDA1,NDNF,HIC1,IL12B,GPER1,CSF1R,NR4A1,IL1B,RELT,EEF1A2,ACTC1
GO:BP	organic substance transport	GO:0071702	5.5952e-07	6.25218	3039	266	40	62700	FHIP1B,SLC7A5,MON1B,COG8,HTR1B,PTTG1IP,SLC2A3,CDK5,DNAJC14,NUP37,EMB,BBIP1,THY1,CDK5R1,HES1,TLR2,ACAP1,TAMALIN,NCS1,SYT7,RHBG,NR4A3,IL12B,GPER1,TIMM29,ARF5,STXBP2,G6PC3,IL1B,SYT1,CPLX3,APOF,STC1,SERP1,TAPBP,RBP7,AKAP6,CCL4,CACNA1F,RAB39A
GO:BP	cellular component morphogenesis	GO:0032989	5.64184e-07	6.24858	783	266	20	62700	LYPLA2,MYO9A,FLNC,BCL2L1,CDK5,IGSF9,EMB,THY1,CDK5R1,TLR2,UCHL1,LAMB2,SEMA4A,RFX2,SEMA6B,FSTL4,CSF1R,SYT1,AMIGO1,ACTC1
GO:BP	regulation of organelle organization	GO:0033043	5.80262e-07	6.23638	1157	266	24	62700	FHOD1,BCL2L1,WDR45,KANK4,ARHGAP18,CROCC,ERCC4,CDK5R1,SPHK1,PEAK3,BRK1,ZMYND10,CDC6,GAS2L1,GPER1,CSF1R,IL1B,WASF3,SYT1,CPLX3,NAA80,CDC26,PSRC1,STMN3
GO:BP	cell activation	GO:0001775	8.74086e-07	6.05845	1082	266	23	62700	TNFRSF1B,IL6R,IL2RB,CYGB,THY1,ZFPM1,SPHK1,HES1,TLR2,C1QA,SEMA4A,CLEC4A,CDK6,HAVCR1,NR4A3,THEMIS2,IL12B,GPER1,STXBP2,HLX,TNFRSF14,IL1B,PNP
GO:BP	cellular biosynthetic process	GO:0044249	1.01595e-06	5.99313	10544	266	86	62700	MRPL4,GCFC2,FHOD1,TRIM14,DOHH,GPKOW,TNFRSF1B,PURB,ACOT7,ORMDL2,SLC7A5,TUT1,IL6R,WDR45,SF3B5,UPP1,DGAT1,OGG1,AK1,CDK5,ADM,ZNF22,IRF5,MTERF2,TYSND1,PKNOX2,ZBTB3,CDK5R1,ZFPM1,INTS11,SPHK1,PCGF2,HES1,NAT8,TLR2,SYCP1,IL1R2,ITM2C,CARM1,NELFA,RGS14,CELF6,MRPS16,ZMYND10,LRRC14,GTPBP3,CLEC4A,CDK6,PHLDA1,GAS2L1,RFX2,HIC1,NR4A3,IER5,RRS1,APLN,IL12B,RSAD1,HS3ST2,GPER1,BBX,CSF1R,NR4A1,DPM3,GAL3ST4,GALNT17,HLX…
GO:BP	response to lipid	GO:0033993	1.15757e-06	5.93645	907	266	21	62700	GJB6,TNFRSF1B,SLC7A5,HTR1B,OGG1,ADM,HES1,TLR2,WNT9A,CARM1,NR4A3,IL12B,GPER1,LY86,NR4A1,TNIP3,IL1B,FOS,ARPC1B,STC1,PENK
GO:BP	negative regulation of multicellular organismal process	GO:0051241	1.24102e-06	5.90622	1102	266	23	62700	TNFRSF1B,IL6R,CDK5,CYGB,ADM,THY1,ZFPM1,HES1,TLR2,WNT9A,IL1R2,SEMA4A,CLEC4A,CDK6,IL12B,GPER1,SEMA6B,FSTL4,HLX,TNFRSF14,IL1B,STC1,ECM1
GO:BP	cellular nitrogen compound biosynthetic process	GO:0044271	1.32703e-06	5.87712	4860	266	52	62700	MRPL4,GCFC2,FHOD1,TRIM14,TNFRSF1B,PURB,ACOT7,ORMDL2,SF3B5,UPP1,OGG1,AK1,CDK5,ZNF22,IRF5,MTERF2,PKNOX2,ZBTB3,CDK5R1,ZFPM1,INTS11,SPHK1,PCGF2,HES1,TLR2,SYCP1,CARM1,NELFA,RGS14,MRPS16,LRRC14,CDK6,RFX2,HIC1,NR4A3,IER5,APLN,RSAD1,GPER1,BBX,NR4A1,HLX,TNIP3,IL1B,FOS,SERP1,PNP,PBX3,EEF1A2,COA3,PSRC1,ECM1
GO:BP	response to abiotic stimulus	GO:0009628	1.32989e-06	5.87619	1106	266	23	62700	GJB6,BCL2L1,SLC7A5,HTR1B,OGG1,CDK5,CYGB,ADM,ERCC4,LRP11,TLR2,RGS14,FIGNL1,NDNF,IER5,IL12B,NR4A1,IL1B,FOS,STC1,SCN2B,CACNA1F,PENK
GO:BP	positive regulation of developmental process	GO:0051094	1.33448e-06	5.87469	1310	266	25	62700	TNFRSF1B,SLC7A5,IL6R,ADM,SPHK1,HES1,TLR2,LAMB2,CARM1,SEMA4A,RGS14,FAM20C,IL12B,GPER1,HLX,IL1B,SYT1,FOS,ADM2,AMIGO1,SERP1,PNP,PCP4,AKAP6,ECM1
GO:BP	positive regulation of cellular metabolic process	GO:0031325	1.34948e-06	5.86983	3407	266	42	62700	FHOD1,TRIM14,TNFRSF1B,JTB,CAMKK1,SLC7A5,IL6R,WDR45,SF3B5,CDK5,ADM,IRF5,CDK5R1,ZFPM1,SPHK1,HES1,NAT8,TLR2,CARM1,NELFA,CDK6,CDC6,RFX2,NR4A3,IER5,APLN,IL12B,GPER1,CSF1R,NR4A1,TNFRSF14,IL1B,FOS,ADM2,PPP1R3G,SERP1,PNP,PBX3,EEF1A2,COA3,PSRC1,ACTC1
GO:BP	regulation of cell development	GO:0060284	1.70474e-06	5.76834	835	266	20	62700	TNFRSF1B,PURB,SLC7A5,CDK5,THY1,ZFPM1,HES1,TLR2,SEMA4A,RGS14,CDK6,IL12B,GPER1,SEMA6B,FSTL4,HLX,IL1B,FOS,AMIGO1,PNP
GO:BP	defense response	GO:0006952	1.72337e-06	5.76362	1769	266	29	62700	TRIM14,TNFRSF1B,BCL2L1,IL6R,WFDC3,LYG2,ADM,IRF5,SPHK1,TLR2,IL1R2,C1QA,LRRC14,CLEC4A,MLKL,THEMIS2,IL12B,PTPRCAP,GPER1,LY86,CSF1R,TNIP3,TNFRSF14,IL1B,FOS,CCL4,PENK,TMEM45B,ECM1
GO:BP	response to organonitrogen compound	GO:0010243	1.99622e-06	5.69979	1031	266	22	62700	BCL2L1,SLC7A5,HTR1B,OGG1,CDK5,ADM,IRF5,CDK5R1,HES1,TLR2,CARM1,CDC6,NR4A3,GPER1,NR4A1,IL1B,LAMTOR4,FOS,AMIGO1,STC1,AKAP6,PENK
GO:BP	cellular component biogenesis	GO:0044085	2.11828e-06	5.67402	4926	266	52	62700	GJB6,GCFC2,FHOD1,CCDC28B,RTKN,MYO9A,FLNC,ORMDL2,WDR45,SF3B5,KANK4,DGAT1,IL2RB,CDK5,ARHGAP18,CROCC,LZTS2,SPOCK2,RBIS,BBIP1,THY1,CDK5R1,SPHK1,HES1,BRK1,TLR2,SYCP1,FMC1,KCNA3,DNAI2,SEMA4A,CELF6,ZMYND10,SYT7,MLKL,RFX2,RRS1,LRRC61,BOLA1,IL1B,ANKS4B,WASF3,SYT1,AMIGO1,TAPBP,GABRA1,COA3,PSRC1,RAB39A,KCNA4,ACTC1,MPP2
GO:BP	actin filament-based process	GO:0030029	2.54677e-06	5.59401	765	266	19	62700	FHOD1,RTKN,FLNC,KANK4,ARHGAP18,KCNE3,SHROOM4,CDK5R1,PEAK3,BRK1,GAS2L1,CSF1R,WASF3,ARPC1B,STC1,NAA80,KBTBD13,SCN2B,ACTC1
GO:BP	regulation of apoptotic process	GO:0042981	2.63493e-06	5.57923	1463	266	26	62700	TNFRSF1B,RTKN,BCL2L1,SLC7A5,OGG1,PTTG1IP,IL2RB,CDK5,ADM,IRF5,RGL2,CDK5R1,SPHK1,PCGF2,ITM2C,CARM1,FIGNL1,PHLDA1,NDNF,IL12B,GPER1,CSF1R,NR4A1,IL1B,EEF1A2,ACTC1
GO:BP	cellular response to stress	GO:0033554	2.78309e-06	5.55547	1925	266	30	62700	TNFRSF1B,BCL2L1,SLC7A5,WDR45,SF3B5,UPP1,OGG1,PTTG1IP,MCM7,ADM,ERCC4,ANKRD6,THY1,SPHK1,PCGF2,SYCP1,LAMB2,RGS14,CDK6,FIGNL1,GAS2L1,NDNF,HIC1,IER5,IL1B,ANKS4B,FOS,STC1,SERP1,PENK
GO:BP	carbohydrate derivative metabolic process	GO:1901135	2.98977e-06	5.52436	1054	266	22	62700	ACOT7,UPP1,DGAT1,OGG1,LYG2,AK1,ALDOC,SPOCK2,PFKFB4,ITM2C,FIGNL1,PHLDA1,NDNF,HS3ST2,GANAB,DPM3,GAL3ST4,GALNT17,G6PC3,IL1B,SERP1,PNP
GO:BP	cell morphogenesis	GO:0000902	2.99673e-06	5.52335	957	266	21	62700	LYPLA2,MYO9A,CDK5,ARHGAP18,IGSF9,EMB,THY1,CDK5R1,ZFPM1,PEAK3,HES1,UCHL1,LAMB2,SEMA4A,SEMA6B,FSTL4,CSF1R,WASF3,SYT1,AMIGO1,STC1
GO:BP	macromolecule biosynthetic process	GO:0009059	3.0338e-06	5.51801	9681	266	80	62700	MRPL4,GCFC2,FHOD1,TRIM14,DOHH,GPKOW,TNFRSF1B,PURB,ORMDL2,SLC7A5,TUT1,IL6R,WDR45,SF3B5,OGG1,CDK5,ZNF22,IRF5,MTERF2,TYSND1,PKNOX2,ZBTB3,CDK5R1,ZFPM1,INTS11,SPHK1,PCGF2,HES1,NAT8,TLR2,SYCP1,IL1R2,ITM2C,CARM1,NELFA,RGS14,CELF6,MRPS16,ZMYND10,LRRC14,GTPBP3,CLEC4A,CDK6,PHLDA1,GAS2L1,RFX2,HIC1,NR4A3,IER5,RRS1,APLN,IL12B,HS3ST2,GPER1,BBX,CSF1R,NR4A1,DPM3,GAL3ST4,GALNT17,HLX,TNIP3,TNFRSF14,IL1B,FOS,ADM2,P…
GO:BP	heterocycle biosynthetic process	GO:0018130	3.61716e-06	5.44163	4099	266	46	62700	GCFC2,FHOD1,TRIM14,TNFRSF1B,PURB,ACOT7,SF3B5,UPP1,OGG1,AK1,CDK5,ZNF22,IRF5,MTERF2,PKNOX2,ZBTB3,CDK5R1,ZFPM1,INTS11,SPHK1,PCGF2,HES1,TLR2,SYCP1,CARM1,NELFA,RGS14,LRRC14,CDK6,RFX2,HIC1,NR4A3,IER5,APLN,RSAD1,GPER1,BBX,NR4A1,HLX,TNIP3,IL1B,FOS,PNP,PBX3,PSRC1,ECM1
GO:BP	organic cyclic compound biosynthetic process	GO:1901362	3.85346e-06	5.41415	4255	266	47	62700	GCFC2,FHOD1,TRIM14,TNFRSF1B,PURB,ACOT7,SF3B5,UPP1,OGG1,AK1,CDK5,ADM,ZNF22,IRF5,MTERF2,PKNOX2,ZBTB3,CDK5R1,ZFPM1,INTS11,SPHK1,PCGF2,HES1,TLR2,SYCP1,CARM1,NELFA,RGS14,LRRC14,CDK6,RFX2,HIC1,NR4A3,IER5,APLN,RSAD1,GPER1,BBX,NR4A1,HLX,TNIP3,IL1B,FOS,PNP,PBX3,PSRC1,ECM1
GO:BP	aromatic compound biosynthetic process	GO:0019438	3.93387e-06	5.40518	4110	266	46	62700	GCFC2,FHOD1,TRIM14,TNFRSF1B,PURB,ACOT7,SF3B5,UPP1,OGG1,AK1,CDK5,ZNF22,IRF5,MTERF2,PKNOX2,ZBTB3,CDK5R1,ZFPM1,INTS11,SPHK1,PCGF2,HES1,TLR2,SYCP1,CARM1,NELFA,RGS14,LRRC14,CDK6,RFX2,HIC1,NR4A3,IER5,APLN,RSAD1,GPER1,BBX,NR4A1,HLX,TNIP3,IL1B,FOS,PNP,PBX3,PSRC1,ECM1
GO:BP	protein phosphorylation	GO:0006468	4.01015e-06	5.39684	1493	266	26	62700	JTB,CAMKK1,IL6R,CNPPD1,CDK5,SH3BP5L,THY1,CDK5R1,SPHK1,PEAK3,HES1,TLR2,UCHL1,AATK,RGS14,CDK6,CDC6,MLKL,FAM20C,IL12B,GPER1,CSF1R,TNFRSF14,IL1B,ADM2,PSRC1
GO:BP	positive regulation of molecular function	GO:0044093	4.41614e-06	5.35496	1500	266	26	62700	TRIM14,RAPGEF5,MYO9A,JTB,CAMKK1,IL6R,PYGO2,CDK5,THY1,CDK5R1,SPHK1,HES1,TLR2,ARAP2,RGS14,CDC6,IL12B,GPER1,CSF1R,IL1B,AMIGO1,PPP1R3G,EEF1A2,AKAP6,CCL4,PSRC1
GO:BP	protein localization	GO:0008104	4.60532e-06	5.33674	2728	266	36	62700	FHIP1B,BCL2L1,MON1B,COG8,WDR45,PTTG1IP,CDK5,DNAJC14,CROCC,LZTS2,NUP37,ITGB7,BBIP1,THY1,CDK5R1,TLR2,SYCP1,ACAP1,TAMALIN,ZMYND10,SYT7,GAS2L1,RRS1,IL12B,GPER1,TIMM29,ARF5,NBEA,STXBP2,IL1B,LAMTOR4,ANKS4B,CPLX3,SERP1,AKAP6,RAB39A
GO:BP	cell adhesion	GO:0007155	4.66512e-06	5.33114	1504	266	26	62700	CDK5,IGSF9,SPOCK2,EMB,SCARF2,ITGB7,TGFBI,THY1,CADM3,CDK5R1,HES1,COL14A1,LAMB2,CLEC4A,CDK6,NDNF,NR4A3,THEMIS2,IL12B,HLX,TNFRSF14,IL1B,AMIGO1,NTM,PNP,CCL4
GO:BP	regulation of programmed cell death	GO:0043067	4.86043e-06	5.31333	1507	266	26	62700	TNFRSF1B,RTKN,BCL2L1,SLC7A5,OGG1,PTTG1IP,IL2RB,CDK5,ADM,IRF5,RGL2,CDK5R1,SPHK1,PCGF2,ITM2C,CARM1,FIGNL1,PHLDA1,NDNF,IL12B,GPER1,CSF1R,NR4A1,IL1B,EEF1A2,ACTC1
GO:BP	cellular macromolecule localization	GO:0070727	5.06739e-06	5.29522	2738	266	36	62700	FHIP1B,BCL2L1,MON1B,COG8,WDR45,PTTG1IP,CDK5,DNAJC14,CROCC,LZTS2,NUP37,ITGB7,BBIP1,THY1,CDK5R1,TLR2,SYCP1,ACAP1,TAMALIN,ZMYND10,SYT7,GAS2L1,RRS1,IL12B,GPER1,TIMM29,ARF5,NBEA,STXBP2,IL1B,LAMTOR4,ANKS4B,CPLX3,SERP1,AKAP6,RAB39A
GO:BP	nucleobase-containing compound biosynthetic process	GO:0034654	6.35462e-06	5.19691	4026	266	45	62700	GCFC2,FHOD1,TRIM14,TNFRSF1B,PURB,ACOT7,SF3B5,UPP1,OGG1,AK1,CDK5,ZNF22,IRF5,MTERF2,PKNOX2,ZBTB3,CDK5R1,ZFPM1,INTS11,SPHK1,PCGF2,HES1,TLR2,SYCP1,CARM1,NELFA,RGS14,LRRC14,CDK6,RFX2,HIC1,NR4A3,IER5,APLN,GPER1,BBX,NR4A1,HLX,TNIP3,IL1B,FOS,PNP,PBX3,PSRC1,ECM1
GO:BP	gliogenesis	GO:0042063	6.47411e-06	5.18882	335	266	13	62700	TNFRSF1B,SLC7A5,CDK5,CDK5R1,HES1,TLR2,LAMB2,C1QA,CDK6,CSF1R,IL1B,WASF3,PENK
GO:BP	regulation of nucleobase-containing compound metabolic process	GO:0019219	6.95925e-06	5.15744	4038	266	45	62700	GCFC2,FHOD1,TRIM14,TNFRSF1B,PURB,SF3B5,OGG1,CDK5,MCM7,ZNF22,IRF5,MTERF2,ERCC4,PKNOX2,ZBTB3,CDK5R1,ZFPM1,INTS11,SPHK1,PCGF2,HES1,TLR2,CARM1,NELFA,RGS14,CELF6,LRRC14,CDK6,CDC6,FIGNL1,RFX2,HIC1,NR4A3,IER5,APLN,GPER1,BBX,NR4A1,HLX,TNIP3,IL1B,FOS,PBX3,PSRC1,ECM1
GO:BP	tissue development	GO:0009888	6.99186e-06	5.15541	2004	266	30	62700	GJB6,MYO9A,IL6R,PYGO2,CDK5,ADM,PRICKLE2,LZTS2,ALDOC,TGFBI,ANKRD6,ZFPM1,HES1,WNT9A,LAMB2,SEMA4A,CDK6,FAM20C,SEMA6B,CSF1R,NR4A1,HLX,IL1B,FOS,STC1,AKAP6,ACTC1,TMEM59L,INKA1,ECM1
GO:BP	response to nitrogen compound	GO:1901698	7.05248e-06	5.15166	1105	266	22	62700	BCL2L1,SLC7A5,HTR1B,OGG1,CDK5,ADM,IRF5,CDK5R1,HES1,TLR2,CARM1,CDC6,NR4A3,GPER1,NR4A1,IL1B,LAMTOR4,FOS,AMIGO1,STC1,AKAP6,PENK
GO:BP	cellular component assembly	GO:0022607	7.64098e-06	5.11685	4651	266	49	62700	GJB6,GCFC2,FHOD1,CCDC28B,RTKN,MYO9A,FLNC,WDR45,SF3B5,KANK4,DGAT1,IL2RB,CDK5,ARHGAP18,CROCC,LZTS2,SPOCK2,BBIP1,THY1,CDK5R1,HES1,BRK1,TLR2,SYCP1,FMC1,KCNA3,DNAI2,SEMA4A,CELF6,ZMYND10,SYT7,MLKL,RFX2,RRS1,LRRC61,BOLA1,IL1B,ANKS4B,WASF3,SYT1,AMIGO1,TAPBP,GABRA1,COA3,PSRC1,RAB39A,KCNA4,ACTC1,MPP2
GO:BP	regulation of protein metabolic process	GO:0051246	7.71412e-06	5.11271	2389	266	33	62700	TNFRSF1B,JTB,CAMKK1,IL6R,PTTG1IP,WFDC3,CNPPD1,CDK5,SH3BP5L,SPOCK2,THY1,CDK5R1,SPHK1,HES1,UCHL1,IL1R2,ITM2C,NELFA,RGS14,CDC6,IL12B,GPER1,CSF1R,NR4A1,TNFRSF14,IL1B,SERP1,F8A3,EEF1A2,COA3,PSRC1,RHOBTB3,ECM1
GO:BP	response to cytokine	GO:0034097	8.17304e-06	5.08762	916	266	20	62700	TNFRSF1B,BCL2L1,IL6R,IL2RB,IRF5,SPOCK2,SPHK1,HES1,TLR2,IL1R2,RFX2,IL12B,GPER1,CSF1R,TNFRSF14,IL1B,FOS,AKAP6,CCL4,ECM1
GO:BP	macromolecule localization	GO:0033036	8.57004e-06	5.06702	3204	266	39	62700	FHIP1B,BCL2L1,MON1B,COG8,WDR45,DGAT1,PTTG1IP,CDK5,DNAJC14,CROCC,LZTS2,NUP37,ITGB7,BBIP1,THY1,CDK5R1,TLR2,SYCP1,ACAP1,TAMALIN,ZMYND10,SYT7,GAS2L1,RRS1,IL12B,GPER1,TIMM29,ARF5,NBEA,STXBP2,IL1B,LAMTOR4,ANKS4B,CPLX3,APOF,SERP1,RBP7,AKAP6,RAB39A
GO:BP	cellular response to cytokine stimulus	GO:0071345	8.67293e-06	5.06183	825	266	19	62700	TNFRSF1B,IL6R,IL2RB,IRF5,SPOCK2,SPHK1,HES1,TLR2,IL1R2,RFX2,IL12B,GPER1,CSF1R,TNFRSF14,IL1B,FOS,AKAP6,CCL4,ECM1
GO:BP	positive regulation of metabolic process	GO:0009893	1.03486e-05	4.98512	3797	266	43	62700	FHOD1,TRIM14,TNFRSF1B,JTB,CAMKK1,SLC7A5,IL6R,WDR45,SF3B5,PTTG1IP,CDK5,ADM,IRF5,CDK5R1,ZFPM1,SPHK1,HES1,NAT8,TLR2,CARM1,NELFA,CDK6,CDC6,RFX2,NR4A3,IER5,APLN,IL12B,GPER1,CSF1R,NR4A1,TNFRSF14,IL1B,FOS,ADM2,PPP1R3G,SERP1,PNP,PBX3,EEF1A2,COA3,PSRC1,ACTC1
GO:BP	positive regulation of immune system process	GO:0002684	1.13922e-05	4.94339	1033	266	21	62700	SLC7A5,IL6R,IRF5,THY1,HES1,TLR2,C1QA,LRRC14,HAVCR1,NR4A3,THEMIS2,IL12B,CSF1R,STXBP2,HLX,TNIP3,TNFRSF14,IL1B,FOS,PNP,CCL4
GO:BP	central nervous system development	GO:0007417	1.17802e-05	4.92885	1035	266	21	62700	TNFRSF1B,PYGO2,CDK5,SHROOM4,CDK5R1,SPHK1,HES1,TLR2,LAMB2,C1QA,AATK,KCNA3,CDK6,NDNF,SEMA6B,CSF1R,IL1B,WASF3,AMIGO1,CKB,PBX3
GO:BP	response to molecule of bacterial origin	GO:0002237	1.29377e-05	4.88814	355	266	13	62700	GJB6,TNFRSF1B,SLC7A5,ADM,IRF5,TLR2,IL12B,LY86,NR4A1,TNIP3,IL1B,FOS,PENK
GO:BP	cell junction organization	GO:0034330	1.32993e-05	4.87617	755	266	18	62700	GJB6,MYO9A,CDK5,IGSF9,SPOCK2,THY1,CDK5R1,TLR2,LAMB2,C1QA,SEMA4A,NBEA,CSF1R,IL1B,WASF3,AMIGO1,GABRA1,MPP2
GO:BP	positive regulation of cell differentiation	GO:0045597	1.42725e-05	4.8455	851	266	19	62700	TNFRSF1B,SLC7A5,IL6R,ADM,HES1,TLR2,LAMB2,CARM1,RGS14,FAM20C,IL12B,GPER1,HLX,IL1B,FOS,AMIGO1,PNP,PCP4,AKAP6
GO:BP	animal organ morphogenesis	GO:0009887	1.51063e-05	4.82084	1050	266	21	62700	GJB6,ADM,PRICKLE2,ZNF22,LZTS2,ANKRD6,THY1,ZFPM1,PCGF2,HES1,WNT9A,SLC39A1,FAM20C,CSF1R,HLX,RELT,STC1,SERP1,PBX3,ACTC1,TMEM59L
GO:BP	small molecule metabolic process	GO:0044281	1.84686e-05	4.73357	1846	266	28	62700	LYPLA2,ACOT7,UPP1,DGAT1,OGG1,SLC2A3,AK1,CYGB,ADM,126,ALDOC,TYSND1,SPHK1,PFKFB4,TLR2,GGCX,FIGNL1,ENO2,NR4A3,GPER1,DPM3,G6PC3,IL1B,APOF,PPP1R3G,SERP1,PNP,GDPGP1
GO:BP	anatomical structure formation involved in morphogenesis	GO:0048646	2.02614e-05	4.69333	1172	266	22	62700	FLNC,CDK5,ADM,TGFBI,THY1,CDK5R1,ZFPM1,SPHK1,HES1,TLR2,SEMA4A,NDNF,RFX2,FAM20C,APLN,IL12B,NR4A1,IL1B,RELT,ADM2,ACTC1,ECM1
GO:BP	synaptic signaling	GO:0099536	2.10603e-05	4.67654	778	266	18	62700	DNM1,HTR1B,CDK5,CDK5R1,RGS14,SYT7,RIMBP2,GPER1,NR4A1,STXBP2,IL1B,SYT1,CPLX3,GABRA1,SCN2B,PENK,MPP2,GABRP
GO:BP	regulation of RNA biosynthetic process	GO:2001141	2.20652e-05	4.65629	3460	266	40	62700	GCFC2,FHOD1,TRIM14,TNFRSF1B,PURB,SF3B5,OGG1,CDK5,ZNF22,IRF5,MTERF2,PKNOX2,ZBTB3,CDK5R1,ZFPM1,INTS11,SPHK1,PCGF2,HES1,TLR2,CARM1,NELFA,RGS14,LRRC14,CDK6,RFX2,HIC1,NR4A3,IER5,APLN,GPER1,BBX,NR4A1,HLX,TNIP3,IL1B,FOS,PBX3,PSRC1,ECM1
GO:BP	positive regulation of macromolecule metabolic process	GO:0010604	2.64647e-05	4.57733	3483	266	40	62700	FHOD1,TRIM14,TNFRSF1B,JTB,CAMKK1,SLC7A5,IL6R,SF3B5,PTTG1IP,CDK5,IRF5,CDK5R1,ZFPM1,SPHK1,HES1,NAT8,TLR2,CARM1,NELFA,CDK6,CDC6,RFX2,NR4A3,IER5,APLN,IL12B,GPER1,CSF1R,NR4A1,TNFRSF14,IL1B,FOS,ADM2,PPP1R3G,SERP1,PNP,PBX3,COA3,PSRC1,ACTC1
GO:BP	establishment of localization in cell	GO:0051649	2.78052e-05	4.55587	2388	266	32	62700	FHOD1,FHIP1B,BCL2L1,MON1B,DNM1,HTR1B,PTTG1IP,CDK5,CROCC,LZTS2,NUP37,PHETA1,CDK5R1,UCHL1,RGS14,TAMALIN,SYT7,NR4A3,RRS1,GPER1,TIMM29,ARF5,NR4A1,STXBP2,IL1B,SYT1,CPLX3,ANKFN1,F8A3,AKAP6,PSRC1,RHOBTB3
GO:BP	supramolecular fiber organization	GO:0097435	3.15956e-05	4.50037	799	266	18	62700	FHOD1,FLNC,KANK4,ARHGAP18,SHROOM4,NCKAP5L,CDK5R1,NAT8,BRK1,COL14A1,GAS2L1,WASF3,ARPC1B,NAA80,KBTBD13,PSRC1,ACTC1,STMN3
GO:BP	regulation of neurogenesis	GO:0050767	3.17727e-05	4.49795	383	266	13	62700	TNFRSF1B,SLC7A5,CDK5,THY1,HES1,TLR2,SEMA4A,RGS14,GPER1,SEMA6B,FSTL4,IL1B,AMIGO1
GO:BP	response to bacterium	GO:0009617	3.34729e-05	4.47531	710	266	17	62700	GJB6,TNFRSF1B,SLC7A5,IL6R,WFDC3,LYG2,ADM,IRF5,TLR2,IL12B,LY86,NR4A1,TNIP3,TNFRSF14,IL1B,FOS,PENK
GO:BP	regulation of nervous system development	GO:0051960	3.53516e-05	4.45159	461	266	14	62700	TNFRSF1B,SLC7A5,CDK5,THY1,HES1,TLR2,SEMA4A,RGS14,GPER1,SEMA6B,FSTL4,IL1B,WASF3,AMIGO1
GO:BP	positive regulation of cellular biosynthetic process	GO:0031328	3.6889e-05	4.4331	2684	266	34	62700	FHOD1,TRIM14,SLC7A5,IL6R,SF3B5,ADM,IRF5,ZFPM1,SPHK1,HES1,NAT8,TLR2,CARM1,NELFA,CDK6,RFX2,NR4A3,IER5,APLN,IL12B,GPER1,CSF1R,NR4A1,TNFRSF14,IL1B,FOS,ADM2,PPP1R3G,SERP1,PNP,PBX3,COA3,PSRC1,ACTC1
GO:BP	regulation of catalytic activity	GO:0050790	3.8092e-05	4.41917	1788	266	27	62700	RAPGEF5,MYO9A,JTB,CAMKK1,IL6R,WFDC3,CNPPD1,CDK5,SH3BP5L,SPOCK2,THY1,CDK5R1,UCHL1,ARAP2,RGS14,CDC6,IL12B,GPER1,CSF1R,NR4A1,IL1B,PPP1R3G,EEF1A2,CCL4,PSRC1,STMN3,ECM1
GO:BP	regulation of phosphorylation	GO:0042325	4.35638e-05	4.36087	1117	266	21	62700	JTB,CAMKK1,IL6R,CNPPD1,CDK5,MCM7,SH3BP5L,THY1,CDK5R1,SPHK1,HES1,UCHL1,RGS14,CDC6,IL12B,GPER1,CSF1R,TNFRSF14,IL1B,EEF1A2,PSRC1
GO:BP	positive regulation of biosynthetic process	GO:0009891	4.37567e-05	4.35896	2703	266	34	62700	FHOD1,TRIM14,SLC7A5,IL6R,SF3B5,ADM,IRF5,ZFPM1,SPHK1,HES1,NAT8,TLR2,CARM1,NELFA,CDK6,RFX2,NR4A3,IER5,APLN,IL12B,GPER1,CSF1R,NR4A1,TNFRSF14,IL1B,FOS,ADM2,PPP1R3G,SERP1,PNP,PBX3,COA3,PSRC1,ACTC1
GO:BP	regulation of system process	GO:0044057	4.56137e-05	4.3409	551	266	15	62700	TNFRSF1B,ADM,KCNE3,SPHK1,NR4A3,APLN,GPER1,NR4A1,WASF3,ADM2,STC1,PBX3,AKAP6,KBTBD13,SCN2B
GO:BP	cellular response to organonitrogen compound	GO:0071417	4.65809e-05	4.33179	637	266	16	62700	BCL2L1,SLC7A5,HTR1B,CDK5,CDK5R1,CDC6,NR4A3,GPER1,NR4A1,IL1B,LAMTOR4,FOS,AMIGO1,STC1,AKAP6,PENK
GO:BP	regulation of intracellular signal transduction	GO:1902531	4.99305e-05	4.30163	1691	266	26	62700	DENND4B,MYO9A,BCL2L1,IL6R,PTTG1IP,ARHGAP18,ANKRD6,RGL2,SPHK1,TLR2,UCHL1,DOK2,RGS14,FIGNL1,HIC1,RRS1,IL12B,GPER1,CSF1R,TNIP3,IL1B,LAMTOR4,AKAP6,CCL4,STMN3,ECM1
GO:BP	inflammatory response	GO:0006954	5.03696e-05	4.29783	824	266	18	62700	TNFRSF1B,IL6R,ADM,IRF5,SPHK1,TLR2,IL1R2,C1QA,THEMIS2,IL12B,GPER1,LY86,CSF1R,TNIP3,IL1B,FOS,CCL4,ECM1
GO:BP	regulation of DNA-templated transcription	GO:0006355	5.69757e-05	4.24431	3437	266	39	62700	GCFC2,FHOD1,TRIM14,PURB,SF3B5,OGG1,CDK5,ZNF22,IRF5,MTERF2,PKNOX2,ZBTB3,CDK5R1,ZFPM1,INTS11,SPHK1,PCGF2,HES1,TLR2,CARM1,NELFA,RGS14,LRRC14,CDK6,RFX2,HIC1,NR4A3,IER5,APLN,GPER1,BBX,NR4A1,HLX,TNIP3,IL1B,FOS,PBX3,PSRC1,ECM1
GO:BP	positive regulation of macromolecule biosynthetic process	GO:0010557	5.80156e-05	4.23646	2599	266	33	62700	FHOD1,TRIM14,SLC7A5,IL6R,SF3B5,IRF5,ZFPM1,SPHK1,HES1,NAT8,TLR2,CARM1,NELFA,CDK6,RFX2,NR4A3,IER5,APLN,IL12B,GPER1,CSF1R,NR4A1,TNFRSF14,IL1B,FOS,ADM2,PPP1R3G,SERP1,PNP,PBX3,COA3,PSRC1,ACTC1
GO:BP	RNA biosynthetic process	GO:0032774	6.49435e-05	4.18746	3600	266	40	62700	GCFC2,FHOD1,TRIM14,TNFRSF1B,PURB,SF3B5,OGG1,CDK5,ZNF22,IRF5,MTERF2,PKNOX2,ZBTB3,CDK5R1,ZFPM1,INTS11,SPHK1,PCGF2,HES1,TLR2,CARM1,NELFA,RGS14,LRRC14,CDK6,RFX2,HIC1,NR4A3,IER5,APLN,GPER1,BBX,NR4A1,HLX,TNIP3,IL1B,FOS,PBX3,PSRC1,ECM1
GO:BP	regulation of RNA metabolic process	GO:0051252	6.76369e-05	4.16982	3753	266	41	62700	GCFC2,FHOD1,TRIM14,TNFRSF1B,PURB,SF3B5,OGG1,CDK5,ZNF22,IRF5,MTERF2,PKNOX2,ZBTB3,CDK5R1,ZFPM1,INTS11,SPHK1,PCGF2,HES1,TLR2,CARM1,NELFA,RGS14,CELF6,LRRC14,CDK6,RFX2,HIC1,NR4A3,IER5,APLN,GPER1,BBX,NR4A1,HLX,TNIP3,IL1B,FOS,PBX3,PSRC1,ECM1
GO:BP	import into cell	GO:0098657	6.77538e-05	4.16907	939	266	19	62700	BCL2L1,SLC7A5,DNM1,HTR1B,IL2RB,SLC2A3,CDK5,ADM,SCARF2,SPHK1,TLR2,SYT7,HAVCR1,APLN,MARCHF3,IL1B,SYT1,CACNA1F,RAB39A
GO:BP	regulation of cell projection organization	GO:0031344	6.83477e-05	4.16528	655	266	16	62700	MYO9A,CDK5,CROCC,THY1,CDK5R1,HES1,BRK1,ITM2C,CARM1,SEMA4A,ZMYND10,NCS1,NDNF,SEMA6B,FSTL4,AMIGO1
GO:BP	response to lipopolysaccharide	GO:0032496	6.85934e-05	4.16372	337	266	12	62700	GJB6,TNFRSF1B,SLC7A5,ADM,TLR2,IL12B,LY86,NR4A1,TNIP3,IL1B,FOS,PENK
GO:BP	anterograde trans-synaptic signaling	GO:0098916	6.97382e-05	4.15653	747	266	17	62700	DNM1,HTR1B,CDK5,RGS14,SYT7,RIMBP2,GPER1,NR4A1,STXBP2,IL1B,SYT1,CPLX3,GABRA1,SCN2B,PENK,MPP2,GABRP
GO:BP	chemical synaptic transmission	GO:0007268	6.97382e-05	4.15653	747	266	17	62700	DNM1,HTR1B,CDK5,RGS14,SYT7,RIMBP2,GPER1,NR4A1,STXBP2,IL1B,SYT1,CPLX3,GABRA1,SCN2B,PENK,MPP2,GABRP
GO:BP	regulation of phosphorus metabolic process	GO:0051174	7.46071e-05	4.12722	1262	266	22	62700	JTB,CAMKK1,IL6R,CNPPD1,CDK5,MCM7,SH3BP5L,THY1,CDK5R1,SPHK1,HES1,UCHL1,RGS14,CDC6,FAM20C,IL12B,GPER1,CSF1R,TNFRSF14,IL1B,EEF1A2,PSRC1
GO:BP	trans-synaptic signaling	GO:0099537	7.82293e-05	4.10663	753	266	17	62700	DNM1,HTR1B,CDK5,RGS14,SYT7,RIMBP2,GPER1,NR4A1,STXBP2,IL1B,SYT1,CPLX3,GABRA1,SCN2B,PENK,MPP2,GABRP
GO:BP	negative regulation of signal transduction	GO:0009968	8.10361e-05	4.09132	1268	266	22	62700	BCL2L1,HTR1B,PTTG1IP,ADM,LZTS2,ANKRD6,THY1,PCGF2,UCHL1,IL1R2,RGS14,LRRC14,FIGNL1,HIC1,APLN,IL12B,GPER1,FSTL4,TNIP3,IL1B,STMN3,ECM1
GO:BP	cellular response to nitrogen compound	GO:1901699	0.00010525	3.97778	676	266	16	62700	BCL2L1,SLC7A5,HTR1B,CDK5,CDK5R1,CDC6,NR4A3,GPER1,NR4A1,IL1B,LAMTOR4,FOS,AMIGO1,STC1,AKAP6,PENK
GO:BP	actin cytoskeleton organization	GO:0030036	0.000107393	3.96902	677	266	16	62700	FHOD1,RTKN,FLNC,KANK4,ARHGAP18,SHROOM4,CDK5R1,PEAK3,BRK1,GAS2L1,CSF1R,WASF3,ARPC1B,NAA80,KBTBD13,ACTC1
GO:BP	cell part morphogenesis	GO:0032990	0.000109576	3.96028	678	266	16	62700	LYPLA2,MYO9A,BCL2L1,CDK5,IGSF9,EMB,THY1,CDK5R1,UCHL1,LAMB2,SEMA4A,SEMA6B,FSTL4,CSF1R,SYT1,AMIGO1
GO:BP	cellular response to lipid	GO:0071396	0.000144439	3.84032	602	266	15	62700	TNFRSF1B,SLC7A5,HES1,TLR2,WNT9A,CARM1,NR4A3,IL12B,GPER1,LY86,TNIP3,IL1B,FOS,STC1,PENK
GO:BP	DNA-templated transcription	GO:0006351	0.000146773	3.83335	3563	266	39	62700	GCFC2,FHOD1,TRIM14,PURB,SF3B5,OGG1,CDK5,ZNF22,IRF5,MTERF2,PKNOX2,ZBTB3,CDK5R1,ZFPM1,INTS11,SPHK1,PCGF2,HES1,TLR2,CARM1,NELFA,RGS14,LRRC14,CDK6,RFX2,HIC1,NR4A3,IER5,APLN,GPER1,BBX,NR4A1,HLX,TNIP3,IL1B,FOS,PBX3,PSRC1,ECM1
GO:BP	negative regulation of metabolic process	GO:0009892	0.000146773	3.83335	3563	266	39	62700	GCFC2,PURB,ORMDL2,BCL2L1,SLC7A5,IL6R,OGG1,WFDC3,CDK5,CYGB,SH3BP5L,ERCC4,SPOCK2,THY1,CDK5R1,ZFPM1,SPHK1,PCGF2,HES1,UCHL1,FMC1,IL1R2,ITM2C,NELFA,RGS14,CLEC4A,CDK6,CDC6,GAS2L1,HIC1,NR4A3,APLN,IL12B,GPER1,NR4A1,IL1B,F8A3,ANKRD34A,ECM1
GO:BP	regulation of protein kinase activity	GO:0045859	0.000157329	3.80319	606	266	15	62700	JTB,CAMKK1,IL6R,CNPPD1,CDK5,SH3BP5L,THY1,CDK5R1,UCHL1,RGS14,CDC6,IL12B,CSF1R,IL1B,PSRC1
GO:BP	cell motility	GO:0048870	0.00016835	3.77379	1676	266	25	62700	IL6R,CDK5,ARHGAP18,CYGB,SPOCK2,ITGB7,THY1,CDK5R1,SPHK1,HES1,BRK1,SEMA4A,CDK6,NDNF,NR4A3,IL12B,GPER1,SEMA6B,CSF1R,NR4A1,TNFRSF14,IL1B,STC1,CCL4,ECM1
GO:BP	regulation of kinase activity	GO:0043549	0.000172397	3.76347	701	266	16	62700	JTB,CAMKK1,IL6R,CNPPD1,CDK5,SH3BP5L,THY1,CDK5R1,UCHL1,RGS14,CDC6,IL12B,CSF1R,IL1B,EEF1A2,PSRC1
GO:BP	cell cycle	GO:0007049	0.000191703	3.71737	1811	266	26	62700	RTKN,JTB,BCL2L1,CNPPD1,CDK5,MCM7,CROCC,LZTS2,NUP37,ERCC4,CDK5R1,SPHK1,HES1,SYCP1,MARVELD1,RGS14,CDK6,CDC6,FIGNL1,RRS1,GPER1,NR4A1,IL1B,ANKFN1,CDC26,PSRC1
GO:BP	axonogenesis	GO:0007409	0.000202117	3.6944	449	266	13	62700	LYPLA2,CDK5,IGSF9,EMB,THY1,CDK5R1,UCHL1,LAMB2,SEMA4A,SEMA6B,FSTL4,CSF1R,AMIGO1
GO:BP	circulatory system development	GO:0072359	0.000216699	3.66414	1119	266	20	62700	GJB6,TNFRSF1B,IL6R,ADM,TGFBI,THY1,ZFPM1,SPHK1,HES1,SEMA4A,NDNF,APLN,IL12B,GPER1,NR4A1,IL1B,ADM2,AKAP6,ACTC1,ECM1
GO:BP	regulation of protein phosphorylation	GO:0001932	0.000223009	3.65168	1014	266	19	62700	JTB,CAMKK1,IL6R,CNPPD1,CDK5,SH3BP5L,THY1,CDK5R1,SPHK1,HES1,UCHL1,RGS14,CDC6,IL12B,GPER1,CSF1R,TNFRSF14,IL1B,PSRC1
GO:BP	endocytosis	GO:0006897	0.00027149	3.56625	725	266	16	62700	BCL2L1,DNM1,HTR1B,IL2RB,CDK5,ADM,SCARF2,SPHK1,TLR2,SYT7,HAVCR1,APLN,MARCHF3,IL1B,SYT1,RAB39A
GO:BP	regulation of cell activation	GO:0050865	0.000292578	3.53376	636	266	15	62700	TNFRSF1B,CYGB,THY1,SPHK1,HES1,HAVCR1,NR4A3,THEMIS2,IL12B,GPER1,STXBP2,HLX,TNFRSF14,IL1B,PNP
GO:BP	neuron projection morphogenesis	GO:0048812	0.00029851	3.52504	637	266	15	62700	LYPLA2,MYO9A,CDK5,IGSF9,EMB,THY1,CDK5R1,UCHL1,LAMB2,SEMA4A,SEMA6B,FSTL4,CSF1R,SYT1,AMIGO1
GO:BP	regulation of plasma membrane bounded cell projection organization	GO:0120035	0.000316967	3.49899	640	266	15	62700	CDK5,CROCC,THY1,CDK5R1,HES1,BRK1,ITM2C,CARM1,SEMA4A,ZMYND10,NCS1,NDNF,SEMA6B,FSTL4,AMIGO1
GO:BP	regulation of phosphate metabolic process	GO:0019220	0.000330471	3.48087	1261	266	21	62700	JTB,CAMKK1,IL6R,CNPPD1,CDK5,MCM7,SH3BP5L,THY1,CDK5R1,SPHK1,HES1,UCHL1,RGS14,CDC6,IL12B,GPER1,CSF1R,TNFRSF14,IL1B,EEF1A2,PSRC1
GO:BP	regulation of transferase activity	GO:0051338	0.000333459	3.47696	834	266	17	62700	JTB,CAMKK1,IL6R,CNPPD1,CDK5,SH3BP5L,THY1,CDK5R1,UCHL1,RGS14,CDC6,IL12B,CSF1R,IL1B,PPP1R3G,EEF1A2,PSRC1
GO:BP	nervous system process	GO:0050877	0.000335452	3.47437	1495	266	23	62700	GJB6,TNFRSF1B,MYO9A,CDK5,SHROOM4,TGFBI,TLR2,UCHL1,LAMB2,RGS14,GPER1,NR4A1,WASF3,FOS,CPLX3,RABGGTA,GABRA1,PBX3,KBTBD13,CACNA1F,PENK,MPP2,GABRP
GO:BP	negative regulation of signaling	GO:0023057	0.000339014	3.46978	1378	266	22	62700	BCL2L1,HTR1B,PTTG1IP,ADM,LZTS2,ANKRD6,THY1,PCGF2,UCHL1,IL1R2,RGS14,LRRC14,FIGNL1,HIC1,APLN,IL12B,GPER1,FSTL4,TNIP3,IL1B,STMN3,ECM1
GO:BP	negative regulation of cell communication	GO:0010648	0.000339014	3.46978	1378	266	22	62700	BCL2L1,HTR1B,PTTG1IP,ADM,LZTS2,ANKRD6,THY1,PCGF2,UCHL1,IL1R2,RGS14,LRRC14,FIGNL1,HIC1,APLN,IL12B,GPER1,FSTL4,TNIP3,IL1B,STMN3,ECM1
GO:BP	cell cycle process	GO:0022402	0.000386	3.41341	1273	266	21	62700	RTKN,JTB,BCL2L1,CDK5,CROCC,LZTS2,NUP37,ERCC4,CDK5R1,SPHK1,SYCP1,RGS14,CDK6,CDC6,FIGNL1,RRS1,GPER1,IL1B,ANKFN1,CDC26,PSRC1
GO:BP	plasma membrane bounded cell projection morphogenesis	GO:0120039	0.000409494	3.38775	653	266	15	62700	LYPLA2,MYO9A,CDK5,IGSF9,EMB,THY1,CDK5R1,UCHL1,LAMB2,SEMA4A,SEMA6B,FSTL4,CSF1R,SYT1,AMIGO1
GO:BP	negative regulation of neuron projection development	GO:0010977	0.000414113	3.38288	140	266	8	62700	CDK5,THY1,HES1,ITM2C,CARM1,SEMA4A,SEMA6B,FSTL4
GO:BP	microtubule cytoskeleton organization	GO:0000226	0.000425719	3.37088	655	266	15	62700	CDK5,CROCC,LZTS2,NCKAP5L,CDK5R1,IQCA1,DNAI2,RGS14,ZMYND10,FIGNL1,GAS2L1,LRRC61,ANKFN1,PSRC1,STMN3
GO:BP	neurotransmitter secretion	GO:0007269	0.000437423	3.3591	141	266	8	62700	HTR1B,CDK5,SYT7,GPER1,NR4A1,STXBP2,SYT1,CPLX3
GO:BP	signal release from synapse	GO:0099643	0.000437423	3.3591	141	266	8	62700	HTR1B,CDK5,SYT7,GPER1,NR4A1,STXBP2,SYT1,CPLX3
GO:BP	cell projection morphogenesis	GO:0048858	0.00045115	3.34568	658	266	15	62700	LYPLA2,MYO9A,CDK5,IGSF9,EMB,THY1,CDK5R1,UCHL1,LAMB2,SEMA4A,SEMA6B,FSTL4,CSF1R,SYT1,AMIGO1
GO:BP	synapse organization	GO:0050808	0.000476484	3.32195	484	266	13	62700	CDK5,IGSF9,SPOCK2,CDK5R1,TLR2,LAMB2,C1QA,SEMA4A,NBEA,WASF3,AMIGO1,GABRA1,MPP2
GO:BP	positive regulation of gene expression	GO:0010628	0.00052282	3.28165	1183	266	20	62700	SLC7A5,IL6R,IRF5,ZFPM1,SPHK1,HES1,NAT8,TLR2,CDK6,NR4A3,IL12B,GPER1,CSF1R,TNFRSF14,IL1B,ADM2,SERP1,PNP,COA3,ACTC1
GO:BP	cell morphogenesis involved in neuron differentiation	GO:0048667	0.000540228	3.26742	576	266	14	62700	LYPLA2,CDK5,IGSF9,EMB,THY1,CDK5R1,HES1,UCHL1,LAMB2,SEMA4A,SEMA6B,FSTL4,CSF1R,AMIGO1
GO:BP	tube morphogenesis	GO:0035239	0.000573263	3.24165	867	266	17	62700	ADM,LZTS2,TGFBI,THY1,SPHK1,HES1,SEMA4A,NDNF,APLN,IL12B,CSF1R,NR4A1,HLX,IL1B,ADM2,TMEM59L,ECM1
GO:BP	defense response to other organism	GO:0098542	0.000620571	3.20721	1196	266	20	62700	TRIM14,BCL2L1,IL6R,WFDC3,LYG2,IRF5,TLR2,C1QA,LRRC14,CLEC4A,MLKL,IL12B,GPER1,LY86,CSF1R,TNIP3,TNFRSF14,IL1B,CCL4,TMEM45B
GO:BP	regulation of monoatomic ion transport	GO:0043269	0.000624395	3.20454	583	266	14	62700	HTR1B,KCNE3,THY1,HES1,KCNA3,GPER1,AMIGO1,STC1,AKAP6,CCL4,SCN2B,KCNIP1,CACNA1F,KCNA4
GO:BP	regulation of leukocyte activation	GO:0002694	0.000650519	3.18674	585	266	14	62700	TNFRSF1B,THY1,SPHK1,HES1,HAVCR1,NR4A3,THEMIS2,IL12B,GPER1,STXBP2,HLX,TNFRSF14,IL1B,PNP
GO:BP	positive regulation of catalytic activity	GO:0043085	0.000678594	3.16839	1091	266	19	62700	RAPGEF5,MYO9A,JTB,CAMKK1,IL6R,CDK5,THY1,CDK5R1,ARAP2,RGS14,CDC6,IL12B,GPER1,CSF1R,IL1B,PPP1R3G,EEF1A2,CCL4,PSRC1
GO:BP	regulation of cell motility	GO:2000145	0.000735499	3.13342	988	266	18	62700	IL6R,CDK5,ARHGAP18,CYGB,SPOCK2,THY1,SPHK1,SEMA4A,CDK6,NR4A3,GPER1,SEMA6B,CSF1R,TNFRSF14,IL1B,STC1,CCL4,ECM1
GO:BP	negative regulation of cell development	GO:0010721	0.000819387	3.08651	275	266	10	62700	CDK5,THY1,ZFPM1,HES1,SEMA4A,CDK6,SEMA6B,FSTL4,HLX,IL1B
GO:BP	regulation of anatomical structure size	GO:0090066	0.000823467	3.08435	508	266	13	62700	KANK4,HTR1B,PEX11B,CDK5,ARHGAP18,ADM,BRK1,SEMA4A,GPER1,SEMA6B,FSTL4,LAMTOR4,NAA80
GO:BP	axon development	GO:0061564	0.000841894	3.07474	509	266	13	62700	LYPLA2,CDK5,IGSF9,EMB,THY1,CDK5R1,UCHL1,LAMB2,SEMA4A,SEMA6B,FSTL4,CSF1R,AMIGO1
GO:BP	negative regulation of nervous system development	GO:0051961	0.000859525	3.06574	154	266	8	62700	CDK5,THY1,HES1,TLR2,SEMA4A,SEMA6B,FSTL4,IL1B
GO:BP	transmembrane transport	GO:0055085	0.000867756	3.0616	1579	266	23	62700	GJB6,SLC7A5,SLC2A3,KCNE3,EMB,THY1,KCNA3,SLC39A1,NCS1,RHBG,NR4A3,GPER1,CYB561D2,IL1B,AMIGO1,GABRA1,AKAP6,SCN2B,KCNIP1,CACNA1F,KCNA4,HEPH,GABRP
GO:BP	feeding behavior	GO:0007631	0.000868995	3.06098	105	266	7	62700	HTR1B,BBIP1,UCHL1,NR4A3,APLN,FOS,ADM2
GO:BP	metal ion transport	GO:0030001	0.00100613	2.99735	903	266	17	62700	CDK5,KCNE3,THY1,HES1,KCNA3,SLC39A1,NCS1,GPER1,AMIGO1,STC1,AKAP6,CCL4,SCN2B,KCNIP1,CACNA1F,KCNA4,HEPH
GO:BP	blood vessel development	GO:0001568	0.00111477	2.95282	707	266	15	62700	IL6R,ADM,TGFBI,THY1,SPHK1,HES1,SEMA4A,NDNF,APLN,IL12B,GPER1,NR4A1,IL1B,ADM2,ECM1
GO:BP	regulation of vesicle-mediated transport	GO:0060627	0.00111739	2.9518	522	266	13	62700	HTR1B,IL2RB,CDK5,CDK5R1,SPHK1,TLR2,TAMALIN,SYT7,APLN,STXBP2,IL1B,SYT1,CPLX3
GO:BP	positive regulation of cell development	GO:0010720	0.00114467	2.94132	438	266	12	62700	TNFRSF1B,SLC7A5,HES1,TLR2,RGS14,IL12B,GPER1,HLX,IL1B,FOS,AMIGO1,PNP
GO:BP	gene expression	GO:0010467	0.00116018	2.93547	9182	266	70	62700	MRPL4,GCFC2,FHOD1,TRIM14,DOHH,GPKOW,TNFRSF1B,PURB,SLC7A5,TUT1,IL6R,SF3B5,OGG1,CDK5,ZNF22,IRF5,MTERF2,TYSND1,PKNOX2,ZBTB3,CDK5R1,ZFPM1,INTS11,SPHK1,PCGF2,HES1,NAT8,TLR2,IL1R2,CARM1,NELFA,RGS14,CELF6,MRPS16,ZMYND10,LRRC14,GTPBP3,CLEC4A,CDK6,GAS2L1,RFX2,HIC1,NR4A3,IER5,RRS1,APLN,IL12B,GPER1,BBX,CSF1R,NR4A1,HLX,TNIP3,TNFRSF14,IL1B,FOS,ADM2,SERP1,TAPBP,PNP,NAA80,PBX3,EEF1A2,COA3,PSRC1,SCN2B,ACTC1,ANKR…
GO:BP	positive regulation of transport	GO:0051050	0.00117044	2.93165	913	266	17	62700	SLC7A5,IL2RB,CDK5,THY1,CDK5R1,TLR2,SYT7,NR4A3,APLN,GPER1,IL1B,SYT1,AMIGO1,STC1,SERP1,AKAP6,CCL4
GO:BP	regulation of locomotion	GO:0040012	0.00131864	2.87987	1029	266	18	62700	IL6R,CDK5,ARHGAP18,CYGB,SPOCK2,THY1,SPHK1,SEMA4A,CDK6,NR4A3,GPER1,SEMA6B,CSF1R,TNFRSF14,IL1B,STC1,CCL4,ECM1
GO:BP	regulation of neuron projection development	GO:0010975	0.0014851	2.82824	449	266	12	62700	CDK5,THY1,CDK5R1,HES1,ITM2C,CARM1,SEMA4A,NCS1,NDNF,SEMA6B,FSTL4,AMIGO1
GO:BP	growth	GO:0040007	0.00150654	2.82202	930	266	17	62700	BCL2L1,PYGO2,CDK5,ADM,LZTS2,SPHK1,LAMB2,SEMA4A,SEMA6B,FSTL4,HLX,SYT1,STC1,SERP1,AKAP6,PSRC1,ECM1
GO:BP	regulation of protein modification process	GO:0031399	0.00150793	2.82162	1385	266	21	62700	JTB,CAMKK1,IL6R,PTTG1IP,CNPPD1,CDK5,SH3BP5L,THY1,CDK5R1,SPHK1,HES1,UCHL1,NELFA,RGS14,CDC6,IL12B,GPER1,CSF1R,TNFRSF14,IL1B,PSRC1
GO:BP	immune effector process	GO:0002252	0.00151076	2.8208	628	266	14	62700	TNFRSF1B,SLC7A5,IL6R,IL2RB,IRF5,ZFPM1,C1QA,SEMA4A,NR4A3,IL12B,STXBP2,HLX,TNFRSF14,IL1B
GO:BP	nitrogen compound transport	GO:0071705	0.00154846	2.8101	2292	266	28	62700	FHIP1B,SLC7A5,MON1B,COG8,HTR1B,PTTG1IP,CDK5,DNAJC14,NUP37,BBIP1,CDK5R1,TLR2,ACAP1,TAMALIN,SYT7,RHBG,IL12B,GPER1,TIMM29,ARF5,STXBP2,IL1B,SYT1,CPLX3,SERP1,TAPBP,AKAP6,RAB39A
GO:BP	positive regulation of phosphorylation	GO:0042327	0.00160512	2.79449	728	266	15	62700	JTB,CAMKK1,IL6R,CDK5,CDK5R1,SPHK1,HES1,CDC6,IL12B,GPER1,CSF1R,TNFRSF14,IL1B,EEF1A2,PSRC1
GO:BP	vasculature development	GO:0001944	0.00183802	2.73565	736	266	15	62700	IL6R,ADM,TGFBI,THY1,SPHK1,HES1,SEMA4A,NDNF,APLN,IL12B,GPER1,NR4A1,IL1B,ADM2,ECM1
GO:BP	monoatomic ion transport	GO:0006811	0.00193138	2.71413	1287	266	20	62700	HTR1B,CDK5,KCNE3,THY1,HES1,KCNA3,SLC39A1,NCS1,GPER1,AMIGO1,STC1,GABRA1,AKAP6,CCL4,SCN2B,KCNIP1,CACNA1F,KCNA4,HEPH,GABRP
GO:BP	T cell activation	GO:0042110	0.00196024	2.70769	549	266	13	62700	TNFRSF1B,IL6R,THY1,ZFPM1,HES1,SEMA4A,CLEC4A,CDK6,IL12B,HLX,TNFRSF14,IL1B,PNP
GO:BP	brain development	GO:0007420	0.00210092	2.67759	744	266	15	62700	PYGO2,CDK5,SHROOM4,CDK5R1,SPHK1,HES1,AATK,KCNA3,CDK6,NDNF,SEMA6B,CSF1R,AMIGO1,CKB,PBX3
GO:BP	glial cell development	GO:0021782	0.0022756	2.6429	121	266	7	62700	CDK5,TLR2,LAMB2,C1QA,CDK6,IL1B,WASF3
GO:BP	regulation of cellular component biogenesis	GO:0044087	0.00231942	2.63462	960	266	17	62700	FHOD1,ORMDL2,WDR45,KANK4,ARHGAP18,CROCC,THY1,CDK5R1,SPHK1,HES1,BRK1,TLR2,SEMA4A,ZMYND10,IL1B,AMIGO1,PSRC1
GO:BP	alpha-beta T cell activation	GO:0046631	0.00246633	2.60795	177	266	8	62700	IL6R,ZFPM1,SEMA4A,CLEC4A,IL12B,HLX,TNFRSF14,PNP
GO:BP	axon guidance	GO:0007411	0.00246921	2.60744	240	266	9	62700	LYPLA2,CDK5,IGSF9,EMB,CDK5R1,LAMB2,SEMA4A,SEMA6B,CSF1R
GO:BP	neuron projection guidance	GO:0097485	0.00246921	2.60744	240	266	9	62700	LYPLA2,CDK5,IGSF9,EMB,CDK5R1,LAMB2,SEMA4A,SEMA6B,CSF1R
GO:BP	developmental growth	GO:0048589	0.0024764	2.60618	655	266	14	62700	PYGO2,CDK5,ADM,LZTS2,LAMB2,SEMA4A,SEMA6B,FSTL4,HLX,SYT1,STC1,SERP1,AKAP6,ECM1
GO:BP	positive regulation of response to stimulus	GO:0048584	0.00252326	2.59804	2212	266	27	62700	IL6R,ANKRD6,THY1,SPHK1,HES1,TLR2,LAMB2,C1QA,ITM2C,DOK2,LRRC14,HIC1,NR4A3,IER5,THEMIS2,IL12B,GPER1,LY86,CSF1R,HLX,TNIP3,IL1B,LAMTOR4,AKAP6,CCL4,PENK,ECM1
GO:BP	positive regulation of nitrogen compound metabolic process	GO:0051173	0.00253713	2.59566	3071	266	33	62700	FHOD1,TRIM14,TNFRSF1B,JTB,CAMKK1,IL6R,SF3B5,PTTG1IP,CDK5,IRF5,CDK5R1,ZFPM1,SPHK1,HES1,TLR2,CARM1,NELFA,CDC6,RFX2,NR4A3,IER5,APLN,IL12B,GPER1,CSF1R,NR4A1,TNFRSF14,IL1B,FOS,SERP1,PBX3,COA3,PSRC1
GO:BP	positive regulation of cell adhesion	GO:0045785	0.00255596	2.59245	473	266	12	62700	SPOCK2,THY1,HES1,LAMB2,CDK6,NDNF,NR4A3,IL12B,HLX,TNFRSF14,IL1B,PNP
GO:BP	negative regulation of nitrogen compound metabolic process	GO:0051172	0.00258086	2.58824	2353	266	28	62700	GCFC2,PURB,ORMDL2,OGG1,WFDC3,CDK5,SH3BP5L,ERCC4,SPOCK2,THY1,CDK5R1,ZFPM1,SPHK1,PCGF2,HES1,UCHL1,IL1R2,ITM2C,NELFA,RGS14,CDK6,CDC6,HIC1,NR4A3,NR4A1,IL1B,F8A3,ECM1
GO:BP	tube development	GO:0035295	0.00275796	2.55941	1084	266	18	62700	ADM,LZTS2,TGFBI,THY1,SPHK1,HES1,SEMA4A,NDNF,APLN,IL12B,CSF1R,NR4A1,HLX,IL1B,ADM2,TMEM59L,INKA1,ECM1
GO:BP	positive regulation of protein phosphorylation	GO:0001934	0.0030074	2.52181	666	266	14	62700	JTB,CAMKK1,IL6R,CDK5,CDK5R1,SPHK1,HES1,CDC6,IL12B,GPER1,CSF1R,TNFRSF14,IL1B,PSRC1
GO:BP	regulation of cytokine production	GO:0001817	0.00315482	2.50103	769	266	15	62700	TNFRSF1B,SLC7A5,IL6R,IRF5,ZFPM1,SPHK1,TLR2,IL1R2,CLEC4A,NR4A3,IL12B,CSF1R,TNFRSF14,IL1B,PNP
GO:BP	muscle structure development	GO:0061061	0.00316887	2.4991	669	266	14	62700	FLNC,CDK5,ADM,ZFPM1,HES1,UCHL1,LAMB2,GPER1,NR4A1,HLX,FOS,SERP1,AKAP6,ACTC1
GO:BP	neuron recognition	GO:0008038	0.00335111	2.47481	45	266	5	62700	IGSF9,EMB,CDK5R1,AMIGO1,NTM
GO:BP	cytokine-mediated signaling pathway	GO:0019221	0.00338417	2.47055	486	266	12	62700	TNFRSF1B,IL6R,IL2RB,IRF5,SPHK1,IL1R2,IL12B,CSF1R,TNFRSF14,IL1B,CCL4,ECM1
GO:BP	regulation of neurotransmitter levels	GO:0001505	0.00343587	2.46396	185	266	8	62700	HTR1B,CDK5,SYT7,GPER1,NR4A1,STXBP2,SYT1,CPLX3
GO:BP	glial cell differentiation	GO:0010001	0.00345803	2.46117	250	266	9	62700	TNFRSF1B,CDK5,HES1,TLR2,LAMB2,C1QA,CDK6,IL1B,WASF3
GO:BP	cytokine production	GO:0001816	0.00346968	2.45971	775	266	15	62700	TNFRSF1B,SLC7A5,IL6R,IRF5,ZFPM1,SPHK1,TLR2,IL1R2,CLEC4A,NR4A3,IL12B,CSF1R,TNFRSF14,IL1B,PNP
GO:BP	lymphocyte activation	GO:0046649	0.00352482	2.45286	776	266	15	62700	TNFRSF1B,IL6R,IL2RB,THY1,ZFPM1,HES1,SEMA4A,CLEC4A,CDK6,THEMIS2,IL12B,HLX,TNFRSF14,IL1B,PNP
GO:BP	positive regulation of cytokine production	GO:0001819	0.00368283	2.43382	490	266	12	62700	SLC7A5,IL6R,IRF5,ZFPM1,SPHK1,TLR2,NR4A3,IL12B,CSF1R,TNFRSF14,IL1B,PNP
GO:BP	negative regulation of cell projection organization	GO:0031345	0.00372352	2.42905	187	266	8	62700	CDK5,THY1,HES1,ITM2C,CARM1,SEMA4A,SEMA6B,FSTL4
GO:BP	locomotion	GO:0040011	0.00376662	2.42405	1225	266	19	62700	IL6R,CDK5,ARHGAP18,CYGB,SPOCK2,THY1,SPHK1,SEMA4A,CDK6,NR4A3,GPER1,SEMA6B,CSF1R,NR4A1,TNFRSF14,IL1B,STC1,CCL4,ECM1
GO:BP	positive regulation of cellular component organization	GO:0051130	0.00389303	2.40971	1111	266	18	62700	FHOD1,WDR45,IL2RB,CROCC,THY1,CDK5R1,SPHK1,BRK1,SEMA4A,ZMYND10,NDNF,APLN,GPER1,IL1B,WASF3,SYT1,AMIGO1,PSRC1
GO:BP	positive regulation of protein modification process	GO:0031401	0.00400616	2.39727	890	266	16	62700	JTB,CAMKK1,IL6R,PTTG1IP,CDK5,CDK5R1,SPHK1,HES1,NELFA,CDC6,IL12B,GPER1,CSF1R,TNFRSF14,IL1B,PSRC1
GO:BP	cell migration	GO:0016477	0.00406864	2.39055	1475	266	21	62700	IL6R,CDK5,CYGB,ITGB7,THY1,CDK5R1,SPHK1,HES1,SEMA4A,NDNF,NR4A3,IL12B,GPER1,SEMA6B,CSF1R,NR4A1,TNFRSF14,IL1B,STC1,CCL4,ECM1
GO:BP	regulation of transmembrane transport	GO:0034762	0.00441318	2.35525	591	266	13	62700	SLC7A5,KCNE3,THY1,KCNA3,NR4A3,GPER1,IL1B,AMIGO1,AKAP6,SCN2B,KCNIP1,CACNA1F,KCNA4
GO:BP	head development	GO:0060322	0.00459066	2.33812	793	266	15	62700	PYGO2,CDK5,SHROOM4,CDK5R1,SPHK1,HES1,AATK,KCNA3,CDK6,NDNF,SEMA6B,CSF1R,AMIGO1,CKB,PBX3
GO:BP	regulation of cytoskeleton organization	GO:0051493	0.00472353	2.32573	502	266	12	62700	FHOD1,KANK4,ARHGAP18,CDK5R1,PEAK3,BRK1,GAS2L1,CSF1R,WASF3,NAA80,PSRC1,STMN3
GO:BP	positive regulation of phosphate metabolic process	GO:0045937	0.00510773	2.29177	800	266	15	62700	JTB,CAMKK1,IL6R,CDK5,CDK5R1,SPHK1,HES1,CDC6,IL12B,GPER1,CSF1R,TNFRSF14,IL1B,EEF1A2,PSRC1
GO:BP	positive regulation of phosphorus metabolic process	GO:0010562	0.00510773	2.29177	800	266	15	62700	JTB,CAMKK1,IL6R,CDK5,CDK5R1,SPHK1,HES1,CDC6,IL12B,GPER1,CSF1R,TNFRSF14,IL1B,EEF1A2,PSRC1
GO:BP	positive regulation of organelle organization	GO:0010638	0.00522872	2.2816	507	266	12	62700	FHOD1,WDR45,CROCC,CDK5R1,SPHK1,BRK1,ZMYND10,GPER1,IL1B,WASF3,SYT1,PSRC1
GO:BP	response to organic cyclic compound	GO:0014070	0.0053936	2.26812	911	266	16	62700	BCL2L1,HTR1B,OGG1,CDK5,ADM,HES1,TLR2,CARM1,NR4A3,GPER1,IL1B,FOS,ARPC1B,STC1,AKAP6,PENK
GO:BP	muscle system process	GO:0003012	0.00556086	2.25486	422	266	11	62700	TNFRSF1B,KCNE3,SPHK1,NR4A3,GPER1,NR4A1,IL1B,STC1,AKAP6,KBTBD13,SCN2B
GO:BP	negative regulation of macromolecule metabolic process	GO:0010605	0.00561221	2.25087	3339	266	34	62700	GCFC2,PURB,SLC7A5,IL6R,OGG1,WFDC3,CDK5,SH3BP5L,ERCC4,SPOCK2,THY1,CDK5R1,ZFPM1,PCGF2,HES1,UCHL1,IL1R2,ITM2C,NELFA,RGS14,CLEC4A,CDK6,CDC6,GAS2L1,HIC1,NR4A3,APLN,IL12B,GPER1,NR4A1,IL1B,F8A3,ANKRD34A,ECM1
GO:BP	positive regulation of apoptotic process	GO:0043065	0.00566664	2.24667	511	266	12	62700	TNFRSF1B,CDK5,ADM,IRF5,CDK5R1,ITM2C,CARM1,PHLDA1,IL12B,GPER1,NR4A1,EEF1A2
GO:BP	negative regulation of cellular component organization	GO:0051129	0.00619839	2.20772	709	266	14	62700	TNFRSF1B,BCL2L1,KANK4,CDK5,ERCC4,THY1,HES1,TLR2,ITM2C,CARM1,SEMA4A,SEMA6B,FSTL4,IL1B
GO:BP	positive regulation of kinase activity	GO:0033674	0.00636383	2.19628	428	266	11	62700	JTB,CAMKK1,IL6R,CDK5,CDK5R1,CDC6,IL12B,CSF1R,IL1B,EEF1A2,PSRC1
GO:BP	negative regulation of developmental process	GO:0051093	0.0063677	2.19602	923	266	16	62700	BCL2L1,CDK5,THY1,ZFPM1,HES1,TLR2,WNT9A,CARM1,SEMA4A,CDK6,GPER1,SEMA6B,FSTL4,HLX,IL1B,ECM1
GO:BP	neurotransmitter transport	GO:0006836	0.00685723	2.16385	203	266	8	62700	HTR1B,CDK5,SYT7,GPER1,NR4A1,STXBP2,SYT1,CPLX3
GO:BP	regulation of secretion	GO:0051046	0.00692533	2.15956	616	266	13	62700	TNFRSF1B,HTR1B,CDK5,TLR2,SYT7,IL12B,GPER1,STXBP2,IL1B,SYT1,CPLX3,STC1,SERP1
GO:BP	positive regulation of transferase activity	GO:0051347	0.00704235	2.15228	522	266	12	62700	JTB,CAMKK1,IL6R,CDK5,CDK5R1,CDC6,IL12B,CSF1R,IL1B,PPP1R3G,EEF1A2,PSRC1
GO:BP	blood vessel morphogenesis	GO:0048514	0.00729912	2.13673	619	266	13	62700	ADM,TGFBI,THY1,SPHK1,HES1,SEMA4A,NDNF,APLN,IL12B,NR4A1,IL1B,ADM2,ECM1
GO:BP	cell-cell adhesion	GO:0098609	0.00791173	2.10173	939	266	16	62700	IGSF9,EMB,SCARF2,ITGB7,THY1,CADM3,CDK5R1,HES1,COL14A1,NR4A3,IL12B,HLX,TNFRSF14,IL1B,AMIGO1,PNP
GO:BP	angiogenesis	GO:0001525	0.00806397	2.09345	529	266	12	62700	ADM,TGFBI,THY1,SPHK1,SEMA4A,NDNF,APLN,IL12B,NR4A1,IL1B,ADM2,ECM1
GO:BP	epithelial cell proliferation	GO:0050673	0.00827974	2.08198	440	266	11	62700	BCL2L1,PYGO2,HES1,FMC1,CDK6,NR4A3,APLN,IL12B,NR4A1,HLX,ECM1
GO:BP	negative regulation of neurogenesis	GO:0050768	0.00835505	2.07805	147	266	7	62700	CDK5,THY1,HES1,SEMA4A,SEMA6B,FSTL4,IL1B
GO:BP	positive regulation of programmed cell death	GO:0043068	0.00837888	2.07681	531	266	12	62700	TNFRSF1B,CDK5,ADM,IRF5,CDK5R1,ITM2C,CARM1,PHLDA1,IL12B,GPER1,NR4A1,EEF1A2
GO:BP	microtubule-based process	GO:0007017	0.00845888	2.07269	944	266	16	62700	CDK5,CROCC,LZTS2,NCKAP5L,CDK5R1,UCHL1,IQCA1,DNAI2,RGS14,ZMYND10,FIGNL1,GAS2L1,LRRC61,ANKFN1,PSRC1,STMN3
GO:BP	protein transport	GO:0015031	0.00858177	2.06642	1810	266	23	62700	FHIP1B,MON1B,COG8,PTTG1IP,CDK5,DNAJC14,NUP37,BBIP1,CDK5R1,TLR2,ACAP1,TAMALIN,SYT7,IL12B,GPER1,TIMM29,ARF5,STXBP2,IL1B,CPLX3,SERP1,AKAP6,RAB39A
GO:BP	inorganic ion transmembrane transport	GO:0098660	0.00903976	2.04384	949	266	16	62700	KCNE3,THY1,KCNA3,SLC39A1,NCS1,RHBG,GPER1,AMIGO1,GABRA1,AKAP6,SCN2B,KCNIP1,CACNA1F,KCNA4,HEPH,GABRP
GO:BP	secretion	GO:0046903	0.00965617	2.01519	954	266	16	62700	TNFRSF1B,HTR1B,CDK5,TLR2,SYT7,NR4A3,APLN,IL12B,GPER1,NR4A1,STXBP2,IL1B,SYT1,CPLX3,STC1,SERP1
GO:BP	positive regulation of protein kinase activity	GO:0045860	0.00966045	2.015	362	266	10	62700	JTB,CAMKK1,IL6R,CDK5,CDK5R1,CDC6,IL12B,CSF1R,IL1B,PSRC1
GO:BP	monoatomic cation transport	GO:0006812	0.00996168	2.00167	1071	266	17	62700	CDK5,KCNE3,THY1,HES1,KCNA3,SLC39A1,NCS1,GPER1,AMIGO1,STC1,AKAP6,CCL4,SCN2B,KCNIP1,CACNA1F,KCNA4,HEPH
GO:BP	actin filament organization	GO:0007015	0.0102443	1.98952	450	266	11	62700	FHOD1,KANK4,ARHGAP18,SHROOM4,BRK1,GAS2L1,WASF3,ARPC1B,NAA80,KBTBD13,ACTC1
GO:BP	regulation of epithelial cell proliferation	GO:0050678	0.0103868	1.98352	365	266	10	62700	PYGO2,HES1,FMC1,CDK6,NR4A3,APLN,IL12B,NR4A1,HLX,ECM1
GO:BP	cellular nitrogen compound metabolic process	GO:0034641	0.0105708	1.97589	8625	266	64	62700	MRPL4,GCFC2,FHOD1,TRIM14,GPKOW,TNFRSF1B,PURB,ACOT7,ORMDL2,TUT1,SF3B5,UPP1,DGAT1,OGG1,AK1,CDK5,MCM7,ZNF22,IRF5,MTERF2,ERCC4,PKNOX2,ZBTB3,CDK5R1,ZFPM1,INTS11,SPHK1,PCGF2,HES1,TLR2,SYCP1,CARM1,NELFA,RGS14,CELF6,MRPS16,LRRC14,GTPBP3,CDK6,CDC6,FIGNL1,RFX2,HIC1,NR4A3,IER5,RRS1,APLN,RSAD1,GPER1,BBX,NR4A1,HLX,TNIP3,IL1B,FOS,SERP1,PNP,PBX3,EEF1A2,COA3,PSRC1,ANKRD34A,SNORD60,ECM1
GO:BP	positive regulation of nervous system development	GO:0051962	0.0109583	1.96026	288	266	9	62700	TNFRSF1B,SLC7A5,HES1,TLR2,SEMA4A,RGS14,GPER1,IL1B,AMIGO1
GO:BP	homeostatic process	GO:0042592	0.0109683	1.95986	1704	266	22	62700	GJB6,ORMDL2,HTR1B,DGAT1,CROCC,KCNE3,LETM2,THY1,ZFPM1,CDK6,RHBG,NR4A3,GPER1,CYB561D2,NBEA,CSF1R,BOLA1,IL1B,PPP1R3G,STC1,AKAP6,RAB39A
GO:BP	glial cell proliferation	GO:0014009	0.0110174	1.95792	57	266	5	62700	SLC7A5,HES1,CSF1R,IL1B,PENK
GO:BP	response to salt	GO:1902074	0.01116	1.95234	368	266	10	62700	HTR1B,CDK5,CDK5R1,LRP11,SYT7,IL1B,SYT1,FOS,AMIGO1,PENK
GO:BP	regulation of actin filament-based process	GO:0032970	0.0117027	1.93171	370	266	10	62700	FHOD1,KANK4,ARHGAP18,CDK5R1,PEAK3,BRK1,CSF1R,WASF3,STC1,NAA80
GO:BP	regulation of cellular component size	GO:0032535	0.0119826	1.92145	371	266	10	62700	KANK4,PEX11B,CDK5,ARHGAP18,BRK1,SEMA4A,SEMA6B,FSTL4,LAMTOR4,NAA80
GO:BP	positive regulation of cell communication	GO:0010647	0.0132905	1.87646	1725	266	22	62700	IL6R,ANKRD6,SPHK1,HES1,TLR2,LAMB2,ITM2C,DOK2,RGS14,HIC1,IL12B,GPER1,LY86,CSF1R,IL1B,LAMTOR4,SYT1,SERP1,AKAP6,CCL4,MPP2,ECM1
GO:BP	positive regulation of signaling	GO:0023056	0.0132905	1.87646	1725	266	22	62700	IL6R,ANKRD6,SPHK1,HES1,TLR2,LAMB2,ITM2C,DOK2,RGS14,HIC1,IL12B,GPER1,LY86,CSF1R,IL1B,LAMTOR4,SYT1,SERP1,AKAP6,CCL4,MPP2,ECM1
GO:BP	regulation of muscle system process	GO:0090257	0.0141492	1.84927	224	266	8	62700	TNFRSF1B,SPHK1,NR4A3,GPER1,NR4A1,STC1,AKAP6,KBTBD13
GO:BP	positive regulation of cell motility	GO:2000147	0.0143294	1.84377	560	266	12	62700	IL6R,SPOCK2,THY1,SPHK1,SEMA4A,NR4A3,GPER1,SEMA6B,CSF1R,TNFRSF14,IL1B,CCL4
GO:BP	cell division	GO:0051301	0.0145305	1.83772	660	266	13	62700	RTKN,JTB,BCL2L1,CDK5,LZTS2,NUP37,SYCP1,RGS14,CDK6,CDC6,IL1B,CDC26,PSRC1
GO:BP	establishment of organelle localization	GO:0051656	0.0148223	1.82908	468	266	11	62700	FHOD1,DNM1,CDK5,CROCC,UCHL1,NR4A3,RRS1,STXBP2,ANKFN1,F8A3,PSRC1
GO:BP	regulation of secretion by cell	GO:1903530	0.0151181	1.8205	563	266	12	62700	TNFRSF1B,HTR1B,CDK5,TLR2,SYT7,IL12B,GPER1,STXBP2,IL1B,SYT1,CPLX3,SERP1
GO:BP	export from cell	GO:0140352	0.0175647	1.75536	887	266	15	62700	TNFRSF1B,HTR1B,CDK5,KCNE3,TLR2,SYT7,NR4A3,IL12B,GPER1,NR4A1,STXBP2,IL1B,SYT1,CPLX3,SERP1
GO:BP	carbohydrate metabolic process	GO:0005975	0.0180293	1.74402	573	266	12	62700	SLC2A3,ALDOC,PFKFB4,ENO2,GPER1,GANAB,DPM3,GAL3ST4,G6PC3,PPP1R3G,SERP1,GDPGP1
GO:BP	positive regulation of locomotion	GO:0040017	0.0186673	1.72892	575	266	12	62700	IL6R,SPOCK2,THY1,SPHK1,SEMA4A,NR4A3,GPER1,SEMA6B,CSF1R,TNFRSF14,IL1B,CCL4
GO:BP	positive regulation of protein metabolic process	GO:0051247	0.0193254	1.71387	1374	266	19	62700	TNFRSF1B,JTB,CAMKK1,IL6R,PTTG1IP,CDK5,CDK5R1,SPHK1,HES1,NELFA,CDC6,IL12B,GPER1,CSF1R,TNFRSF14,IL1B,SERP1,COA3,PSRC1
GO:BP	glycoprotein metabolic process	GO:0009100	0.0193586	1.71313	392	266	10	62700	SPOCK2,ITM2C,PHLDA1,NDNF,HS3ST2,GANAB,DPM3,GAL3ST4,GALNT17,SERP1
GO:BP	cellular response to growth factor stimulus	GO:0071363	0.0196404	1.70685	679	266	13	62700	TNFRSF1B,MCM7,SPHK1,HES1,NDNF,FAM20C,APLN,IL12B,FSTL4,NR4A1,IL1B,FOS,PENK
GO:BP	negative regulation of cellular metabolic process	GO:0031324	0.0202652	1.69325	3233	266	32	62700	GCFC2,PURB,ORMDL2,BCL2L1,SLC7A5,IL6R,OGG1,CDK5,SH3BP5L,ERCC4,THY1,CDK5R1,ZFPM1,SPHK1,PCGF2,HES1,UCHL1,IL1R2,ITM2C,NELFA,RGS14,CLEC4A,CDK6,CDC6,GAS2L1,HIC1,NR4A3,APLN,IL12B,GPER1,IL1B,ANKRD34A
GO:BP	organic cyclic compound metabolic process	GO:1901360	0.0224593	1.6486	8451	266	62	62700	GCFC2,FHOD1,TRIM14,GPKOW,TNFRSF1B,PURB,ACOT7,TUT1,SF3B5,UPP1,DGAT1,OGG1,SLC2A3,AK1,CDK5,MCM7,ADM,ZNF22,IRF5,MTERF2,ERCC4,PKNOX2,ZBTB3,CDK5R1,ZFPM1,INTS11,FOLH1,SPHK1,PCGF2,HES1,TLR2,SYCP1,CARM1,NELFA,RGS14,CELF6,LRRC14,GTPBP3,CDK6,CDC6,FIGNL1,RFX2,HIC1,NR4A3,IER5,RRS1,APLN,RSAD1,GPER1,BBX,NR4A1,HLX,TNIP3,IL1B,FOS,APOF,PNP,PBX3,PSRC1,ANKRD34A,SNORD60,ECM1
GO:BP	positive regulation of neurogenesis	GO:0050769	0.0226843	1.64427	239	266	8	62700	TNFRSF1B,SLC7A5,HES1,TLR2,RGS14,GPER1,IL1B,AMIGO1
GO:BP	regulation of metal ion transport	GO:0010959	0.0230571	1.63719	400	266	10	62700	KCNE3,THY1,HES1,GPER1,AMIGO1,STC1,AKAP6,CCL4,SCN2B,KCNIP1
GO:BP	establishment of protein localization	GO:0045184	0.0231442	1.63556	1925	266	23	62700	FHIP1B,MON1B,COG8,PTTG1IP,CDK5,DNAJC14,NUP37,BBIP1,CDK5R1,TLR2,ACAP1,TAMALIN,SYT7,IL12B,GPER1,TIMM29,ARF5,STXBP2,IL1B,CPLX3,SERP1,AKAP6,RAB39A
GO:BP	negative regulation of axonogenesis	GO:0050771	0.0245481	1.60998	67	266	5	62700	CDK5,THY1,SEMA4A,SEMA6B,FSTL4
GO:BP	positive regulation of gliogenesis	GO:0014015	0.0245481	1.60998	67	266	5	62700	TNFRSF1B,SLC7A5,HES1,TLR2,IL1B
GO:BP	extracellular matrix organization	GO:0030198	0.0254757	1.59387	320	266	9	62700	OLFML2A,TNFRSF1B,SPOCK2,TGFBI,COL14A1,LAMB2,NDNF,ADAMTSL3,ADAMTS4
GO:BP	extracellular structure organization	GO:0043062	0.0261147	1.58312	321	266	9	62700	OLFML2A,TNFRSF1B,SPOCK2,TGFBI,COL14A1,LAMB2,NDNF,ADAMTSL3,ADAMTS4
GO:BP	lipid metabolic process	GO:0006629	0.0266089	1.57497	1406	266	19	62700	LYPLA2,ACOT7,ORMDL2,DGAT1,CYGB,ADM,126,NAA40,TYSND1,SPHK1,FMC1,NR4A3,GPER1,CSF1R,DPM3,GAL3ST4,IL1B,APOF,EEF1A2
GO:BP	external encapsulating structure organization	GO:0045229	0.0274337	1.56171	323	266	9	62700	OLFML2A,TNFRSF1B,SPOCK2,TGFBI,COL14A1,LAMB2,NDNF,ADAMTSL3,ADAMTS4
GO:BP	regulation of cytokine production involved in immune response	GO:0002718	0.0290498	1.53686	118	266	6	62700	TNFRSF1B,SLC7A5,IRF5,NR4A3,TNFRSF14,IL1B
GO:BP	cytokine production involved in immune response	GO:0002367	0.0290498	1.53686	118	266	6	62700	TNFRSF1B,SLC7A5,IRF5,NR4A3,TNFRSF14,IL1B
GO:BP	organonitrogen compound biosynthetic process	GO:1901566	0.0294307	1.5312	1816	266	22	62700	MRPL4,ACOT7,ORMDL2,WDR45,UPP1,AK1,SPHK1,ITM2C,MRPS16,PHLDA1,IL12B,RSAD1,HS3ST2,DPM3,GAL3ST4,GALNT17,IL1B,CKB,SERP1,PNP,EEF1A2,COA3
GO:BP	regulation of cell migration	GO:0030334	0.0298217	1.52547	928	266	15	62700	IL6R,CDK5,CYGB,THY1,SPHK1,SEMA4A,NR4A3,GPER1,SEMA6B,CSF1R,TNFRSF14,IL1B,STC1,CCL4,ECM1
GO:BP	organelle localization	GO:0051640	0.0299194	1.52405	603	266	12	62700	FHOD1,DNM1,CDK5,CROCC,UCHL1,NR4A3,RRS1,STXBP2,SYT1,ANKFN1,F8A3,PSRC1
GO:BP	heterocycle metabolic process	GO:0046483	0.0305571	1.51489	8160	266	60	62700	GCFC2,FHOD1,TRIM14,GPKOW,TNFRSF1B,PURB,ACOT7,TUT1,SF3B5,UPP1,DGAT1,OGG1,SLC2A3,AK1,CDK5,MCM7,ZNF22,IRF5,MTERF2,ERCC4,PKNOX2,ZBTB3,CDK5R1,ZFPM1,INTS11,FOLH1,SPHK1,PCGF2,HES1,TLR2,SYCP1,CARM1,NELFA,RGS14,CELF6,LRRC14,GTPBP3,CDK6,CDC6,FIGNL1,RFX2,HIC1,NR4A3,IER5,RRS1,APLN,RSAD1,GPER1,BBX,NR4A1,HLX,TNIP3,IL1B,FOS,PNP,PBX3,PSRC1,ANKRD34A,SNORD60,ECM1
GO:BP	response to growth factor	GO:0070848	0.0309553	1.50926	709	266	13	62700	TNFRSF1B,MCM7,SPHK1,HES1,NDNF,FAM20C,APLN,IL12B,FSTL4,NR4A1,IL1B,FOS,PENK
GO:BP	regulation of actin cytoskeleton organization	GO:0032956	0.0309827	1.50888	328	266	9	62700	FHOD1,KANK4,ARHGAP18,CDK5R1,PEAK3,BRK1,CSF1R,WASF3,NAA80
GO:BP	secretion by cell	GO:0032940	0.0323311	1.49038	821	266	14	62700	TNFRSF1B,HTR1B,CDK5,TLR2,SYT7,NR4A3,IL12B,GPER1,NR4A1,STXBP2,IL1B,SYT1,CPLX3,SERP1
GO:BP	regulation of response to stress	GO:0080134	0.0336006	1.47365	1430	266	19	62700	TNFRSF1B,BCL2L1,SF3B5,OGG1,PTTG1IP,ERCC4,ANKRD6,THY1,SPHK1,TLR2,LRRC14,FIGNL1,HIC1,IER5,IL12B,GPER1,TNIP3,IL1B,PENK
GO:BP	T-helper cell differentiation	GO:0042093	0.0373957	1.42718	73	266	5	62700	IL6R,ZFPM1,SEMA4A,IL12B,HLX
GO:BP	innate immune response	GO:0045087	0.0377245	1.42338	947	266	15	62700	TRIM14,WFDC3,IRF5,TLR2,C1QA,LRRC14,CLEC4A,IL12B,GPER1,LY86,CSF1R,TNIP3,TNFRSF14,CCL4,TMEM45B
GO:BP	alpha-beta T cell differentiation	GO:0046632	0.0385411	1.41408	124	266	6	62700	IL6R,ZFPM1,SEMA4A,IL12B,HLX,PNP
GO:BP	leukocyte differentiation	GO:0002521	0.0387096	1.41218	619	266	12	62700	IL6R,ZFPM1,TLR2,SEMA4A,CDK6,FAM20C,IL12B,CSF1R,HLX,IL1B,FOS,PNP
GO:BP	hemopoiesis	GO:0030097	0.0396072	1.40223	951	266	15	62700	PURB,IL6R,ZFPM1,HES1,TLR2,SEMA4A,CDK6,FAM20C,RRS1,IL12B,CSF1R,HLX,IL1B,FOS,PNP
GO:BP	neuroinflammatory response	GO:0150076	0.0399672	1.3983	74	266	5	62700	TNFRSF1B,SPHK1,TLR2,C1QA,IL1B
GO:BP	monosaccharide metabolic process	GO:0005996	0.0416279	1.38062	260	266	8	62700	SLC2A3,ALDOC,PFKFB4,ENO2,G6PC3,PPP1R3G,SERP1,GDPGP1
GO:BP	CD4-positive, alpha-beta T cell differentiation involved in immune response	GO:0002294	0.0426744	1.36983	75	266	5	62700	IL6R,ZFPM1,SEMA4A,IL12B,HLX
GO:BP	positive regulation of immune effector process	GO:0002699	0.0439762	1.35678	262	266	8	62700	SLC7A5,IRF5,NR4A3,IL12B,STXBP2,HLX,TNFRSF14,IL1B
GO:BP	microtubule bundle formation	GO:0001578	0.0441459	1.35511	127	266	6	62700	NCKAP5L,DNAI2,ZMYND10,GAS2L1,LRRC61,PSRC1
GO:BP	regulation of membrane potential	GO:0042391	0.0446128	1.35054	432	266	10	62700	BCL2L1,CDK5,KCNE3,GPER1,GABRA1,AKAP6,SCN2B,KCNA4,MPP2,GABRP
GO:BP	regulation of lipid metabolic process	GO:0019216	0.0450898	1.34592	344	266	9	62700	ORMDL2,ADM,TYSND1,SPHK1,FMC1,NR4A3,GPER1,IL1B,EEF1A2
GO:BP	alpha-beta T cell differentiation involved in immune response	GO:0002293	0.0455221	1.34178	76	266	5	62700	IL6R,ZFPM1,SEMA4A,IL12B,HLX
GO:BP	alpha-beta T cell activation involved in immune response	GO:0002287	0.0455221	1.34178	76	266	5	62700	IL6R,ZFPM1,SEMA4A,IL12B,HLX
GO:BP	regulation of leukocyte proliferation	GO:0070663	0.0477066	1.32142	265	266	8	62700	TNFRSF1B,BCL2L1,HES1,IL12B,CSF1R,TNFRSF14,IL1B,PNP
GO:BP	positive regulation of calcium ion-dependent exocytosis	GO:0045956	0.0498189	1.30261	13	266	3	62700	CDK5,SYT7,SYT1
GO:CC	cellular anatomical entity	GO:0110165	1.10385e-101	100.957	21541	266	256	62700	GJB6,LYPLA2,MENT,MRPL4,GCFC2,FHOD1,TRIM14,OLFML2A,DOHH,GPKOW,TNFRSF1B,CCDC137,DENND4B,FHIP1B,CCDC28B,RAPGEF5,RTKN,PURB,MYO9A,ACOT7,FLNC,JTB,ORMDL2,CAMKK1,BCL2L1,EEF1AKMT3,SLC7A5,MON1B,COG8,TUT1,DNM1,IL6R,WDR45,PYGO2,SF3B5,KANK4,UPP1,HTR1B,DGAT1,INAFM2,OGG1,PTTG1IP,PEX11B,IL2RB,WFDC3,CNPPD1,SLC2A3,TES,LYG2,AK1,CDK5,MCM7,ARHGAP18,CYGB,ADM,GPRIN2,DNAJC14,126,PRICKLE2,CROCC,IGSF9,ZNF22,LZTS2,HECTD3,I…
GO:CC	cellular_component	GO:0005575	6.3018e-99	98.2005	22090	266	256	62700	GJB6,LYPLA2,MENT,MRPL4,GCFC2,FHOD1,TRIM14,OLFML2A,DOHH,GPKOW,TNFRSF1B,CCDC137,DENND4B,FHIP1B,CCDC28B,RAPGEF5,RTKN,PURB,MYO9A,ACOT7,FLNC,JTB,ORMDL2,CAMKK1,BCL2L1,EEF1AKMT3,SLC7A5,MON1B,COG8,TUT1,DNM1,IL6R,WDR45,PYGO2,SF3B5,KANK4,UPP1,HTR1B,DGAT1,INAFM2,OGG1,PTTG1IP,PEX11B,IL2RB,WFDC3,CNPPD1,SLC2A3,TES,LYG2,AK1,CDK5,MCM7,ARHGAP18,CYGB,ADM,GPRIN2,DNAJC14,126,PRICKLE2,CROCC,IGSF9,ZNF22,LZTS2,HECTD3,I…
GO:CC	intracellular anatomical structure	GO:0005622	2.15065e-67	66.6674	17772	266	214	62700	GJB6,LYPLA2,MRPL4,GCFC2,FHOD1,TRIM14,DOHH,GPKOW,TNFRSF1B,CCDC137,DENND4B,FHIP1B,CCDC28B,RAPGEF5,RTKN,PURB,MYO9A,ACOT7,FLNC,JTB,ORMDL2,CAMKK1,BCL2L1,EEF1AKMT3,SLC7A5,MON1B,COG8,TUT1,DNM1,WDR45,PYGO2,SF3B5,KANK4,UPP1,HTR1B,DGAT1,OGG1,PTTG1IP,PEX11B,IL2RB,CNPPD1,SLC2A3,TES,AK1,CDK5,MCM7,ARHGAP18,CYGB,ADM,DNAJC14,126,PRICKLE2,CROCC,ZNF22,LZTS2,HECTD3,IRF5,MTERF2,NAA40,SH3BP5L,NUP37,KCNE3,LETM2,ERCC4,…
GO:CC	cytoplasm	GO:0005737	9.5581e-67	66.0196	12251	266	184	62700	LYPLA2,MRPL4,GCFC2,FHOD1,TRIM14,DOHH,TNFRSF1B,DENND4B,FHIP1B,CCDC28B,RTKN,MYO9A,ACOT7,FLNC,JTB,ORMDL2,CAMKK1,BCL2L1,EEF1AKMT3,SLC7A5,MON1B,COG8,TUT1,DNM1,WDR45,KANK4,UPP1,HTR1B,DGAT1,OGG1,PTTG1IP,PEX11B,IL2RB,SLC2A3,TES,AK1,CDK5,MCM7,ARHGAP18,CYGB,ADM,DNAJC14,126,PRICKLE2,CROCC,LZTS2,HECTD3,IRF5,MTERF2,NAA40,SH3BP5L,NUP37,KCNE3,LETM2,ALDOC,TYSND1,PHETA1,SHROOM4,PKNOX2,NCKAP5L,TGFBI,RBIS,BBIP1,ANK…
GO:CC	organelle	GO:0043226	2.8114e-52	51.5511	16766	266	193	62700	GJB6,LYPLA2,MRPL4,GCFC2,FHOD1,TRIM14,GPKOW,TNFRSF1B,CCDC137,DENND4B,CCDC28B,RAPGEF5,RTKN,PURB,MYO9A,ACOT7,FLNC,JTB,ORMDL2,CAMKK1,BCL2L1,EEF1AKMT3,SLC7A5,MON1B,COG8,TUT1,DNM1,PYGO2,SF3B5,KANK4,UPP1,HTR1B,DGAT1,OGG1,PTTG1IP,PEX11B,IL2RB,CNPPD1,SLC2A3,TES,AK1,CDK5,MCM7,ARHGAP18,DNAJC14,126,PRICKLE2,CROCC,ZNF22,LZTS2,IRF5,MTERF2,NAA40,NUP37,KCNE3,LETM2,ERCC4,ALDOC,TYSND1,PHETA1,SHROOM4,PKNOX2,ITGB7,N…
GO:CC	intracellular organelle	GO:0043229	3.91942e-48	47.4068	15969	266	184	62700	GJB6,LYPLA2,MRPL4,GCFC2,FHOD1,TRIM14,GPKOW,TNFRSF1B,CCDC137,DENND4B,CCDC28B,RAPGEF5,RTKN,PURB,MYO9A,ACOT7,FLNC,JTB,ORMDL2,CAMKK1,BCL2L1,EEF1AKMT3,SLC7A5,MON1B,COG8,TUT1,DNM1,PYGO2,SF3B5,KANK4,UPP1,HTR1B,DGAT1,OGG1,PTTG1IP,PEX11B,IL2RB,CNPPD1,SLC2A3,TES,AK1,CDK5,MCM7,ARHGAP18,DNAJC14,126,PRICKLE2,CROCC,ZNF22,LZTS2,IRF5,MTERF2,NAA40,NUP37,LETM2,ERCC4,ALDOC,TYSND1,PHETA1,SHROOM4,PKNOX2,NCKAP5L,TGFBI…
GO:CC	membrane-bounded organelle	GO:0043227	3.39792e-43	42.4688	15624	266	176	62700	LYPLA2,MRPL4,GCFC2,FHOD1,TRIM14,GPKOW,TNFRSF1B,CCDC137,DENND4B,RAPGEF5,PURB,ACOT7,JTB,ORMDL2,CAMKK1,BCL2L1,EEF1AKMT3,SLC7A5,MON1B,COG8,TUT1,DNM1,PYGO2,SF3B5,UPP1,HTR1B,DGAT1,OGG1,PTTG1IP,PEX11B,IL2RB,CNPPD1,SLC2A3,TES,AK1,CDK5,MCM7,ARHGAP18,DNAJC14,126,PRICKLE2,CROCC,ZNF22,LZTS2,IRF5,MTERF2,NAA40,NUP37,KCNE3,LETM2,ERCC4,ALDOC,TYSND1,PHETA1,SHROOM4,PKNOX2,ITGB7,TGFBI,RBIS,ZBTB3,BBIP1,ANKRD6,THY1,C…
GO:CC	membrane	GO:0016020	2.09302e-39	38.6792	9853	266	137	62700	GJB6,MRPL4,FHOD1,TRIM14,TNFRSF1B,RAPGEF5,MYO9A,FLNC,JTB,ORMDL2,BCL2L1,SLC7A5,COG8,DNM1,IL6R,WDR45,HTR1B,DGAT1,INAFM2,PTTG1IP,PEX11B,IL2RB,CNPPD1,SLC2A3,TES,CDK5,MCM7,ARHGAP18,GPRIN2,DNAJC14,126,PRICKLE2,CROCC,IGSF9,LZTS2,KCNE3,LETM2,TYSND1,EMB,SHROOM4,SCARF2,ITGB7,TGFBI,WBP1,BBIP1,THY1,CADM3,CDK5R1,TMEM171,FOLH1,SPHK1,NAT8,LRP11,TLR2,UCHL1,IL1R2,LRFN1,AATK,ITM2C,MARVELD1,KCNA3,FCGR2A,SLC39A1,DNAI…
GO:CC	intracellular membrane-bounded organelle	GO:0043231	6.45699e-35	34.19	14560	266	159	62700	LYPLA2,MRPL4,GCFC2,FHOD1,TRIM14,GPKOW,TNFRSF1B,CCDC137,DENND4B,RAPGEF5,PURB,ACOT7,JTB,ORMDL2,CAMKK1,BCL2L1,EEF1AKMT3,SLC7A5,MON1B,COG8,TUT1,PYGO2,SF3B5,UPP1,HTR1B,DGAT1,OGG1,PTTG1IP,PEX11B,IL2RB,CNPPD1,SLC2A3,TES,CDK5,MCM7,ARHGAP18,DNAJC14,126,PRICKLE2,ZNF22,IRF5,MTERF2,NAA40,NUP37,LETM2,ERCC4,ALDOC,TYSND1,PHETA1,SHROOM4,PKNOX2,TGFBI,RBIS,ZBTB3,ANKRD6,THY1,CDK5R1,DACH2,ZFPM1,INTS11,SPHK1,PCGF2,HE…
GO:CC	cell periphery	GO:0071944	2.87639e-28	27.5412	6202	266	96	62700	GJB6,OLFML2A,TNFRSF1B,RAPGEF5,RTKN,FLNC,JTB,SLC7A5,DNM1,IL6R,HTR1B,DGAT1,IL2RB,SLC2A3,TES,CDK5,ARHGAP18,GPRIN2,126,CROCC,IGSF9,LZTS2,KCNE3,SPOCK2,EMB,SHROOM4,ITGB7,TGFBI,BBIP1,THY1,CADM3,CDK5R1,FOLH1,SPHK1,LRP11,TLR2,UCHL1,COL14A1,LAMB2,IL1R2,C1QA,LRFN1,ITM2C,MARVELD1,KCNA3,FCGR2A,SLC39A1,DNAI2,SEMA4A,RGS14,TAMALIN,ZMYND10,CLEC4A,NCS1,SYT7,MLKL,NDNF,HAVCR1,RHBG,ENO2,IL12B,PTPRCAP,RIMBP2,GPER1,ARF…
GO:CC	plasma membrane	GO:0005886	7.73206e-24	23.1117	5717	266	86	62700	GJB6,TNFRSF1B,RAPGEF5,FLNC,JTB,SLC7A5,DNM1,IL6R,HTR1B,DGAT1,IL2RB,SLC2A3,TES,CDK5,ARHGAP18,GPRIN2,126,CROCC,IGSF9,LZTS2,KCNE3,EMB,SHROOM4,ITGB7,TGFBI,BBIP1,THY1,CADM3,CDK5R1,FOLH1,SPHK1,LRP11,TLR2,UCHL1,IL1R2,LRFN1,ITM2C,MARVELD1,KCNA3,FCGR2A,SLC39A1,DNAI2,SEMA4A,RGS14,TAMALIN,ZMYND10,CLEC4A,NCS1,SYT7,MLKL,HAVCR1,RHBG,ENO2,IL12B,PTPRCAP,RIMBP2,GPER1,ARF5,SEMA6B,NBEA,CMYA5,CSF1R,STXBP2,TNFRSF14,RE…
GO:CC	cytosol	GO:0005829	7.75479e-24	23.1104	5457	266	84	62700	LYPLA2,GCFC2,FHOD1,DOHH,DENND4B,FHIP1B,RTKN,MYO9A,ACOT7,FLNC,CAMKK1,BCL2L1,EEF1AKMT3,SLC7A5,TUT1,WDR45,KANK4,UPP1,OGG1,PEX11B,IL2RB,TES,AK1,CDK5,MCM7,ARHGAP18,CYGB,126,CROCC,LZTS2,IRF5,NAA40,NUP37,ALDOC,TYSND1,PHETA1,RBIS,BBIP1,RGL2,CDK5R1,INTS11,SPHK1,PFKFB4,BRK1,UCHL1,SERF2,CARM1,DOK2,NELFA,MRPS16,LRRC14,CDK6,CDC6,SYT7,MLKL,PHLDA1,ENO2,IL12B,GPER1,NBEA,CMYA5,LRRC25,NR4A1,STXBP2,BOLA1,TNIP3,IL1B…
GO:CC	endomembrane system	GO:0012505	1.65769e-17	16.7805	4742	266	69	62700	LYPLA2,TNFRSF1B,DENND4B,ORMDL2,BCL2L1,MON1B,COG8,HTR1B,DGAT1,IL2RB,SLC2A3,DNAJC14,PRICKLE2,NUP37,ALDOC,PHETA1,TGFBI,THY1,SPHK1,NAT8,TLR2,UCHL1,COL14A1,LAMB2,ITM2C,FCGR2A,SLC39A1,ACAP1,GGCX,NCS1,SYT7,FAM20C,RRS1,IL12B,HS3ST2,GPER1,MARCHF3,ARF5,CYB561D2,NBEA,CMYA5,LRRC25,FSTL4,GANAB,NR4A1,DPM3,GAL3ST4,STXBP2,GALNT17,G6PC3,IL1B,LAMTOR4,ANKS4B,SYT1,FOS,CPLX3,SERP1,TAPBP,PNP,F8A3,AKAP6,RAB39A,TMEM59L,…
GO:CC	vesicle	GO:0031982	7.17306e-17	16.1443	3976	266	62	62700	LYPLA2,TRIM14,TNFRSF1B,DENND4B,ACOT7,BCL2L1,SLC7A5,MON1B,DNM1,DGAT1,PTTG1IP,IL2RB,SLC2A3,AK1,CROCC,LZTS2,KCNE3,ALDOC,PHETA1,ITGB7,TGFBI,THY1,FOLH1,SPHK1,BRK1,TLR2,LAMB2,ITM2C,FCGR2A,ACAP1,SYT7,FIGNL1,PHLDA1,ENO2,FAM20C,IL12B,GPER1,MARCHF3,ARF5,CYB561D2,FSTL4,GANAB,GAL3ST4,STXBP2,IL1B,LAMTOR4,WASF3,SYT1,CPLX3,ARPC1B,CKB,TAPBP,PNP,GABRA1,F8A3,SAYSD1,RAB39A,ACTC1,RHOBTB3,PENK,TMEM45B,ECM1
GO:CC	cell junction	GO:0030054	1.48843e-16	15.8273	2214	266	46	62700	GJB6,FHOD1,MYO9A,FLNC,BCL2L1,DNM1,HTR1B,TES,CDK5,IGSF9,EMB,SHROOM4,SCARF2,ITGB7,THY1,CADM3,CDK5R1,SPHK1,PEAK3,LAMB2,C1QA,LRFN1,KCNA3,RGS14,TAMALIN,NCS1,SYT7,MLKL,RIMBP2,GPER1,NBEA,NR4A1,STXBP2,WASF3,SYT1,CPLX3,ARPC1B,GABRA1,EEF1A2,AKAP6,SCN2B,KCNA4,ACTC1,PENK,MPP2,GABRP
GO:CC	extracellular region	GO:0005576	4.69896e-15	14.328	4206	266	61	62700	LYPLA2,MENT,OLFML2A,TNFRSF1B,ACOT7,SLC7A5,DNM1,IL6R,PTTG1IP,WFDC3,SLC2A3,LYG2,AK1,ADM,CROCC,ALDOC,SPOCK2,ITGB7,TGFBI,THY1,INTS11,FOLH1,BRK1,COL14A1,WNT9A,LAMB2,IL1R2,C1QA,ITM2C,SYT7,FIGNL1,NDNF,ENO2,FAM20C,APLN,IL12B,ARF5,LY86,FSTL4,GANAB,ADAMTSL3,GAL3ST4,STXBP2,IL1B,WASF3,ADM2,ARPC1B,APOF,CKB,STC1,NTM,ADAMTS4,PNP,CCL4,TECTB,ACTC1,RHOBTB3,PENK,CREG2,SOGA3,ECM1
GO:CC	cell projection	GO:0042995	1.60849e-13	12.7936	2329	266	43	62700	FHOD1,TNFRSF1B,MYO9A,SLC7A5,HTR1B,SLC2A3,AK1,CDK5,ARHGAP18,CYGB,CROCC,IGSF9,KCNE3,EMB,BBIP1,THY1,CDK5R1,BRK1,TLR2,UCHL1,IQCA1,KCNA3,DNAI2,RGS14,CDK6,NCS1,SYT7,HAVCR1,GPER1,TSGA10,ANKS4B,WASF3,SYT1,CPLX3,AMIGO1,GABRA1,KCNIP1,CACNA1F,KCNA4,ACTC1,PENK,MPP2,STMN3
GO:CC	intracellular non-membrane-bounded organelle	GO:0043232	1.97971e-13	12.7034	6568	266	75	62700	GJB6,MRPL4,GCFC2,FHOD1,CCDC137,CCDC28B,RTKN,MYO9A,FLNC,JTB,BCL2L1,EEF1AKMT3,TUT1,DNM1,SF3B5,KANK4,AK1,CDK5,MCM7,ARHGAP18,CROCC,LZTS2,IRF5,MTERF2,NAA40,NUP37,ERCC4,ALDOC,SHROOM4,PKNOX2,NCKAP5L,RBIS,CDK5R1,ZFPM1,PEAK3,PCGF2,HES1,BRK1,SYCP1,IQCA1,MARVELD1,CARM1,DNAI2,RGS14,MRPS16,ZMYND10,CDK6,CDC6,FIGNL1,PHLDA1,GAS2L1,RHBG,RFX2,HIC1,NR4A3,IER5,RRS1,GPER1,BBX,CMYA5,LRRC25,TSGA10,NR4A1,HLX,WASF3,FOS,A…
GO:CC	non-membrane-bounded organelle	GO:0043228	1.9959e-13	12.6999	6569	266	75	62700	GJB6,MRPL4,GCFC2,FHOD1,CCDC137,CCDC28B,RTKN,MYO9A,FLNC,JTB,BCL2L1,EEF1AKMT3,TUT1,DNM1,SF3B5,KANK4,AK1,CDK5,MCM7,ARHGAP18,CROCC,LZTS2,IRF5,MTERF2,NAA40,NUP37,ERCC4,ALDOC,SHROOM4,PKNOX2,NCKAP5L,RBIS,CDK5R1,ZFPM1,PEAK3,PCGF2,HES1,BRK1,SYCP1,IQCA1,MARVELD1,CARM1,DNAI2,RGS14,MRPS16,ZMYND10,CDK6,CDC6,FIGNL1,PHLDA1,GAS2L1,RHBG,RFX2,HIC1,NR4A3,IER5,RRS1,GPER1,BBX,CMYA5,LRRC25,TSGA10,NR4A1,HLX,WASF3,FOS,A…
GO:CC	plasma membrane bounded cell projection	GO:0120025	7.88704e-13	12.1031	2217	266	41	62700	FHOD1,TNFRSF1B,MYO9A,SLC7A5,HTR1B,AK1,CDK5,ARHGAP18,CYGB,CROCC,IGSF9,KCNE3,EMB,BBIP1,THY1,CDK5R1,BRK1,UCHL1,IQCA1,KCNA3,DNAI2,RGS14,CDK6,NCS1,SYT7,HAVCR1,GPER1,TSGA10,ANKS4B,WASF3,SYT1,CPLX3,AMIGO1,GABRA1,KCNIP1,CACNA1F,KCNA4,ACTC1,PENK,MPP2,STMN3
GO:CC	membrane-enclosed lumen	GO:0031974	1.34484e-12	11.8713	6656	266	74	62700	MRPL4,GCFC2,FHOD1,GPKOW,CCDC137,DENND4B,RAPGEF5,PURB,ACOT7,CAMKK1,BCL2L1,EEF1AKMT3,TUT1,PYGO2,SF3B5,UPP1,OGG1,PTTG1IP,PEX11B,CDK5,MCM7,ARHGAP18,126,ZNF22,MTERF2,NAA40,NUP37,ERCC4,ALDOC,TYSND1,SHROOM4,PKNOX2,RBIS,CDK5R1,ZFPM1,INTS11,PCGF2,HES1,UCHL1,SYCP1,COL14A1,LAMB2,CARM1,NELFA,RGS14,MRPS16,CDK6,CDC6,FIGNL1,PHLDA1,HIC1,FAM20C,NR4A3,IER5,RRS1,IL12B,GPER1,TIMM29,CMYA5,CSF1R,GANAB,NR4A1,RELT,SUOX,…
GO:CC	intracellular organelle lumen	GO:0070013	1.34484e-12	11.8713	6656	266	74	62700	MRPL4,GCFC2,FHOD1,GPKOW,CCDC137,DENND4B,RAPGEF5,PURB,ACOT7,CAMKK1,BCL2L1,EEF1AKMT3,TUT1,PYGO2,SF3B5,UPP1,OGG1,PTTG1IP,PEX11B,CDK5,MCM7,ARHGAP18,126,ZNF22,MTERF2,NAA40,NUP37,ERCC4,ALDOC,TYSND1,SHROOM4,PKNOX2,RBIS,CDK5R1,ZFPM1,INTS11,PCGF2,HES1,UCHL1,SYCP1,COL14A1,LAMB2,CARM1,NELFA,RGS14,MRPS16,CDK6,CDC6,FIGNL1,PHLDA1,HIC1,FAM20C,NR4A3,IER5,RRS1,IL12B,GPER1,TIMM29,CMYA5,CSF1R,GANAB,NR4A1,RELT,SUOX,…
GO:CC	organelle lumen	GO:0043233	1.34484e-12	11.8713	6656	266	74	62700	MRPL4,GCFC2,FHOD1,GPKOW,CCDC137,DENND4B,RAPGEF5,PURB,ACOT7,CAMKK1,BCL2L1,EEF1AKMT3,TUT1,PYGO2,SF3B5,UPP1,OGG1,PTTG1IP,PEX11B,CDK5,MCM7,ARHGAP18,126,ZNF22,MTERF2,NAA40,NUP37,ERCC4,ALDOC,TYSND1,SHROOM4,PKNOX2,RBIS,CDK5R1,ZFPM1,INTS11,PCGF2,HES1,UCHL1,SYCP1,COL14A1,LAMB2,CARM1,NELFA,RGS14,MRPS16,CDK6,CDC6,FIGNL1,PHLDA1,HIC1,FAM20C,NR4A3,IER5,RRS1,IL12B,GPER1,TIMM29,CMYA5,CSF1R,GANAB,NR4A1,RELT,SUOX,…
GO:CC	synapse	GO:0045202	1.8013e-12	11.7444	1451	266	33	62700	MYO9A,BCL2L1,DNM1,HTR1B,CDK5,IGSF9,EMB,CDK5R1,SPHK1,LAMB2,C1QA,LRFN1,KCNA3,RGS14,TAMALIN,NCS1,SYT7,RIMBP2,GPER1,NBEA,NR4A1,STXBP2,WASF3,SYT1,CPLX3,GABRA1,EEF1A2,SCN2B,KCNA4,ACTC1,PENK,MPP2,GABRP
GO:CC	cytoskeleton	GO:0005856	2.491e-12	11.6036	2407	266	42	62700	GJB6,FHOD1,CCDC28B,RTKN,MYO9A,FLNC,JTB,BCL2L1,EEF1AKMT3,DNM1,KANK4,AK1,CDK5,ARHGAP18,CROCC,LZTS2,NAA40,ALDOC,SHROOM4,PKNOX2,NCKAP5L,PEAK3,BRK1,IQCA1,MARVELD1,DNAI2,RGS14,ZMYND10,CDK6,CDC6,GAS2L1,RHBG,GPER1,LRRC25,TSGA10,WASF3,ARPC1B,SERP1,ANKFN1,PSRC1,ACTC1,MPP2
GO:CC	protein-containing complex	GO:0032991	3.22158e-12	11.4919	8527	266	85	62700	GJB6,MRPL4,GCFC2,GPKOW,TNFRSF1B,FHIP1B,MYO9A,ORMDL2,BCL2L1,EEF1AKMT3,SLC7A5,MON1B,COG8,TUT1,DNM1,IL6R,PYGO2,SF3B5,HTR1B,OGG1,PEX11B,IL2RB,CNPPD1,TES,CDK5,MCM7,IRF5,NUP37,KCNE3,ERCC4,ITGB7,BBIP1,CDK5R1,DACH2,ZFPM1,INTS11,PCGF2,HES1,BRK1,TLR2,COL14A1,LAMB2,C1QA,KCNA3,DNAI2,NELFA,CELF6,MRPS16,CDK6,RFX2,ENO2,HIC1,NR4A3,IER5,RRS1,IL12B,TIMM29,BBX,CSF1R,GANAB,NR4A1,DPM3,BOLA1,HLX,LAMTOR4,WASF3,FOS,CPLX…
GO:CC	extracellular space	GO:0005615	4.32333e-12	11.3642	3284	266	49	62700	LYPLA2,OLFML2A,ACOT7,SLC7A5,DNM1,IL6R,PTTG1IP,SLC2A3,AK1,ADM,CROCC,ALDOC,ITGB7,TGFBI,THY1,INTS11,FOLH1,BRK1,COL14A1,WNT9A,LAMB2,ITM2C,SYT7,FIGNL1,NDNF,ENO2,FAM20C,APLN,IL12B,ARF5,LY86,GANAB,GAL3ST4,STXBP2,IL1B,WASF3,ARPC1B,APOF,CKB,STC1,ADAMTS4,PNP,CCL4,TECTB,ACTC1,RHOBTB3,CREG2,SOGA3,ECM1
GO:CC	nucleoplasm	GO:0005654	2.12246e-11	10.6732	4221	266	55	62700	GCFC2,FHOD1,GPKOW,DENND4B,RAPGEF5,PURB,ACOT7,CAMKK1,EEF1AKMT3,TUT1,PYGO2,SF3B5,UPP1,OGG1,PTTG1IP,PEX11B,CDK5,MCM7,ARHGAP18,126,ZNF22,NAA40,NUP37,ERCC4,SHROOM4,PKNOX2,RBIS,CDK5R1,ZFPM1,INTS11,PCGF2,HES1,UCHL1,CARM1,NELFA,RGS14,CDK6,CDC6,PHLDA1,HIC1,FAM20C,NR4A3,IER5,RRS1,GPER1,CMYA5,CSF1R,NR4A1,RELT,FOS,ADAMTS4,F8A3,CDC26,PSRC1,LYSMD1
GO:CC	organelle membrane	GO:0031090	3.47811e-11	10.4587	3734	266	51	62700	MRPL4,TRIM14,TNFRSF1B,ORMDL2,BCL2L1,SLC7A5,COG8,DGAT1,PEX11B,SLC2A3,DNAJC14,PRICKLE2,LETM2,BBIP1,SPHK1,NAT8,TLR2,UCHL1,ITM2C,FCGR2A,SLC39A1,ACAP1,GGCX,MRPS16,SYT7,FAM20C,HS3ST2,GPER1,TIMM29,MARCHF3,CYB561D2,NR4A1,DPM3,GAL3ST4,GALNT17,G6PC3,LAMTOR4,ANKS4B,SYT1,CPLX3,SERP1,TAPBP,GABRA1,EEF1A2,AKAP6,SAYSD1,COA3,RAB39A,TMEM59L,RHOBTB3,TMEM45B
GO:CC	nuclear lumen	GO:0031981	8.3264e-09	8.07954	5520	266	59	62700	GCFC2,FHOD1,GPKOW,CCDC137,DENND4B,RAPGEF5,PURB,ACOT7,CAMKK1,EEF1AKMT3,TUT1,PYGO2,SF3B5,UPP1,OGG1,PTTG1IP,PEX11B,CDK5,MCM7,ARHGAP18,126,ZNF22,NAA40,NUP37,ERCC4,SHROOM4,PKNOX2,RBIS,CDK5R1,ZFPM1,INTS11,PCGF2,HES1,UCHL1,SYCP1,CARM1,NELFA,RGS14,CDK6,CDC6,FIGNL1,PHLDA1,HIC1,FAM20C,NR4A3,IER5,RRS1,GPER1,CMYA5,CSF1R,NR4A1,RELT,FOS,ADAMTS4,F8A3,CDC26,PSRC1,LYSMD1,SNORD60
GO:CC	nucleus	GO:0005634	1.0724e-08	7.96964	10063	266	86	62700	GCFC2,FHOD1,GPKOW,CCDC137,DENND4B,RAPGEF5,PURB,ACOT7,CAMKK1,BCL2L1,EEF1AKMT3,TUT1,PYGO2,SF3B5,UPP1,OGG1,PTTG1IP,PEX11B,CNPPD1,TES,CDK5,MCM7,ARHGAP18,126,PRICKLE2,ZNF22,IRF5,NAA40,NUP37,ERCC4,SHROOM4,PKNOX2,RBIS,ZBTB3,ANKRD6,CDK5R1,DACH2,ZFPM1,INTS11,SPHK1,PCGF2,HES1,UCHL1,SYCP1,SERF2,MARVELD1,CARM1,NELFA,RGS14,CELF6,GTPBP3,CDK6,CDC6,MLKL,FIGNL1,PHLDA1,RFX2,HIC1,FAM20C,NR4A3,IER5,RRS1,THEMIS2,GPER…
GO:CC	axon	GO:0030424	1.59221e-08	7.798	641	266	19	62700	TNFRSF1B,MYO9A,HTR1B,CDK5,IGSF9,EMB,THY1,CDK5R1,UCHL1,KCNA3,NCS1,SYT7,GPER1,SYT1,CPLX3,AMIGO1,KCNA4,PENK,STMN3
GO:CC	neuron projection	GO:0043005	2.53595e-08	7.59586	1299	266	26	62700	TNFRSF1B,MYO9A,HTR1B,CDK5,CYGB,IGSF9,KCNE3,EMB,THY1,CDK5R1,UCHL1,KCNA3,RGS14,NCS1,SYT7,GPER1,SYT1,CPLX3,AMIGO1,GABRA1,KCNIP1,CACNA1F,KCNA4,PENK,MPP2,STMN3
GO:CC	cytoplasmic vesicle	GO:0031410	4.10516e-08	7.38667	2476	266	36	62700	TRIM14,TNFRSF1B,DENND4B,BCL2L1,MON1B,DGAT1,IL2RB,SLC2A3,ALDOC,PHETA1,SPHK1,TLR2,FCGR2A,ACAP1,SYT7,PHLDA1,IL12B,GPER1,MARCHF3,CYB561D2,FSTL4,GANAB,STXBP2,IL1B,LAMTOR4,SYT1,CPLX3,TAPBP,PNP,GABRA1,F8A3,SAYSD1,RAB39A,PENK,TMEM45B,ECM1
GO:CC	somatodendritic compartment	GO:0036477	4.17195e-08	7.37966	849	266	21	62700	TNFRSF1B,HTR1B,SLC2A3,CDK5,CYGB,IGSF9,KCNE3,THY1,CDK5R1,UCHL1,RGS14,NCS1,ENO2,GPER1,AMIGO1,GABRA1,KCNIP1,CACNA1F,KCNA4,PENK,MPP2
GO:CC	intracellular vesicle	GO:0097708	4.33602e-08	7.36291	2481	266	36	62700	TRIM14,TNFRSF1B,DENND4B,BCL2L1,MON1B,DGAT1,IL2RB,SLC2A3,ALDOC,PHETA1,SPHK1,TLR2,FCGR2A,ACAP1,SYT7,PHLDA1,IL12B,GPER1,MARCHF3,CYB561D2,FSTL4,GANAB,STXBP2,IL1B,LAMTOR4,SYT1,CPLX3,TAPBP,PNP,GABRA1,F8A3,SAYSD1,RAB39A,PENK,TMEM45B,ECM1
GO:CC	plasma membrane region	GO:0098590	1.43406e-07	6.84343	1304	266	25	62700	GJB6,SLC7A5,DNM1,IL6R,HTR1B,SHROOM4,BBIP1,THY1,SPHK1,LRFN1,KCNA3,TAMALIN,ZMYND10,SYT7,RHBG,GPER1,NBEA,SYT1,CPLX3,STC1,GABRA1,AKAP6,MPP2,HEPH,GABRP
GO:CC	extracellular exosome	GO:0070062	6.75812e-07	6.17017	2109	266	31	62700	LYPLA2,ACOT7,SLC7A5,DNM1,PTTG1IP,SLC2A3,AK1,CROCC,ALDOC,ITGB7,TGFBI,THY1,FOLH1,BRK1,LAMB2,ITM2C,SYT7,FIGNL1,ENO2,FAM20C,ARF5,GANAB,GAL3ST4,STXBP2,WASF3,ARPC1B,CKB,PNP,ACTC1,RHOBTB3,ECM1
GO:CC	extracellular vesicle	GO:1903561	8.79939e-07	6.05555	2133	266	31	62700	LYPLA2,ACOT7,SLC7A5,DNM1,PTTG1IP,SLC2A3,AK1,CROCC,ALDOC,ITGB7,TGFBI,THY1,FOLH1,BRK1,LAMB2,ITM2C,SYT7,FIGNL1,ENO2,FAM20C,ARF5,GANAB,GAL3ST4,STXBP2,WASF3,ARPC1B,CKB,PNP,ACTC1,RHOBTB3,ECM1
GO:CC	extracellular membrane-bounded organelle	GO:0065010	8.89592e-07	6.05081	2134	266	31	62700	LYPLA2,ACOT7,SLC7A5,DNM1,PTTG1IP,SLC2A3,AK1,CROCC,ALDOC,ITGB7,TGFBI,THY1,FOLH1,BRK1,LAMB2,ITM2C,SYT7,FIGNL1,ENO2,FAM20C,ARF5,GANAB,GAL3ST4,STXBP2,WASF3,ARPC1B,CKB,PNP,ACTC1,RHOBTB3,ECM1
GO:CC	extracellular organelle	GO:0043230	8.89592e-07	6.05081	2134	266	31	62700	LYPLA2,ACOT7,SLC7A5,DNM1,PTTG1IP,SLC2A3,AK1,CROCC,ALDOC,ITGB7,TGFBI,THY1,FOLH1,BRK1,LAMB2,ITM2C,SYT7,FIGNL1,ENO2,FAM20C,ARF5,GANAB,GAL3ST4,STXBP2,WASF3,ARPC1B,CKB,PNP,ACTC1,RHOBTB3,ECM1
GO:CC	microtubule cytoskeleton	GO:0015630	2.36543e-06	5.62609	1388	266	24	62700	CCDC28B,JTB,BCL2L1,EEF1AKMT3,DNM1,KANK4,CDK5,ARHGAP18,CROCC,LZTS2,NAA40,PKNOX2,NCKAP5L,DNAI2,RGS14,ZMYND10,CDK6,CDC6,GAS2L1,LRRC25,TSGA10,SERP1,ANKFN1,PSRC1
GO:CC	bounding membrane of organelle	GO:0098588	4.43828e-06	5.35279	2160	266	30	62700	TRIM14,TNFRSF1B,BCL2L1,SLC7A5,COG8,DGAT1,PEX11B,SLC2A3,BBIP1,SPHK1,NAT8,TLR2,ITM2C,FCGR2A,ACAP1,SYT7,FAM20C,HS3ST2,GPER1,MARCHF3,GALNT17,LAMTOR4,SYT1,CPLX3,TAPBP,EEF1A2,AKAP6,RAB39A,TMEM59L,TMEM45B
GO:CC	endoplasmic reticulum	GO:0005783	4.80797e-06	5.31804	2041	266	29	62700	ORMDL2,BCL2L1,HTR1B,DGAT1,DNAJC14,THY1,NAT8,UCHL1,COL14A1,LAMB2,SLC39A1,GGCX,FAM20C,RRS1,IL12B,GPER1,CYB561D2,CMYA5,LRRC25,GANAB,DPM3,G6PC3,ANKS4B,FOS,SERP1,TAPBP,AKAP6,PENK,CREG2
GO:CC	synaptic membrane	GO:0097060	4.92519e-06	5.30758	392	266	13	62700	DNM1,HTR1B,LRFN1,KCNA3,TAMALIN,SYT7,GPER1,NBEA,SYT1,CPLX3,GABRA1,MPP2,GABRP
GO:CC	Golgi apparatus	GO:0005794	9.58668e-06	5.01833	1613	266	25	62700	LYPLA2,DENND4B,COG8,PHETA1,TGFBI,TLR2,ITM2C,FCGR2A,NCS1,FAM20C,HS3ST2,GPER1,ARF5,NBEA,GANAB,GAL3ST4,GALNT17,SYT1,TAPBP,RAB39A,TMEM59L,RHOBTB3,CREG2,TMEM45B,STMN3
GO:CC	dendrite	GO:0030425	2.54254e-05	4.59473	621	266	15	62700	HTR1B,CDK5,IGSF9,KCNE3,THY1,CDK5R1,RGS14,NCS1,GPER1,AMIGO1,GABRA1,KCNIP1,KCNA4,PENK,MPP2
GO:CC	dendritic tree	GO:0097447	2.64967e-05	4.57681	623	266	15	62700	HTR1B,CDK5,IGSF9,KCNE3,THY1,CDK5R1,RGS14,NCS1,GPER1,AMIGO1,GABRA1,KCNIP1,KCNA4,PENK,MPP2
GO:CC	postsynapse	GO:0098794	4.0488e-05	4.39267	644	266	15	62700	CDK5,CDK5R1,C1QA,LRFN1,KCNA3,RGS14,TAMALIN,NCS1,GPER1,NBEA,WASF3,GABRA1,KCNA4,MPP2,GABRP
GO:CC	cell body	GO:0044297	5.27443e-05	4.27782	567	266	14	62700	TNFRSF1B,SLC2A3,CDK5,CYGB,KCNE3,THY1,CDK5R1,TLR2,UCHL1,ENO2,AMIGO1,CACNA1F,ACTC1,PENK
GO:CC	cytoplasmic vesicle membrane	GO:0030659	9.12777e-05	4.03964	1213	266	20	62700	TNFRSF1B,BCL2L1,DGAT1,SLC2A3,SPHK1,TLR2,FCGR2A,ACAP1,SYT7,GPER1,MARCHF3,CYB561D2,LAMTOR4,SYT1,CPLX3,TAPBP,GABRA1,SAYSD1,RAB39A,TMEM45B
GO:CC	distal axon	GO:0150034	0.000103293	3.98593	277	266	10	62700	MYO9A,HTR1B,CDK5,THY1,CDK5R1,KCNA3,GPER1,CPLX3,PENK,STMN3
GO:CC	perikaryon	GO:0043204	0.000106534	3.97251	155	266	8	62700	SLC2A3,CDK5,KCNE3,CDK5R1,ENO2,AMIGO1,CACNA1F,PENK
GO:CC	vesicle membrane	GO:0012506	0.000113345	3.9456	1230	266	20	62700	TNFRSF1B,BCL2L1,DGAT1,SLC2A3,SPHK1,TLR2,FCGR2A,ACAP1,SYT7,GPER1,MARCHF3,CYB561D2,LAMTOR4,SYT1,CPLX3,TAPBP,GABRA1,SAYSD1,RAB39A,TMEM45B
GO:CC	membrane protein complex	GO:0098796	0.000128328	3.89168	1357	266	21	62700	GJB6,SLC7A5,DNM1,IL6R,IL2RB,KCNE3,ITGB7,TLR2,KCNA3,TIMM29,LAMTOR4,CPLX3,AMIGO1,TAPBP,GABRA1,AKAP6,SCN2B,KCNIP1,CACNA1F,KCNA4,GABRP
GO:CC	supramolecular fiber	GO:0099512	0.00016671	3.77804	1034	266	18	62700	GJB6,FLNC,DNM1,AK1,CDK5,ARHGAP18,LZTS2,SHROOM4,NCKAP5L,CDK5R1,DNAI2,RGS14,GAS2L1,GPER1,CMYA5,SERP1,PSRC1,ACTC1
GO:CC	organelle subcompartment	GO:0031984	0.000174973	3.75703	1505	266	22	62700	LYPLA2,ORMDL2,COG8,DGAT1,DNAJC14,PHETA1,TGFBI,NAT8,UCHL1,SLC39A1,GGCX,GPER1,CYB561D2,NBEA,DPM3,GAL3ST4,G6PC3,ANKS4B,SERP1,TAPBP,AKAP6,RHOBTB3
GO:CC	supramolecular polymer	GO:0099081	0.000186051	3.73037	1042	266	18	62700	GJB6,FLNC,DNM1,AK1,CDK5,ARHGAP18,LZTS2,SHROOM4,NCKAP5L,CDK5R1,DNAI2,RGS14,GAS2L1,GPER1,CMYA5,SERP1,PSRC1,ACTC1
GO:CC	neuron to neuron synapse	GO:0098984	0.000188788	3.72402	371	266	11	62700	CDK5,CDK5R1,LRFN1,RGS14,TAMALIN,NCS1,SYT7,GPER1,SYT1,PENK,MPP2
GO:CC	presynapse	GO:0098793	0.000293789	3.53196	561	266	13	62700	BCL2L1,DNM1,HTR1B,CDK5R1,SPHK1,KCNA3,SYT7,GPER1,NR4A1,STXBP2,SYT1,CPLX3,PENK
GO:CC	monoatomic ion channel complex	GO:0034702	0.000303866	3.51732	312	266	10	62700	KCNE3,KCNA3,AMIGO1,GABRA1,AKAP6,SCN2B,KCNIP1,CACNA1F,KCNA4,GABRP
GO:CC	neuron projection terminus	GO:0044306	0.000371815	3.42967	127	266	7	62700	HTR1B,UCHL1,KCNA3,GPER1,SYT1,CPLX3,PENK
GO:CC	neuronal cell body	GO:0043025	0.000534893	3.27173	500	266	12	62700	TNFRSF1B,SLC2A3,CDK5,CYGB,KCNE3,THY1,CDK5R1,UCHL1,ENO2,AMIGO1,CACNA1F,PENK
GO:CC	polymeric cytoskeletal fiber	GO:0099513	0.000541595	3.26633	793	266	15	62700	GJB6,DNM1,AK1,CDK5,ARHGAP18,LZTS2,SHROOM4,NCKAP5L,DNAI2,RGS14,GAS2L1,GPER1,SERP1,PSRC1,ACTC1
GO:CC	supramolecular complex	GO:0099080	0.000846237	3.07251	1404	266	20	62700	GJB6,FLNC,DNM1,AK1,CDK5,ARHGAP18,LZTS2,NUP37,SHROOM4,NCKAP5L,CDK5R1,DNAI2,RGS14,GAS2L1,GPER1,CMYA5,SERP1,PSRC1,ACTC1,ANKRD34A
GO:CC	cation channel complex	GO:0034703	0.000934558	3.02939	207	266	8	62700	KCNE3,KCNA3,AMIGO1,AKAP6,SCN2B,KCNIP1,CACNA1F,KCNA4
GO:CC	perinuclear region of cytoplasm	GO:0048471	0.00106978	2.97071	733	266	14	62700	TNFRSF1B,HECTD3,CDK5R1,AATK,ITM2C,TAMALIN,NCS1,FIGNL1,GPER1,ARF5,CMYA5,RELT,AKAP6,HEPH
GO:CC	presynaptic membrane	GO:0042734	0.00202534	2.6935	164	266	7	62700	DNM1,HTR1B,KCNA3,SYT7,GPER1,SYT1,CPLX3
GO:CC	mitochondrion	GO:0005739	0.00323366	2.49031	1672	266	21	62700	MRPL4,TRIM14,ACOT7,JTB,BCL2L1,TUT1,OGG1,PEX11B,MTERF2,LETM2,FMC1,MRPS16,GTPBP3,RSAD1,GPER1,TIMM29,NR4A1,BOLA1,SUOX,CKB,COA3
GO:CC	secretory vesicle	GO:0099503	0.00327756	2.48445	1039	266	16	62700	TNFRSF1B,BCL2L1,DGAT1,SLC2A3,ALDOC,TLR2,FCGR2A,SYT7,FSTL4,STXBP2,IL1B,SYT1,CPLX3,PNP,PENK,ECM1
GO:CC	actin cytoskeleton	GO:0015629	0.00329978	2.48152	501	266	11	62700	GJB6,FHOD1,RTKN,MYO9A,CROCC,SHROOM4,PKNOX2,PEAK3,GAS2L1,ARPC1B,ACTC1
GO:CC	transmembrane transporter complex	GO:1902495	0.00336536	2.47297	410	266	10	62700	KCNE3,KCNA3,AMIGO1,GABRA1,AKAP6,SCN2B,KCNIP1,CACNA1F,KCNA4,GABRP
GO:CC	plasma membrane protein complex	GO:0098797	0.00398833	2.39921	715	266	13	62700	GJB6,SLC7A5,IL6R,IL2RB,KCNE3,ITGB7,TLR2,KCNA3,AMIGO1,SCN2B,KCNIP1,CACNA1F,KCNA4
GO:CC	cell leading edge	GO:0031252	0.00448771	2.34798	424	266	10	62700	CDK5,ARHGAP18,THY1,BRK1,CDK6,GPER1,WASF3,GABRA1,ACTC1,MPP2
GO:CC	cell surface	GO:0009986	0.00490464	2.30939	955	266	15	62700	SLC7A5,IL6R,IL2RB,ITGB7,THY1,FOLH1,TLR2,LRFN1,DNAI2,CLEC4A,HAVCR1,IL12B,CSF1R,TNFRSF14,TECTB
GO:CC	transporter complex	GO:1990351	0.0056925	2.2447	436	266	10	62700	KCNE3,KCNA3,AMIGO1,GABRA1,AKAP6,SCN2B,KCNIP1,CACNA1F,KCNA4,GABRP
GO:CC	dendrite membrane	GO:0032590	0.00720889	2.14213	40	266	4	62700	THY1,GPER1,GABRA1,MPP2
GO:CC	secretory granule	GO:0030141	0.00728497	2.13757	871	266	14	62700	TNFRSF1B,DGAT1,SLC2A3,ALDOC,TLR2,FCGR2A,SYT7,FSTL4,STXBP2,IL1B,SYT1,PNP,PENK,ECM1
GO:CC	side of membrane	GO:0098552	0.00803619	2.09495	656	266	12	62700	SLC7A5,IL6R,IL2RB,SHROOM4,THY1,DNAI2,CLEC4A,IL12B,TNFRSF14,TAPBP,EEF1A2,KCNIP1
GO:CC	chromosome	GO:0005694	0.00952772	2.02101	1942	266	22	62700	CCDC137,EEF1AKMT3,SF3B5,MCM7,IRF5,NUP37,ERCC4,ZFPM1,PCGF2,HES1,SYCP1,CARM1,FIGNL1,RFX2,HIC1,NR4A3,RRS1,BBX,NR4A1,HLX,FOS,PBX3
GO:CC	anchoring junction	GO:0070161	0.0107513	1.96854	903	266	14	62700	GJB6,FHOD1,FLNC,TES,SHROOM4,SCARF2,ITGB7,THY1,CADM3,PEAK3,ARPC1B,AKAP6,ACTC1,MPP2
GO:CC	voltage-gated potassium channel complex	GO:0008076	0.0109262	1.96153	88	266	5	62700	KCNE3,KCNA3,AMIGO1,KCNIP1,KCNA4
GO:CC	microtubule	GO:0005874	0.0115095	1.93894	474	266	10	62700	DNM1,CDK5,ARHGAP18,LZTS2,NCKAP5L,DNAI2,RGS14,GAS2L1,SERP1,PSRC1
GO:CC	protein kinase 5 complex	GO:0016533	0.0150678	1.82195	3	266	2	62700	CDK5,CDK5R1
GO:CC	potassium channel complex	GO:0034705	0.0192056	1.71657	99	266	5	62700	KCNE3,KCNA3,AMIGO1,KCNIP1,KCNA4
GO:CC	postsynaptic density	GO:0014069	0.0226494	1.64494	323	266	8	62700	CDK5,CDK5R1,LRFN1,RGS14,TAMALIN,NCS1,GPER1,MPP2
GO:CC	receptor complex	GO:0043235	0.0228629	1.64087	515	266	10	62700	TNFRSF1B,IL6R,HTR1B,IL2RB,ITGB7,TLR2,IL12B,CSF1R,GABRA1,GABRP
GO:CC	focal adhesion	GO:0005925	0.0252056	1.5985	421	266	9	62700	FLNC,TES,SHROOM4,SCARF2,ITGB7,THY1,PEAK3,ARPC1B,ACTC1
GO:CC	cyclin-dependent protein kinase holoenzyme complex	GO:0000307	0.0255918	1.5919	55	266	4	62700	CNPPD1,CDK5,CDK5R1,CDK6
GO:CC	glutamatergic synapse	GO:0098978	0.027552	1.55985	426	266	9	62700	DNM1,KCNA3,RGS14,TAMALIN,NBEA,WASF3,SYT1,ACTC1,MPP2
GO:CC	cell-substrate junction	GO:0030055	0.0300789	1.52174	431	266	9	62700	FLNC,TES,SHROOM4,SCARF2,ITGB7,THY1,PEAK3,ARPC1B,ACTC1
GO:CC	asymmetric synapse	GO:0032279	0.0315991	1.50033	339	266	8	62700	CDK5,CDK5R1,LRFN1,RGS14,TAMALIN,NCS1,GPER1,MPP2
GO:CC	centrosome	GO:0005813	0.032839	1.48361	647	266	11	62700	CCDC28B,JTB,BCL2L1,EEF1AKMT3,CROCC,LZTS2,NAA40,NCKAP5L,RGS14,ZMYND10,CDK6
GO:CC	axon terminus	GO:0043679	0.0344461	1.46286	112	266	5	62700	HTR1B,KCNA3,GPER1,CPLX3,PENK
GO:CC	neuron projection membrane	GO:0032589	0.0359873	1.44385	60	266	4	62700	THY1,GPER1,GABRA1,MPP2
GO:CC	extracellular matrix	GO:0031012	0.0407635	1.38973	553	266	10	62700	OLFML2A,SPOCK2,TGFBI,COL14A1,LAMB2,C1QA,NDNF,ADAMTSL3,ADAMTS4,ECM1
GO:CC	postsynaptic specialization	GO:0099572	0.040863	1.38867	352	266	8	62700	CDK5,CDK5R1,LRFN1,RGS14,TAMALIN,NCS1,GPER1,MPP2
GO:CC	external encapsulating structure	GO:0030312	0.0413606	1.38341	554	266	10	62700	OLFML2A,SPOCK2,TGFBI,COL14A1,LAMB2,C1QA,NDNF,ADAMTSL3,ADAMTS4,ECM1
KEGG	KEGG root term	KEGG:00000	2.1804e-25	24.6615	8161	266	105	62700	LYPLA2,MRPL4,FHOD1,TNFRSF1B,RAPGEF5,ACOT7,FLNC,CAMKK1,BCL2L1,SLC7A5,DNM1,IL6R,SF3B5,UPP1,HTR1B,DGAT1,OGG1,PEX11B,IL2RB,AK1,CDK5,MCM7,ADM,126,PRICKLE2,IRF5,NUP37,KCNE3,ERCC4,ALDOC,ITGB7,RGL2,THY1,CADM3,CDK5R1,FOLH1,SPHK1,PCGF2,HES1,NAT8,PFKFB4,BRK1,TLR2,UCHL1,COL14A1,ARAP2,WNT9A,LAMB2,IL1R2,C1QA,CARM1,FCGR2A,SLC39A1,DNAI2,NELFA,ACAP1,SEMA4A,RGS14,GGCX,MRPS16,CDK6,CDC6,MLKL,HAVCR1,ENO2,NR4A3,APLN,I…
KEGG	Cytokine-cytokine receptor interaction	KEGG:04060	5.04309e-05	4.2973	293	266	10	62700	TNFRSF1B,IL6R,IL2RB,IL1R2,IL12B,CSF1R,TNFRSF14,IL1B,RELT,CCL4
KEGG	Leishmaniasis	KEGG:05140	5.59908e-05	4.25188	72	266	6	62700	TLR2,FCGR2A,IL12B,IL1B,FOS,EEF1A2
KEGG	Salmonella infection	KEGG:05132	0.000115562	3.93718	249	266	9	62700	FHOD1,FLNC,BRK1,TLR2,MLKL,IL1B,WASF3,FOS,ARPC1B
KEGG	Measles	KEGG:05162	0.000199052	3.70103	139	266	7	62700	BCL2L1,IL2RB,TLR2,CDK6,IL12B,IL1B,FOS
KEGG	PI3K-Akt signaling pathway	KEGG:04151	0.000267307	3.57299	353	266	10	62700	BCL2L1,IL6R,IL2RB,ITGB7,TLR2,LAMB2,CDK6,CSF1R,NR4A1,G6PC3
KEGG	Viral protein interaction with cytokine and cytokine receptor	KEGG:04061	0.000344022	3.46341	98	266	6	62700	TNFRSF1B,IL6R,IL2RB,CSF1R,TNFRSF14,CCL4
KEGG	Toll-like receptor signaling pathway	KEGG:04620	0.000433898	3.36261	102	266	6	62700	IRF5,TLR2,IL12B,IL1B,FOS,CCL4
KEGG	Transcriptional misregulation in cancer	KEGG:05202	0.00164758	2.78315	192	266	7	62700	BCL2L1,IL2RB,ITGB7,IL1R2,NR4A3,CSF1R,PBX3
KEGG	Coronavirus disease - COVID-19	KEGG:05171	0.00532686	2.27353	231	266	7	62700	IL6R,TLR2,C1QA,FCGR2A,IL12B,IL1B,FOS
KEGG	Chagas disease	KEGG:05142	0.00618413	2.20872	101	266	5	62700	TLR2,C1QA,IL12B,IL1B,FOS
KEGG	Amoebiasis	KEGG:05146	0.00618413	2.20872	101	266	5	62700	TLR2,LAMB2,IL1R2,IL12B,IL1B
KEGG	Pathways in cancer	KEGG:05200	0.00833271	2.07921	529	266	10	62700	BCL2L1,IL6R,IL2RB,HES1,WNT9A,LAMB2,CDK6,IL12B,CSF1R,FOS
KEGG	Legionellosis	KEGG:05134	0.00862008	2.06449	57	266	4	62700	TLR2,IL12B,IL1B,EEF1A2
KEGG	Glycolysis / Gluconeogenesis	KEGG:00010	0.0161797	1.79103	67	266	4	62700	126,ALDOC,ENO2,G6PC3
KEGG	Pathogenic Escherichia coli infection	KEGG:05130	0.0168571	1.77322	196	266	6	62700	BRK1,FCGR2A,IL1B,WASF3,FOS,ARPC1B
KEGG	Pathways of neurodegeneration - multiple diseases	KEGG:05022	0.0178513	1.74833	474	266	9	62700	TNFRSF1B,BCL2L1,CDK5,CDK5R1,UCHL1,WNT9A,DNAI2,IL1B,CACNA1F
KEGG	Pertussis	KEGG:05133	0.0262852	1.58029	76	266	4	62700	C1QA,IL12B,IL1B,FOS
KEGG	Metabolic pathways	KEGG:01100	0.0278191	1.55566	1532	266	17	62700	UPP1,DGAT1,AK1,126,ALDOC,FOLH1,SPHK1,NAT8,GGCX,ENO2,GANAB,DPM3,GALNT17,G6PC3,SUOX,CKB,PNP
KEGG	Cushing syndrome	KEGG:04934	0.0427068	1.3695	153	266	5	62700	WNT9A,CDK6,NR4A1,CACNA1F,KCNA4
