# Supplementary material for: Liver Transcriptome Profiling Identifies Key Genes Related to Lipid Metabolism in Yili Geese
Source: Animals (Basel). 2023 Nov 10;13(22):3473. doi: 10.3390/ani13223473 (PMC10668734; doi:10.3390/ani13223473)
Supplement: Supplementary file 1 [file animals-13-03473-s001.zip › Table S4 The genes of significantly enriched GO terms associated with lipid and glucose metabolism in up-regulated and down-regulated genes.xlsx]

## Sheet: Sheet1
Table S4. The genes of significantly enriched GO terms associated with lipid and glucose metabolism in up-regulated and down-regulated genes
Term	Category	Count	Pvalue	Regulation	gene
lipid metabolic process	lipid metabolism	17	9.58594e-09	Up	FAR1,ST8SIA5,ACSM4,FDFT1,ALDH1L2,PLBD1,ASAH2,MSMO1,HMGCR,BCO1,ELOVL6,DHCR24,CYP4V2,NPC1L1,SESN2,PDK1,PIGU
cellular lipid metabolic process	lipid metabolism	15	1.01938e-08	Up	FAR1,ST8SIA5,ACSM4,FDFT1,ALDH1L2,PLBD1,ASAH2,MSMO1,HMGCR,BCO1,ELOVL6,CYP4V2,SESN2,PDK1,PIGU
lipid biosynthetic process	lipid metabolism	12	5.3589e-07	Up	FAR1,ST8SIA5,ACSM4,FDFT1,ASAH2,MSMO1,HMGCR,BCO1,ELOVL6,DHCR24,NPC1L1,PIGU
cholesterol biosynthetic process	lipid metabolism	5	1.93208e-05	Up	FDFT1,MSMO1,HMGCR,DHCR24,NPC1L1
sterol biosynthetic process	lipid metabolism	5	3.65017e-05	Up	FDFT1,MSMO1,HMGCR,DHCR24,NPC1L1
sterol metabolic process	lipid metabolism	6	0.000109405	Up	FDFT1,MSMO1,HMGCR,DHCR24,CYP4V2,NPC1L1
fatty acid metabolic process	lipid metabolism	8	0.000125332	Up	ACSM4,ALDH1L2,ASAH2,MSMO1,ELOVL6,CYP4V2,SESN2,PDK1
cholesterol metabolic process	lipid metabolism	5	0.00214184	Up	FDFT1,MSMO1,HMGCR,DHCR24,NPC1L1
acyl-CoA metabolic process	lipid metabolism	4	0.0154382	Up	FAR1,ACSM4,ELOVL6,PDK1
cellular lipid catabolic process	lipid metabolism	5	0.0258339	Up	ALDH1L2,PLBD1,ASAH2,BCO1,SESN2
response to lipid	lipid metabolism	21	1.15757e-06	Down	GJB6,TNFRSF1B,SLC7A5,HTR1B,OGG1,ADM,HES1,TLR2,WNT9A,CARM1,NR4A3,IL12B,GPER1,LY86,NR4A1,TNIP3,IL1B,FOS,ARPC1B,STC1,PENK
cellular response to lipid	lipid metabolism	15	0.000144439	Down	TNFRSF1B,SLC7A5,HES1,TLR2,WNT9A,CARM1,NR4A3,IL12B,GPER1,LY86,TNIP3,IL1B,FOS,STC1,PENK
lipid metabolic process	lipid metabolism	19	0.0266089	Down	LYPLA2,ACOT7,ORMDL2,DGAT1,CYGB,ADM,126,NAA40,TYSND1,SPHK1,FMC1,NR4A3,GPER1,CSF1R,DPM3,GAL3ST4,IL1B,APOF,EEF1A2
regulation of lipid metabolic process	lipid metabolism	9	0.0450898	Down	ORMDL2,ADM,TYSND1,SPHK1,FMC1,NR4A3,GPER1,IL1B,EEF1A2
carboxylic acid metabolic process	glucose metabolism	11	0.000112345	Up	ACSM4,ALDH1L2,ASAH2,MSMO1,APIP,ELOVL6,CYP4V2,DDAH1,SESN2,PDK1,SMS
oxoacid metabolic process	glucose metabolism	11	0.000141403	Up	ACSM4,ALDH1L2,ASAH2,MSMO1,APIP,ELOVL6,CYP4V2,DDAH1,SESN2,PDK1,SMS
organic acid metabolic process	glucose metabolism	11	0.000150407	Up	ACSM4,ALDH1L2,ASAH2,MSMO1,APIP,ELOVL6,CYP4V2,DDAH1,SESN2,PDK1,SMS
monocarboxylic acid metabolic process	glucose metabolism	8	0.00386972	Up	ACSM4,ALDH1L2,ASAH2,MSMO1,ELOVL6,CYP4V2,SESN2,PDK1
carbohydrate metabolic process	glucose metabolism	12	0.0180293	Down	SLC2A3,ALDOC,PFKFB4,ENO2,GPER1,GANAB,DPM3,GAL3ST4,G6PC3,PPP1R3G,SERP1,GDPGP1
monosaccharide metabolic process	glucose metabolism	8	0.0416279	Down	SLC2A3,ALDOC,PFKFB4,ENO2,G6PC3,PPP1R3G,SERP1,GDPGP1
