# Supplementary material for: Liver Transcriptome Profiling Identifies Key Genes Related to Lipid Metabolism in Yili Geese
Source: Animals (Basel). 2023 Nov 10;13(22):3473. doi: 10.3390/ani13223473 (PMC10668734; doi:10.3390/ani13223473)
Supplement: Supplementary file 1 [file animals-13-03473-s001.zip › Table S5 The fat and glucose metabolism related DEGs in the livers of Yili geese vs. hybrid geese.xlsx]

## Sheet: Sheet1
Table S5. The fat and glucose metabolism related DEGs in the livers of Yili geese vs. hybrid geese
Genes	Description	Expression Up Down	Q-value	SuperPathway Name	Relevance Score
AK1	adenylate kinase 1	Down	0.00267959	ATP/ITP metabolism	0.63
DHCR24	24-dehydrocholesterol reductase	Up	9.22e-05	Metabolism of steroids；superpathway of cholesterol biosynthesis；Glucose / Energy Metabolism	0.677
ELOVL6	ELOVL fatty acid elongase 6	Up	0.0169697	Fatty acid metabolism；Metabolism of steroids；Fatty acyl-CoA biosynthesis	0.677
ALDOC	aldolase, fructose-bisphosphate C	Down	0.00281564	sucrose degradation； Glycosaminoglycan metabolism；glycolysis (BioCyc)；gluconeogenesis III； Glycolysis (REACTOME)	0.618
ASAH2	N-acylsphingosine amidohydrolase 2	Up	0.00391498	Sphingolipid metabolism； Sphingolipid pathway；Modulation of PI3K-Akt-mTOR signaling by bioactive sphingolipids	0.659
CKB	creatine kinase B	Down	2.75e-06	Signal Transduction；RND3 GTPase cycle	0.608
MSMO1	methylsterol monooxygenase 1	Up	0.012115	Metabolism of steroids；superpathway of cholesterol biosynthesis	0.699
FDFT1	farnesyl-diphosphate farnesyltransferase 1	Up	0.0143904	Metabolism of steroids; superpathway of cholesterol biosynthesis	0.63
TKT	transketolase	Up	0.0455574	Pentose phosphate pathway; Glycosaminoglycan metabolism; Glucose / Energy Metabolism	0.598
HMGCR	3-hydroxy-3-methylglutaryl-CoA reductase	Up	0.0135109	Metabolism of steroids; superpathway of cholesterol biosynthesis;	0.549
ENO2	enolase 2	Down	0.0427829	Glycosaminoglycan metabolism; glycolysis (BioCyc); gluconeogenesis III; Glycolysis (REACTOME); Glucose / Energy Metabolism	0.618
DGAT1	diacylglycerol O-acyltransferase 1	Down	0.0352393	Glycerophospholipid biosynthesis; Triacylglyceride synthesis;Triglyceride metabolism;Sphingolipid pathway;Glycerolipids and glycerophospholipids	0.598
ADCY10	adenylate cyclase 10	Up	6.1e-15	Activation of cAMP-Dependent PKA; Signal Transduction	0.598
G6PC3	glucose-6-phosphatase 3-like	Down	0.0352393	Glycosaminoglycan metabolism;PI3K-Akt signaling pathway;PI3K-Akt signaling pathway; Glycolysis (REACTOME)	0.618
BCL2L1	BCL2 like 1	Down	0.0320811	PI3K-Akt signaling pathway; MIF Mediated Glucocorticoid Regulation;	0.401
GPER1	G protein-coupled estrogen receptor 1	Down	0.0169603	Estrogen signaling pathway	0.63
PDK1	pyruvate dehydrogenase kinase 1	Up	0.000404897	Pyruvate metabolism;Glucose / Energy Metabolism	0.501
CYGB	cytoglobin	Down	3.34e-07	Intracellular oxygen transport	0.677
TYSND1	trypsin like peroxisomal matrix peptidase 1	Down	0.0162173	Peroxisomal lipid metabolism	1.537
PLBD1	phospholipase B domain containing 1	Up	0.046267	Glycerophospholipid biosynthesis	0.699
IL1B	interleukin-1 receptor antagonist protein	Down	0.0305834	MIF Mediated Glucocorticoid Regulation	0.405
NPC1L1	NPC1 like intracellular cholesterol transporter 1	Up	0.0305834	Glucose / Energy Metabolism	0.699
ORMDL2	ORMDL sphingolipid biosynthesis regulator 2	Down	0.000163347	Sphingolipid metabolism	0.728
APOF	apolipoprotein F	Down	7.58e-06	Plasma lipoprotein assembly, remodeling, and clearance	0.728
FAR1	fatty acyl-CoA reductase 1-like	Up	9.1e-11	Ether lipid biosynthesis	0.677
SLC2A3	solute carrier family 2, facilitated glucose transporter member 3	Down	0.00687387	glycolysis (BioCyc); PI3K-Akt signaling pathway	0.554
PFKFB4	6-phosphofructo-2-kinase/fructose-2,6-bisphosphatase 4	Down	0.0235278	Glycosaminoglycan metabolism; PI3K-Akt signaling pathway; Glycolysis (REACTOME)	0.608
SPHK1	sphingosine kinase 1	Down	0.000440494	Ca, cAMP and Lipid Signaling;Sphingolipid metabolism; Sphingolipid pathway	0.516
ACOT7	acyl-CoA thioesterase 7	Down	0.00417072	Fatty acid metabolism; Mitochondrial Fatty Acid Beta-Oxidation; Oxysterols derived from cholesterol	0.677
